# Supplementary material for: The Temperature Feature of ChatGPT: Modifying Creativity for Clinical Research
Source: JMIR Hum Factors. 2024 Mar 8;11:e53559. doi: 10.2196/53559 (PMC10960206; doi:10.2196/53559)
Supplement: Multimedia Appendix 1 [file humanfactors_v11i1e53559_app1.zip]

Archive with 24 entries (23 files):
- Appendix/
- __MACOSX/._Appendix
- Appendix/gpt-3.5-turbo-1106_keynote.csv
- __MACOSX/Appendix/._gpt-3.5-turbo-1106_keynote.csv
- Appendix/gpt-4-1106-preview_keynote.csv
- __MACOSX/Appendix/._gpt-4-1106-preview_keynote.csv
- Appendix/gpt-4-1106-preview_title.csv
- __MACOSX/Appendix/._gpt-4-1106-preview_title.csv
- Appendix/Temp_Variability_Analysis.docx
- __MACOSX/Appendix/._Temp_Variability_Analysis.docx
- Appendix/gpt-3.5-turbo-instruct_keynote.csv
- __MACOSX/Appendix/._gpt-3.5-turbo-instruct_keynote.csv
- Appendix/gpt-4-1106-preview_tweet.csv
- __MACOSX/Appendix/._gpt-4-1106-preview_tweet.csv
- Appendix/gpt-3.5-turbo-1106_title.csv
- __MACOSX/Appendix/._gpt-3.5-turbo-1106_title.csv
- Appendix/gpt-3.5-turbo-1106_tweet.csv
- __MACOSX/Appendix/._gpt-3.5-turbo-1106_tweet.csv
- Appendix/initial_30_tests_gpt_keynote_title_tweet.xlsx
- __MACOSX/Appendix/._initial_30_tests_gpt_keynote_title_tweet.xlsx
- Appendix/gpt-3.5-turbo-instruct_title.csv
- __MACOSX/Appendix/._gpt-3.5-turbo-instruct_title.csv
- Appendix/gpt-3.5-turbo-instruct_tweet.csv
- __MACOSX/Appendix/._gpt-3.5-turbo-instruct_tweet.csv
