# Supplementary material for: The Temperature Feature of ChatGPT: Modifying Creativity for Clinical Research
Source: JMIR Hum Factors. 2024 Mar 8;11:e53559. doi: 10.2196/53559 (PMC10960206; doi:10.2196/53559)
Supplement: Multimedia Appendix 1 [file humanfactors_v11i1e53559_app1.zip › Appendix/gpt-3.5-turbo-1106_keynote.csv]

0.0	0.5	1.0	tokenized_tweets
"Advancing Computational Methods for Symptom Detection: Insights from Oncology Conversations"	"Unlocking the Language of Suffering: Developing Computational Methods for Symptom Detection in Clinical Conversations"	"Advancing Computational Methods for Detecting Symptom Talk in Clinical Conversations: Insights and Opportunities for Model Building"	{'in', 'conversations', 'clinical', 'building', 'advancing', 'for', 'opportunities', 'model', ':', 'talk', 'detecting', 'and', 'insights', 'computational', 'methods', 'symptom', '"'}
"Advancing Computational Methods for Symptom Detection: Insights from Oncology Conversations"	"Advancing Computational Methods for Detecting Symptom Talk in Clinical Conversations: Insights from a Keyword Library"	"Unlocking Patient Suffering: Enhancing Computational Methods for Symptom Detection in Clinical Conversations"	{'suffering', 'patient', 'enhancing', 'in', 'clinical', 'conversations', 'for', 'unlocking', ':', 'methods', 'detection', 'symptom', 'computational', '"'}
"Advancing Computational Methods for Symptom Detection: Insights from Oncology Conversations"	"Advancing Computational Methods for Detecting Symptom Talk in Clinical Conversations: Insights and Opportunities for Future Model Building"	"Advancing Computational Methods for Detecting Symptoms: Insights from Oncology Conversations"	{'oncology', 'conversations', 'from', 'advancing', 'for', 'symptoms', ':', 'detecting', 'insights', 'computational', 'methods', '"'}
"Advancing Computational Methods for Symptom Detection: Insights from Oncology Conversations"	"Advancing Computational Methods for Symptom Detection in Clinical Conversations: Insights, Challenges, and Opportunities"	"Advancing Computational Methods for Detecting Symptom Talk: Insights from Oncology Conversations"	{'oncology', 'conversations', 'from', 'advancing', 'for', ':', 'talk', 'detecting', 'insights', 'computational', 'methods', 'symptom', '"'}
"Advancing Computational Methods for Symptom Detection: Insights from Oncology Conversations"	"Advancing Computational Methods for Symptom Detection in Clinical Conversations: Insights and Opportunities"	"Advancing Computational Methods for Symptom Detection in Clinical Conversations: Insights from Keyword Library Development and Evaluation"	{'in', 'conversations', 'clinical', 'keyword', 'from', 'evaluation', 'development', 'advancing', 'for', 'library', ':', 'and', 'insights', 'computational', 'methods', 'detection', 'symptom', '"'}
"Advancing Computational Methods for Symptom Detection: Insights from Oncology Conversations"	"Advancing Computational Methods for Symptom Detection: Insights from Patient Conversations in Oncology"	Keynote Address: Advancing Computational Methods for Detecting Symptom Talk in Clinical Conversations: Challenges and Opportunities	{'challenges', 'in', 'conversations', 'clinical', 'address', 'for', 'opportunities', 'methods', 'talk', 'detecting', 'and', 'keynote', ':', 'advancing', 'symptom', 'computational'}
"Advancing Computational Methods for Symptom Detection: Insights from Oncology Conversations"	"Advancing Computational Methods for Detecting Symptom Talk: Insights from Oncology Conversations"	Keynote Address: "Advancing Computational Methods for the Detection of Symptom Talk in Clinical Conversations"	{'in', 'conversations', 'clinical', 'of', 'address', 'for', 'methods', 'talk', 'keynote', ':', 'advancing', 'detection', 'symptom', 'computational', 'the', '"'}
"Advancing Computational Methods for Symptom Detection: Insights from Oncology Conversations"	"Advancing Computational Methods for Symptom Detection: Insights from Oncology Conversations"	"Advancing Computational Methods for Symptom Detection in Clinical Conversations: Insights and Opportunities for Model Building"	{'in', 'conversations', 'clinical', 'building', 'advancing', 'for', 'opportunities', 'model', ':', 'and', 'insights', 'computational', 'methods', 'detection', 'symptom', '"'}
"Advancing Computational Methods for Symptom Detection: Insights from Oncology Conversations"	"Advancing Computational Methods for Symptom Detection in Clinical Conversations: Insights and Opportunities for Future Model Building"	"Advancing Computational Methods for Symptom Detection in Clinical Conversations: Challenges and Opportunities"	{'challenges', 'in', 'conversations', 'clinical', 'advancing', 'for', 'opportunities', ':', 'and', 'computational', 'methods', 'detection', 'symptom', '"'}
"Advancing Computational Methods for Symptom Detection: Insights from Oncology Conversations"	"Advancing Computational Methods for Symptom Detection in Clinical Conversations: Insights and Opportunities for Future Model Building"	"Unlocking the Language of Suffering: Harnessing Computational Methods for Symptom Detection in Clinical Conversations"	{'harnessing', 'suffering', 'in', 'clinical', 'conversations', 'of', 'language', 'for', 'unlocking', ':', 'methods', 'detection', 'symptom', 'computational', 'the', '"'}
"Advancing Computational Methods for Symptom Detection: Insights from Oncology Conversations"	"Advancing Computational Methods for Symptom Detection in Clinical Conversations: Insights and Opportunities"	"Advancing Symptom Detection: Developing Computational Models from Clinical Conversations"	{'conversations', 'clinical', 'from', 'models', 'developing', ':', 'advancing', 'detection', 'symptom', 'computational', '"'}
"Advancing Computational Methods for Symptom Detection: Insights from Oncology Conversations"	"Advancing Computational Methods for Symptom Detection in Clinical Conversations: Insights and Opportunities"	"Unpacking Patient Symptom Communication: Developing Computational Methods to Enhance Care"	{'patient', 'to', 'communication', 'care', 'enhance', 'developing', ':', 'methods', 'unpacking', 'symptom', 'computational', '"'}
"Advancing Computational Methods for Symptom Detection: Insights from Oncology Conversations"	"Advancing Computational Methods for Symptom Detection: Insights from Oncology Conversations"	"Advancing Computational Methods for Symptom Detection in Clinical Conversations: Insights and Opportunities"	{'in', 'conversations', 'clinical', 'advancing', 'for', 'opportunities', ':', 'and', 'insights', 'computational', 'methods', 'detection', 'symptom', '"'}
"Advancing Computational Methods for Symptom Detection: Insights from Oncology Conversations"	"Advancing Computational Methods for Symptom Detection: Insights from Oncology Conversations"	"Advancing Computational Methods for Symptom Detection in Clinical Conversations: Insights from the Oncologist-Patient Encounter Trial"	{'in', 'conversations', 'clinical', 'from', 'trial', 'encounter', 'advancing', 'for', 'oncologist-patient', ':', 'insights', 'computational', 'methods', 'detection', 'symptom', 'the', '"'}
"Advancing Computational Methods for Symptom Detection: Insights from Oncology Conversations"	"Advancing Computational Methods for Symptom Detection in Clinical Conversations: Insights and Opportunities"	"Breaking the Silence: Harnessing Computational Methods to Detect Symptom Talk in Clinical Conversations"	{'harnessing', 'in', 'conversations', 'clinical', 'detect', 'symptom', 'breaking', 'silence', 'talk', ':', 'methods', 'to', 'computational', 'the', '"'}
"Advancing Computational Methods for Symptom Detection: Insights from Oncology Conversations"	"Advancing Computational Methods for Symptom Detection in Clinical Conversations: Insights and Opportunities for Future Model Building"	"Uncovering Symptom Talk: Advancing Computational Methods for Enhancing Patient Care"	{'patient', 'enhancing', 'symptom', 'for', 'care', 'methods', 'uncovering', ':', 'advancing', 'talk', 'computational', '"'}
"Advancing Computational Methods for Symptom Detection: Insights from Oncology Conversations"	"Advancing Computational Methods for Symptom Detection: Insights from Oncology Conversations"	"Advancing Computational Methods for Symptom Detection in Clinical Conversations: Insights and Opportunities for Model Building"	{'in', 'conversations', 'clinical', 'building', 'advancing', 'for', 'opportunities', 'model', ':', 'and', 'insights', 'computational', 'methods', 'detection', 'symptom', '"'}
"Advancing Computational Methods for Symptom Detection: Insights from Oncology Conversations"	"Advancing Computational Methods for Detecting Symptom Talk: Insights and Opportunities from Oncology Conversations"	"Advancing Computational Methods for Symptom Detection: Insights from Oncology Conversations"	{'oncology', 'conversations', 'from', 'advancing', 'for', ':', 'insights', 'computational', 'methods', 'detection', 'symptom', '"'}
"Advancing Computational Methods for Symptom Detection: Insights from Oncology Conversations"	"Advancing Computational Methods for Symptom Detection in Clinical Conversations: Insights and Opportunities"	"Advancing Computational Methods for Symptom Detection in Patient Communication: Insights from Transcribed Oncology Conversations"	{'oncology', 'in', 'patient', 'conversations', 'from', 'transcribed', 'communication', 'advancing', 'for', ':', 'insights', 'computational', 'methods', 'detection', 'symptom', '"'}
"Advancing Computational Methods for Symptom Detection: Insights from Oncology Conversations"	"Advancing Computational Methods for Detecting Symptom Talk: Insights from Oncology Conversations"	"Advancing Computational Methods for Detecting Symptom Talk in Clinical Conversations: Insights and Opportunities"	{'in', 'conversations', 'clinical', 'advancing', 'for', 'opportunities', ':', 'talk', 'detecting', 'and', 'insights', 'computational', 'methods', 'symptom', '"'}
"Advancing Computational Methods for Symptom Detection: Insights from Oncology Conversations"	"Advancing Computational Methods for Detecting Symptom Talk in Clinical Conversations: Insights and Opportunities for Future Model Building"	"Advancing Computational Models: Detecting Symptom Expressions in Clinical Conversations"	{'in', 'conversations', 'clinical', 'expressions', 'models', ':', 'detecting', 'computational', 'advancing', 'symptom', '"'}
"Advancing Computational Methods for Symptom Detection: Insights from Oncology Conversations"	"Advancing Computational Methods for Symptom Detection: Insights from Oncology Conversations"	"Advancing patient care through computational methods: Developing and evaluating a natural language processing keyword library for symptom detection in clinical conversations"	{'natural', ':', 'through', 'clinical', 'keyword', 'evaluating', 'library', 'for', 'a', 'methods', 'advancing', 'symptom', 'in', 'conversations', 'care', 'and', 'developing', '"', 'processing', 'patient', 'language', 'computational', 'detection'}
"Advancing Computational Methods for Symptom Detection: Insights from Oncology Conversations"	"Advancing Computational Methods for Symptom Detection: Insights from Oncology Conversations"	"Advances in Computational Methods for Detecting Symptom Talk: Developing Insights and Generating Opportunities for Future Model Building"	{'insights', 'in', 'building', 'generating', 'for', 'opportunities', 'model', 'advances', 'talk', 'detecting', ':', 'and', 'developing', 'future', 'computational', 'methods', 'symptom', '"'}
"Advancing Computational Methods for Symptom Detection in Clinical Conversations: Insights and Opportunities"	"Advancing Computational Methods for Symptom Detection in Clinical Conversations: Developing a Keyword Library and Generating Insights for Future Model Building"	Keynote Address: Leveraging Computational Methods for Advanced Symptom Detection in Clinical Conversations	{'in', 'conversations', 'clinical', 'leveraging', 'address', 'for', 'advanced', 'keynote', ':', 'methods', 'detection', 'symptom', 'computational'}
"Advancing Computational Methods for Symptom Detection: Insights from Oncology Conversations"	"Unlocking Patient Suffering: Developing Computational Methods for Symptom Detection in Clinical Conversations"	"Advancing Computational Methods for Detecting Symptoms: Insights from a Study of Oncology Conversations"	{'oncology', 'conversations', 'from', 'study', 'of', 'advancing', 'for', 'symptoms', ':', 'detecting', 'a', 'insights', 'computational', 'methods', '"'}
"Advancing Computational Methods for Symptom Detection: Insights from Oncology Conversations"	"Advancing Computational Methods for Detecting Symptom Talk: Insights from Oncology Conversations"	"Advancing Computational Methods for Symptom Detection: Insights from Patient-Provider Conversations in Oncology"	{'patient-provider', 'oncology', 'conversations', 'in', 'from', 'advancing', 'for', ':', 'insights', 'computational', 'methods', 'detection', 'symptom', '"'}
"Advancing Computational Methods for Symptom Detection: Insights from Oncology Conversations"	"Advancing Computational Methods for Symptom Detection: Insights and Opportunities from Clinical Conversations"	"Uncovering the Ambiguity: Advancing Computational Methods for Detecting Symptoms in Patient-Physician Conversations"	{'in', 'conversations', 'ambiguity', 'for', 'symptoms', 'methods', 'detecting', 'patient-physician', 'uncovering', ':', 'advancing', 'computational', 'the', '"'}
"Advancing Computational Methods for Symptom Detection: Insights from Oncology Conversations"	"Advancing Computational Methods for Detecting Symptom Talk in Clinical Conversations: Insights and Opportunities for Future Model Building"	"Unlocking the Power of Computational Methods: Detecting Symptom Talk in Clinical Conversations"	{'in', 'conversations', 'clinical', 'of', 'power', ':', 'talk', 'detecting', 'unlocking', 'computational', 'methods', 'symptom', 'the', '"'}
"Advancing Computational Methods for Detecting Symptom Talk: Insights from Oncology Conversations"	"Unlocking the Power of Computational Methods: Detecting and Understanding Symptom Communication in Clinical Conversations"	"Advancing Computational Methods for Detecting Symptom Talk: Opportunities and Challenges for Patient-Centered Care"	{'challenges', 'advancing', 'for', 'care', 'opportunities', 'patient-centered', ':', 'talk', 'detecting', 'and', 'computational', 'methods', 'symptom', '"'}
"Advancing Computational Methods for Symptom Detection: Insights from Oncology Conversations"	"Advancing Computational Methods for Symptom Detection in Clinical Conversations: Insights from Natural Language Processing"	"Advancing Patient Care Through Computational Symptom Detection: Insights and Opportunities"	{'through', 'patient', 'care', 'opportunities', ':', 'and', 'insights', 'computational', 'advancing', 'detection', 'symptom', '"'}
"Advancing Computational Methods for Symptom Detection in Clinical Conversations: Insights and Opportunities"	"Advancing Computational Methods for Symptom Detection in Clinical Conversations: Insights and Opportunities for Model Building"	"Unlocking Patient Suffering: The Future of Computational Methods for Detecting Symptoms in Clinical Conversations"	{'suffering', 'patient', 'in', 'clinical', 'conversations', 'of', 'for', 'symptoms', 'detecting', 'future', 'unlocking', ':', 'methods', 'computational', 'the', '"'}
"Advancing Computational Methods for Symptom Detection: Insights from Oncology Conversations"	"Advancing Computational Methods for Symptom Detection in Clinical Conversations: Insights and Opportunities"	"Uncovering Symptom Talk: Developing and Evaluating a Natural Language Processing Keyword Library for Clinical Conversations"	{'processing', 'natural', 'conversations', 'clinical', 'keyword', 'symptom', 'evaluating', 'language', 'library', 'for', 'a', 'and', 'developing', 'uncovering', ':', 'talk', '"'}
"Advancing Computational Methods for Symptom Detection: Insights from Oncology Conversations"	"Advancing Computational Methods for Detecting Symptom Talk: Insights from Oncology Conversations"	"Advancing Computational Methods for Detecting and Understanding Symptom Talk: Insights from Oncology Conversations"	{'oncology', 'conversations', 'from', 'advancing', 'for', 'understanding', ':', 'talk', 'detecting', 'and', 'insights', 'computational', 'methods', 'symptom', '"'}
"Advancing Computational Methods for Symptom Detection: Insights from Oncology Conversations"	"Advancing Computational Methods for Symptom Detection: Insights from Oncology Conversations"	"Enhancing Patient Care: Developing Advanced Computational Models for Symptom Detection in Clinical Conversations"	{'in', 'patient', 'enhancing', 'clinical', 'conversations', 'for', 'care', 'advanced', 'models', 'developing', ':', 'detection', 'symptom', 'computational', '"'}
"Advancing Computational Methods for Symptom Detection: Insights from Oncology Conversations"	"Advancing Computational Methods for Symptom Detection: Insights from Patient Conversations in Oncology"	Unlocking Symptom Talk: Developing and Evaluating Natural Language Processing Tools for Computational Symptom Detection in Clinical Conversations	{'processing', 'natural', 'in', 'clinical', 'conversations', 'symptom', 'evaluating', 'language', 'for', 'tools', 'and', 'developing', 'unlocking', ':', 'detection', 'talk', 'computational'}
"Advancing Computational Methods for Symptom Detection: Insights from Oncology Conversations"	"Advancing Computational Methods for Symptom Detection: Insights from Clinical Conversations"	"Advancing Computational Methods for Detecting Symptoms: Insights from Oncology Conversations"	{'oncology', 'conversations', 'from', 'advancing', 'for', 'symptoms', ':', 'detecting', 'insights', 'computational', 'methods', '"'}
"Advancing Computational Methods for Symptom Detection: Insights from Oncology Conversations"	"Advancing Computational Methods for Symptom Detection: Insights and Opportunities from Clinical Conversations"	"Advancing Patient Care through Computational Symptom Detection: Insights from Oncology Conversations"	{'oncology', 'through', 'patient', 'conversations', 'from', 'care', ':', 'insights', 'computational', 'advancing', 'detection', 'symptom', '"'}
"Advancing Computational Methods for Symptom Detection: Insights from Oncology Conversations"	"Advancing Computational Methods for Detecting Patient Symptom Talk: Insights and Opportunities from Clinical Conversations"	"Advancing Symptom Detection in Clinical Conversations: Developing a Natural Language Processing Keyword Library for Improved Patient Care"	{'natural', 'improved', ':', 'clinical', 'keyword', 'library', 'for', 'a', 'advancing', 'symptom', 'in', 'conversations', 'care', 'developing', '"', 'processing', 'patient', 'language', 'detection'}
"Advancing Computational Methods for Symptom Detection: Insights from Oncology Conversations"	"Advancing Computational Methods for Symptom Detection in Clinical Conversations: Insights and Opportunities"	"Computational Methods for Detecting Patient Symptom Talk: Developing and Evaluating a Natural Language Processing Keyword Library"	{'processing', 'natural', 'patient', 'keyword', 'evaluating', 'language', 'for', 'library', ':', 'talk', 'detecting', 'a', 'and', 'developing', 'computational', 'methods', 'symptom', '"'}
"Advancing Computational Methods for Symptom Detection in Clinical Conversations: Insights and Opportunities"	"Advancing Computational Methods for Symptom Detection in Clinical Conversations: Insights and Opportunities for Future Model Building"	"Enhancing Patient Care: Leveraging Computational Methods to Detect Symptom Talk in Clinical Conversations"	{'in', 'patient', 'enhancing', 'detect', 'clinical', 'conversations', 'symptom', 'leveraging', 'care', 'talk', ':', 'methods', 'to', 'computational', '"'}
"Advancing Computational Methods for Symptom Detection in Clinical Conversations: Insights and Opportunities"	"Advancing Computational Methods for Symptom Detection in Clinical Conversations: Insights and Opportunities"	"Unlocking the Potential of Computational Methods in Symptom Detection: Insights and Challenges from Clinical Conversations"	{'potential', 'insights', 'in', 'challenges', 'clinical', 'conversations', 'from', 'of', ':', 'and', 'unlocking', 'computational', 'methods', 'detection', 'symptom', 'the', '"'}
"Advancing Computational Methods for Symptom Detection: Insights from Oncology Conversations"	"Advancing Computational Methods for Symptom Detection: Insights from Oncology Conversations"	"Advancing Computational Methods for Symptom Detection in Clinical Conversations: Insights and Opportunities"	{'in', 'conversations', 'clinical', 'advancing', 'for', 'opportunities', ':', 'and', 'insights', 'computational', 'methods', 'detection', 'symptom', '"'}
"Advancing Computational Methods for Symptom Detection: Insights from Oncology Conversations"	"Advancing Computational Methods for Symptom Detection in Clinical Conversations: Insights and Opportunities"	"Unlocking Patient Suffering: Advancements in Computational Methods for Symptom Detection and Communication Analysis"	{'analysis', 'suffering', 'patient', 'in', 'communication', 'for', 'advancements', 'and', 'unlocking', ':', 'methods', 'detection', 'symptom', 'computational', '"'}
"Advancing Computational Methods for Symptom Detection: Insights from Oncology Conversations"	"Advancing Computational Methods for Symptom Detection in Clinical Conversations: Insights and Opportunities"	"Advancing Symptom Detection: Leveraging Computational Methods for Patient Suffering"	{'suffering', 'patient', 'leveraging', 'for', 'methods', ':', 'advancing', 'detection', 'symptom', 'computational', '"'}
"Advancing Computational Methods for Symptom Detection: Insights from Oncology Conversations"	"Advancing Computational Methods for Detecting Symptoms in Clinical Conversations: Insights and Opportunities for Future Model Building"	"Advancing Computational Methods for Detecting Symptom Talk in Clinical Conversations: Insights and Opportunities"	{'in', 'conversations', 'clinical', 'advancing', 'for', 'opportunities', ':', 'talk', 'detecting', 'and', 'insights', 'computational', 'methods', 'symptom', '"'}
"Advancing Computational Methods for Symptom Detection: Insights from Oncology Conversations"	"Advancing Patient Care: The Role of Computational Methods in Detecting Symptom Talk"	"Advancing Patient Care: Harnessing Computational Methods for Symptom Detection in Clinical Conversations"	{'harnessing', 'in', 'patient', 'clinical', 'conversations', 'for', 'care', 'methods', ':', 'advancing', 'detection', 'symptom', 'computational', '"'}
"Advancing Computational Methods for Symptom Detection: Insights from Oncology Conversations"	"Advancing Computational Methods for Detecting Symptom Talk: Insights from Oncology Conversations"	"Advancing Computational Methods for Detecting Symptoms in Clinical Conversations: Challenges and Opportunities"	{'challenges', 'in', 'conversations', 'clinical', 'advancing', 'for', 'symptoms', 'opportunities', ':', 'detecting', 'and', 'computational', 'methods', '"'}
"Advancing Computational Methods for Symptom Detection: Insights from Oncology Conversations"	"Advancing Computational Methods for Symptom Detection in Clinical Conversations: Insights and Opportunities"	"Developing Computational Models for Symptom Detection: Insights from Clinical Conversations"	{'insights', 'conversations', 'clinical', 'from', 'for', 'models', ':', 'developing', 'computational', 'detection', 'symptom', '"'}
"Advancing Computational Methods for Symptom Detection: Insights from Oncology Conversations"	"Advancing Computational Methods for Symptom Detection: Insights from Transcribed Oncology Conversations"	"Computational Methods for Detecting Symptom Talk: Developing a Keyword Library and Generating Insights for Future Model Building"	{'insights', 'building', 'keyword', 'generating', 'for', 'library', 'model', ':', 'talk', 'detecting', 'a', 'and', 'developing', 'future', 'computational', 'methods', 'symptom', '"'}
"Advancing Computational Methods for Symptom Detection: Insights from Oncology Conversations"	"Advancing Computational Methods for Symptom Detection: Insights from Oncology Conversations"	"Advancing Patient Care Through Computational Methods: Detecting Symptom Talk in Clinical Conversations"	{'through', 'patient', 'in', 'clinical', 'conversations', 'care', 'methods', ':', 'talk', 'detecting', 'computational', 'advancing', 'symptom', '"'}
"Advancing Computational Methods for Symptom Detection: Insights from Oncology Conversations"	"Advancing Computational Methods for Symptom Detection: Insights from Oncology Conversations"	"Unlocking Patient Suffering: Developing and Evaluating Computational Methods for Detecting Symptom Talk in Clinical Conversations"	{'suffering', 'patient', 'in', 'clinical', 'conversations', 'evaluating', 'for', 'methods', 'talk', 'detecting', 'and', 'unlocking', ':', 'developing', 'symptom', 'computational', '"'}
"Advancing Computational Methods for Symptom Detection: Insights from Oncology Conversations"	"Advancing Computational Methods for Symptom Detection in Clinical Conversations: A Path to Improved Patient Care"	"Unlocking the Language of Symptoms: Towards Advanced Computational Models for Patient Suffering"	{'suffering', 'patient', 'of', 'towards', 'language', 'for', 'advanced', 'models', 'unlocking', ':', 'symptoms', 'computational', 'the', '"'}
"Advancing Computational Methods for Symptom Detection: Insights from Oncology Conversations"	"Unlocking Patient Suffering: Developing Computational Methods for Symptom Detection in Clinical Conversations"	"Unlocking Patient Suffering: Developing and Evaluating Computational Methods for Detecting Symptoms in Clinical Conversations"	{'suffering', 'patient', 'in', 'clinical', 'conversations', 'evaluating', 'for', 'symptoms', 'methods', 'detecting', 'and', 'unlocking', ':', 'developing', 'computational', '"'}
"Advancing Computational Methods for Symptom Detection: Insights from Oncology Conversations"	"Advancing Computational Methods for Detecting Symptom Talk: Insights and Opportunities from Clinical Conversations"	"Advancing Computational Methods: Identifying and Understanding Symptom Talk in Patient-Provider Conversations"	{'patient-provider', 'in', 'conversations', 'advancing', 'understanding', 'identifying', ':', 'talk', 'and', 'computational', 'methods', 'symptom', '"'}
"Advancing Computational Methods for Symptom Detection in Clinical Conversations: Insights and Opportunities"	"Advancing Computational Methods for Symptom Detection: Insights from Patient Communication in Oncology"	"Advancing Computational Methods for Detecting Symptom Talk: Insights and Opportunities from Oncology Conversations"	{'oncology', 'conversations', 'from', 'advancing', 'for', 'opportunities', ':', 'talk', 'detecting', 'and', 'insights', 'computational', 'methods', 'symptom', '"'}
"Advancing Computational Methods for Symptom Detection: Insights from Oncology Conversations"	"Advancing Computational Methods for Symptom Detection: Insights from Oncology Conversations"	"Advancing Patient Care: The Role of Computational Methods in Detecting Symptom Talk in Clinical Conversations"	{'in', 'patient', 'clinical', 'conversations', 'of', 'care', 'methods', 'talk', 'detecting', 'role', ':', 'advancing', 'symptom', 'computational', 'the', '"'}
"Advancing Computational Methods for Symptom Detection: Insights from Oncology Conversations"	"Advancing Computational Methods for Detecting Symptom Talk: Insights from Oncology Conversations"	"Advancing Patient-Centered Care: Computational Methods for Detecting Symptom Talk in Clinical Conversations"	{'in', 'conversations', 'clinical', 'for', 'care', 'methods', 'patient-centered', 'talk', 'detecting', ':', 'advancing', 'symptom', 'computational', '"'}
"Advancing Computational Methods for Symptom Detection: Insights from Oncology Conversations"	"Advancing Computational Methods for Detecting Symptom Talk: Insights from Oncology Conversations"	"Advancing Symptom Detection: Insights from Computational Methods and Patient Communication Analysis in Oncology Conversations"	{'analysis', 'oncology', 'in', 'patient', 'conversations', 'from', 'communication', 'methods', 'and', 'insights', ':', 'advancing', 'detection', 'symptom', 'computational', '"'}
"Advancing Computational Methods for Symptom Detection: Insights from Oncology Conversations"	"Advancing Computational Methods for Detecting Symptom Talk in Clinical Conversations: Insights and Opportunities for Future Model Building"	"Advancing Patient Care: Developing and Evaluating Computational Methods for Symptom Detection in Clinical Conversations"	{'in', 'patient', 'clinical', 'conversations', 'evaluating', 'for', 'care', 'methods', 'and', 'developing', ':', 'advancing', 'detection', 'symptom', 'computational', '"'}
"Advancing Computational Methods for Symptom Detection: Insights from Oncology Conversations"	"Advancing Computational Methods for Detecting Symptom Talk: Insights from Oncology Conversations"	"Advancing Computational Methods for Symptom Detection: Insights from Clinical Conversations"	{'conversations', 'clinical', 'from', 'advancing', 'for', ':', 'insights', 'computational', 'methods', 'detection', 'symptom', '"'}
"Advancing Computational Methods for Symptom Detection in Clinical Conversations: Insights and Opportunities"	"Advancing Computational Methods for Detecting Symptom Talk: Insights from Oncology Conversations"	"Advancing Computational Methods for Detecting Symptom Talk in Clinical Conversations: Insights and Opportunities for Future Model Building"	{'in', 'conversations', 'clinical', 'building', 'advancing', 'for', 'opportunities', 'model', ':', 'talk', 'detecting', 'future', 'and', 'insights', 'computational', 'methods', 'symptom', '"'}
"Advancing Computational Methods for Symptom Detection in Clinical Conversations: Insights and Opportunities"	"Unlocking Patient Suffering: Developing and Evaluating a Natural Language Processing Keyword Library for Symptom Detection in Clinical Conversations"	"Advancing Computational Methods for Detecting Symptom Talk in Clinical Conversations: Insights from a Keyword Library Analysis"	{'analysis', 'in', 'conversations', 'clinical', 'keyword', 'from', 'advancing', 'for', 'library', ':', 'talk', 'detecting', 'a', 'insights', 'computational', 'methods', 'symptom', '"'}
"Advancing Computational Methods for Symptom Detection in Clinical Conversations: Insights and Opportunities"	"Enhancing Patient Care: Developing Computational Methods for Symptom Detection in Clinical Conversations"	"Advancing Computational Methods for Symptom Detection: Generating Insights for Future Model Building"	{'building', 'generating', 'advancing', 'for', 'model', ':', 'future', 'insights', 'computational', 'methods', 'detection', 'symptom', '"'}
"Advancing Computational Methods for Symptom Detection: Insights from Oncology Conversations"	"Advancing Computational Methods for Detecting Symptom Talk in Clinical Conversations: Insights and Opportunities"	"Advancing Computational Methods for Symptom Detection: Insights from Oncology Conversations"	{'oncology', 'conversations', 'from', 'advancing', 'for', ':', 'insights', 'computational', 'methods', 'detection', 'symptom', '"'}
"Advancing Computational Methods for Symptom Detection: Insights from Oncology Conversations"	"Advancing Computational Methods for Detecting Symptom Talk in Clinical Conversations: Insights and Opportunities for Model Building"	"Unlocking Patient Suffering: Developing Computational Methods for Detecting Symptom Talk in Clinical Conversations"	{'suffering', 'patient', 'in', 'clinical', 'conversations', 'for', 'methods', 'talk', 'detecting', 'unlocking', ':', 'developing', 'symptom', 'computational', '"'}
"Advancing Computational Methods for Symptom Detection: Insights from Oncology Conversations"	"Advancing Computational Methods for Symptom Detection: Insights from Oncology Conversations"	"Unveiling Patient Suffering: The Power and Limitations of Computational Methods for Detecting Symptoms in Clinical Conversations"	{'suffering', 'patient', 'unveiling', 'in', 'clinical', 'conversations', 'of', 'for', 'power', 'limitations', 'symptoms', 'detecting', 'and', ':', 'methods', 'computational', 'the', '"'}
"Advancing Computational Methods for Symptom Detection: Insights from Oncology Conversations"	"Advancing Computational Methods for Symptom Detection in Clinical Conversations: Insights and Opportunities"	"Advancing Computational Methods for Symptom Detection: Insights from Transcribed Clinical Conversations"	{'conversations', 'clinical', 'from', 'transcribed', 'advancing', 'for', ':', 'insights', 'computational', 'methods', 'detection', 'symptom', '"'}
"Advancing Computational Methods for Symptom Detection: Insights from Oncology Conversations"	"Advancing Computational Methods for Symptom Detection in Clinical Conversations: Insights and Opportunities"	"Advancing Computational Methods for Symptom Detection: Insights from Oncology Conversations"	{'oncology', 'conversations', 'from', 'advancing', 'for', ':', 'insights', 'computational', 'methods', 'detection', 'symptom', '"'}
"Advancing Computational Methods for Symptom Detection: Insights from Oncology Conversations"	"Advancing Computational Methods for Detecting Symptom Talk in Clinical Conversations: Insights and Opportunities"	"Unlocking the Symptom Communication Code: Advancing Computational Methods for Detecting Patient Suffering"	{'suffering', 'patient', 'communication', 'for', 'code', 'methods', 'detecting', 'unlocking', ':', 'advancing', 'symptom', 'computational', 'the', '"'}
"Advancing Computational Methods for Symptom Detection: Insights from Oncology Conversations"	"Advancing Computational Methods for Symptom Detection: Insights from Clinical Conversations"	"Advancing Computational Methods for Symptom Detection: Insights and Opportunities from Oncology Conversations"	{'oncology', 'conversations', 'from', 'advancing', 'for', 'opportunities', ':', 'and', 'insights', 'computational', 'methods', 'detection', 'symptom', '"'}
"Advancing Computational Methods for Symptom Detection: Insights from Oncology Conversations"	"Advancing Computational Methods for Symptom Detection in Clinical Conversations: Insights and Opportunities"	"Advancing Computational Methods for Symptom Detection in Clinical Conversations: Insights from a Keyword Library Analysis"	{'analysis', 'in', 'conversations', 'clinical', 'keyword', 'from', 'advancing', 'for', 'library', ':', 'a', 'insights', 'computational', 'methods', 'detection', 'symptom', '"'}
"Advancing Computational Methods for Symptom Detection: Insights from Oncology Conversations"	"Advancing Computational Methods for Detecting Symptom Talk: Insights from Oncology Conversations"	"Unveiling Symptom Talk: Developing Computational Methods for Real-Time Detection in Clinical Conversations"	{'real-time', 'in', 'unveiling', 'clinical', 'conversations', 'for', 'talk', 'developing', ':', 'methods', 'detection', 'symptom', 'computational', '"'}
"Advancing Computational Methods for Symptom Detection: Insights from Oncology Conversations"	"Advancing Computational Methods for Symptom Detection: Insights from Oncology Conversations"	Keynote Address: Advancing Computational Methods for Detecting Symptom Talk in Clinical Conversations	{'in', 'conversations', 'clinical', 'address', 'for', 'methods', 'talk', 'detecting', 'keynote', ':', 'advancing', 'symptom', 'computational'}
"Advancing Computational Methods for Symptom Detection: Insights from Oncology Conversations"	"Advancing Computational Methods for Detecting Symptom Talk: Insights and Opportunities from Clinical Conversations"	"Advancing Computational Methods for Symptom Detection: Insights from Oncology Conversations"	{'oncology', 'conversations', 'from', 'advancing', 'for', ':', 'insights', 'computational', 'methods', 'detection', 'symptom', '"'}
"Advancing Computational Methods for Symptom Detection in Clinical Conversations: Insights and Opportunities"	"Advancing Computational Methods for Detecting Symptom Talk: Insights from Oncology Conversations"	"Advancing Computational Methods for Symptom Detection: Insights and Opportunities from Clinical Conversations"	{'conversations', 'clinical', 'from', 'advancing', 'for', 'opportunities', ':', 'and', 'insights', 'computational', 'methods', 'detection', 'symptom', '"'}
"Advancing Computational Methods for Symptom Detection: Insights from Oncology Conversations"	"Advancing Computational Methods for Symptom Detection in Clinical Conversations: Insights and Opportunities"	Keynote Address: Advancing Computational Methods for Detecting Symptom Talk in Clinical Conversations: Opportunities and Challenges	{'challenges', 'in', 'conversations', 'clinical', 'address', 'for', 'opportunities', 'methods', 'talk', 'detecting', 'and', 'keynote', ':', 'advancing', 'symptom', 'computational'}
"Advancing Computational Methods for Symptom Detection: Insights from Oncology Conversations"	"Advancing Computational Methods for Symptom Detection in Clinical Conversations: Insights and Opportunities"	"Unveiling Ambiguity: Developing and Evaluating a Keyword Library for Detecting Symptom Talk in Clinical Conversations"	{'in', 'unveiling', 'clinical', 'keyword', 'ambiguity', 'conversations', 'evaluating', 'library', 'for', 'talk', 'a', 'detecting', 'and', 'developing', ':', 'symptom', '"'}
"Advancing Computational Methods for Symptom Detection: Insights from Oncology Conversations"	"Advancing Computational Methods for Symptom Detection: Insights from Clinical Conversations"	Unlocking the Future of Computational Symptom Detection: Insights and Challenges from Clinical Conversations	{'insights', 'challenges', 'conversations', 'clinical', 'from', 'of', ':', 'future', 'and', 'unlocking', 'computational', 'detection', 'symptom', 'the'}
"Advancing Computational Methods for Symptom Detection: Insights from Oncology Conversations"	"Unlocking Patient Suffering: Developing Computational Methods for Symptom Detection in Clinical Conversations"	"Unlocking Patient Suffering: Advancing Computational Methods for Symptom Detection in Clinical Conversations"	{'suffering', 'patient', 'in', 'clinical', 'conversations', 'for', 'methods', 'unlocking', ':', 'advancing', 'detection', 'symptom', 'computational', '"'}
"Advancing Computational Methods for Symptom Detection: Insights from Oncology Conversations"	"Advancing Computational Methods for Symptom Detection: Insights from Oncology Conversations"	"Advancing Computational Methods for Symptom Detection: Insights from Oncology Conversations"	{'oncology', 'conversations', 'from', 'advancing', 'for', ':', 'insights', 'computational', 'methods', 'detection', 'symptom', '"'}
"Advancing Computational Methods for Symptom Detection: Insights from Oncology Conversations"	"Advancing Computational Methods for Symptom Detection: Insights from Oncology Conversations"	"Uncovering Patient Suffering: Developing Computational Methods for Symptom Detection in Clinical Conversations"	{'suffering', 'patient', 'in', 'clinical', 'conversations', 'for', 'developing', 'uncovering', ':', 'methods', 'detection', 'symptom', 'computational', '"'}
"Advancing Computational Methods for Symptom Detection: Insights from Oncology Conversations"	"Advancing Computational Methods for Detecting Symptom Talk: Insights from Oncology Conversations"	Keynote Address: Advancing Computational Methods for Detecting Symptom Talk in Clinical Conversations: Opportunities and Challenges	{'challenges', 'in', 'conversations', 'clinical', 'address', 'for', 'opportunities', 'methods', 'talk', 'detecting', 'and', 'keynote', ':', 'advancing', 'symptom', 'computational'}
"Advancing Computational Methods for Symptom Detection in Clinical Conversations: Insights and Opportunities"	"Advancing Computational Methods for Symptom Detection in Clinical Conversations: Insights and Opportunities for Future Model Building"	"Unlocking Patient Suffering: Advancing Computational Methods for Symptom Detection in Clinical Conversations"	{'suffering', 'patient', 'in', 'clinical', 'conversations', 'for', 'methods', 'unlocking', ':', 'advancing', 'detection', 'symptom', 'computational', '"'}
"Advancing Computational Methods for Symptom Detection in Clinical Conversations: Insights and Opportunities"	"Advancing Computational Methods for Symptom Detection in Clinical Conversations: Insights and Opportunities"	"Unlocking Patient Suffering: Developing Computational Methods for Detecting Symptom Talk in Clinical Conversations"	{'suffering', 'patient', 'in', 'clinical', 'conversations', 'for', 'methods', 'talk', 'detecting', 'unlocking', ':', 'developing', 'symptom', 'computational', '"'}
"Advancing Computational Methods for Symptom Detection: Insights from Oncology Conversations"	"Advancing Computational Methods for Symptom Detection in Clinical Conversations: Opportunities and Challenges"	"Uncovering the Unspoken: Leveraging Computational Methods to Detect Symptom Talk in Clinical Conversations"	{'in', 'conversations', 'clinical', 'detect', 'symptom', 'leveraging', 'unspoken', 'talk', 'uncovering', ':', 'methods', 'to', 'computational', 'the', '"'}
"Advancing Computational Methods for Symptom Detection in Clinical Conversations: Insights and Opportunities for Future Model Building"	"Advancing Computational Methods for Symptom Detection: Insights from Patient-Provider Conversations in Oncology"	"Patient Suffering Unveiled: Leveraging Computational Methods to Detect Symptoms and Improve Care"	{'suffering', 'patient', 'detect', 'leveraging', 'symptoms', 'improve', 'care', 'unveiled', 'and', ':', 'methods', 'to', 'computational', '"'}
"Advancing Computational Methods for Symptom Detection in Clinical Conversations: Insights and Opportunities"	"Advancing Computational Methods for Detecting Symptom Talk: Insights and Opportunities from Clinical Conversations"	"Improving Patient Care: Harnessing Computational Methods for Symptom Detection in Clinical Conversations"	{'harnessing', 'improving', 'patient', 'in', 'clinical', 'conversations', 'for', 'care', ':', 'methods', 'detection', 'symptom', 'computational', '"'}
"Advancing Computational Methods for Symptom Detection: Insights from Oncology Conversations"	"Advancing Computational Methods for Symptom Detection in Clinical Conversations: Insights and Opportunities"	"Advancing Symptom Detection: Harnessing Computational Methods for Improved Patient Care"	{'harnessing', 'patient', 'for', 'care', 'methods', 'improved', ':', 'advancing', 'detection', 'symptom', 'computational', '"'}
"Advancing Computational Methods for Symptom Detection: Insights from Oncology Conversations"	"Advancing Computational Methods for Symptom Detection in Clinical Conversations: Insights and Opportunities for Future Model Building"	Keynote Address: Bridging the Gap Between Computational Methods and Patient Suffering: Insights from Analyzing Symptom Communication in Oncology Conversations	{'suffering', 'address', ':', 'analyzing', 'oncology', 'communication', 'insights', 'keynote', 'methods', 'symptom', 'in', 'conversations', 'and', 'the', 'gap', 'patient', 'from', 'between', 'computational', 'bridging'}
"Advancing Computational Methods for Symptom Detection in Clinical Conversations: Insights and Opportunities"	"Advancing Computational Methods for Symptom Detection: Insights from Oncology Conversations"	"Advancing Computational Methods for Symptom Detection: Insights from Oncology Conversations"	{'oncology', 'conversations', 'from', 'advancing', 'for', ':', 'insights', 'computational', 'methods', 'detection', 'symptom', '"'}
"Advancing Computational Methods for Symptom Detection in Clinical Conversations: Insights and Opportunities"	"Advancing Computational Methods for Detecting Symptom Talk: Insights from Oncology Conversations"	"Advancements in Computational Detection of Symptom Talk: Developing a Keyword Library for Improved Patient Care"	{'in', 'patient', 'keyword', 'of', 'library', 'for', 'care', 'improved', ':', 'talk', 'advancements', 'a', 'developing', 'computational', 'detection', 'symptom', '"'}
"Advancing Computational Methods for Symptom Detection in Clinical Conversations: Insights and Opportunities"	"Advancing Computational Methods for Symptom Detection: Insights from Oncology Conversations"	"Unveiling Symptom Detection: Advancing Computational Methods in Clinical Conversations"	{'in', 'unveiling', 'clinical', 'conversations', 'methods', ':', 'advancing', 'detection', 'symptom', 'computational', '"'}
"Advancing Computational Methods for Symptom Detection: Insights from Oncology Conversations"	"Advancing Computational Methods for Symptom Detection: Insights from Transcribed Clinical Conversations"	"Advancing Symptom Detection: The Potential of Computational Methods in Clinical Communication"	{'potential', 'in', 'clinical', 'of', 'communication', 'methods', ':', 'advancing', 'detection', 'symptom', 'computational', 'the', '"'}
"Advancing Computational Methods for Symptom Detection in Clinical Conversations: Insights and Opportunities"	"Advancing Computational Methods for Symptom Detection in Clinical Conversations: Insights and Opportunities for Future Model Building"	"Enhancing Patient Care: Advancing Computational Methods for Symptom Detection in Clinical Conversations"	{'in', 'patient', 'enhancing', 'clinical', 'conversations', 'for', 'care', 'methods', ':', 'advancing', 'detection', 'symptom', 'computational', '"'}
"Advancing Computational Methods for Symptom Detection: Insights from Oncology Conversations"	"Advancing Computational Methods for Symptom Detection: Insights from Oncology Conversations"	"Advancing Computational Methods for Symptom Detection in Clinical Conversations: Building a Foundation for Improved Patient Care"	{'in', 'conversations', 'clinical', 'building', 'foundation', 'patient', 'advancing', 'for', 'care', 'improved', ':', 'a', 'computational', 'methods', 'detection', 'symptom', '"'}
"Advancing Computational Methods for Symptom Detection: Insights from Oncology Conversations"	"Advancing Computational Methods for Symptom Detection in Clinical Conversations: Insights and Opportunities"	"Unlocking the Potential of Computational Methods: Detecting Symptom Talk for Enhanced Patient Care"	{'potential', 'patient', 'of', 'for', 'care', ':', 'talk', 'detecting', 'unlocking', 'enhanced', 'computational', 'methods', 'symptom', 'the', '"'}
"Advancing Computational Methods for Symptom Detection: Insights from Oncology Conversations"	"Advancing Computational Methods for Detecting Symptom Talk: Insights and Opportunities from Clinical Conversations"	"Enhancing Patient Care: The Role of Computational Methods in Detecting Symptom Communication in Clinical Conversations"	{'in', 'patient', 'enhancing', 'clinical', 'conversations', 'of', 'communication', 'care', 'detecting', 'role', ':', 'methods', 'symptom', 'computational', 'the', '"'}
"Advancing Computational Methods for Symptom Detection: Insights from Oncology Conversations"	"Advancing Computational Methods for Symptom Detection: Insights from Oncology Conversations"	Keynote Address: "Advancing Symptom Detection in Oncology Conversations: From Keyword Libraries to Computational Models"	{'oncology', 'in', 'conversations', 'to', 'keyword', 'from', 'libraries', 'address', 'models', 'keynote', ':', 'advancing', 'detection', 'symptom', 'computational', '"'}
"Advancing Computational Methods for Symptom Detection: Insights from Oncology Conversations"	"Advancing Computational Methods for Symptom Detection in Clinical Conversations: Insights and Opportunities"	"Unlocking Patient Suffering: Developing and Evaluating a Keyword Library for Computational Symptom Detection in Clinical Conversations"	{'suffering', 'patient', 'in', 'keyword', 'clinical', 'conversations', 'evaluating', 'library', 'for', 'a', 'and', 'unlocking', ':', 'developing', 'detection', 'symptom', 'computational', '"'}
"Advancing Computational Methods for Symptom Detection: Insights from Oncology Conversations"	"Advancing Computational Methods for Symptom Detection: Insights from Oncology Conversations"	"Advancing Symptom Detection: Insights and Opportunities from Computational Methods in Patient Communication"	{'in', 'patient', 'from', 'communication', 'opportunities', 'methods', 'and', 'insights', ':', 'advancing', 'detection', 'symptom', 'computational', '"'}
