# Supplementary material for: The Temperature Feature of ChatGPT: Modifying Creativity for Clinical Research
Source: JMIR Hum Factors. 2024 Mar 8;11:e53559. doi: 10.2196/53559 (PMC10960206; doi:10.2196/53559)
Supplement: Multimedia Appendix 1 [file humanfactors_v11i1e53559_app1.zip › Appendix/gpt-4-1106-preview_keynote.csv]

0.0	0.5	1.0	tokenized_tweets
Title: "Enhancing Patient Care with AI: Developing a Natural Language Processing Library for Symptom Detection in Oncology Conversations"	Title: "Enhancing Patient Care through NLP: Developing a Keyword Library for Symptom Detection in Oncology Conversations"	Title: "Deciphering the Language of Suffering: Advancing Symptom Detection in Oncology Conversations through Natural Language Processing"	{'conversations', 'in', 'oncology', 'language', 'processing', 'suffering', 'deciphering', 'of', ':', 'natural', 'the', 'through', 'symptom', 'title', '"', 'advancing', 'detection'}
Title: "Enhancing Patient Care with AI: Developing a Natural Language Processing Library for Symptom Detection in Oncology Conversations"	Title: "Enhancing Patient Care with AI: Developing a Natural Language Processing System for Symptom Detection in Oncology Conversations"	Title: "Enhancing Patient Care through NLP: Developing a Symptom-Detection Keyword Library for Oncology Conversations"	{'conversations', 'keyword', 'oncology', 'care', 'nlp', ':', 'for', 'symptom-detection', 'library', 'enhancing', 'through', 'a', 'title', '"', 'developing', 'patient'}
Title: "Deciphering the Language of Suffering: Advancing Symptom Detection through Natural Language Processing in Oncology Conversations"	Title: "Deciphering the Language of Suffering: Advancing Symptom Detection through Natural Language Processing in Oncology Conversations"	Title: "Leveraging Language: Unveiling Patient Symptoms through Advanced Natural Language Processing"	{'language', 'unveiling', 'processing', ':', 'symptoms', 'advanced', 'natural', 'through', 'leveraging', 'title', '"', 'patient'}
"Enhancing Patient Care with AI: Developing a Natural Language Processing Library for Symptom Detection in Oncology Conversations"	Title: "Advancing Patient Care through Computational Symptom Detection: Insights from Natural Language Processing in Oncology Conversations"	"Advancing Patient Care through Language: Building and Evaluating an NLP Library for Symptom Detection in Oncology Conversations"	{'nlp', 'for', 'conversations', 'patient', 'evaluating', 'in', 'and', 'an', 'advancing', 'building', ':', 'through', '"', 'detection', 'language', 'care', 'library', 'symptom', 'oncology'}
Title: "Deciphering the Language of Suffering: Advancing Symptom Detection through Natural Language Processing in Oncology Conversations"	Title: "Harnessing Natural Language Processing to Detect Symptom Talk in Oncology: Insights and Innovations from the COPE Trial"	Title: "Decoding Distress: Harnessing Natural Language Processing to Identify Symptom Talk in Oncology Encounters"	{'harnessing', 'to', 'encounters', 'in', 'talk', 'language', 'distress', 'processing', 'identify', ':', 'symptom', 'decoding', 'title', '"', 'oncology', 'natural'}
"Enhancing Patient Care with AI: Developing a Natural Language Processing Library for Symptom Detection in Oncology Conversations"	Title: "Enhancing Patient Care through NLP: Building and Evaluating a Symptom Keyword Library for Oncology Conversations"	Title: "Harnessing AI for Enhanced Patient Care: Developing and Evaluating an NLP Keyword Library for Symptom Detection in Oncology Conversations"	{'for', 'nlp', 'enhanced', 'conversations', 'patient', 'evaluating', 'in', 'and', 'an', 'developing', 'ai', ':', 'title', '"', 'detection', 'harnessing', 'keyword', 'care', 'library', 'symptom', 'oncology'}
"Enhancing Patient Care with AI: Developing a Natural Language Processing Library for Symptom Detection in Oncology Conversations"	Title: "Deciphering the Language of Suffering: Advancements in Symptom Detection through Natural Language Processing"	Title: "Deciphering Patient Dialogues: Innovations and Challenges in Symptom Detection through Natural Language Processing"	{'detection', 'in', 'symptom', 'language', 'processing', 'deciphering', 'innovations', ':', 'dialogues', 'natural', 'and', 'challenges', 'through', 'title', '"', 'patient'}
Title: "Decoding Distress: Advancing Symptom Detection in Oncology Conversations through Natural Language Processing"	Title: "Harnessing Natural Language Processing to Detect Symptom Talk in Oncology: Insights and Innovations from the Communication in Oncologist-Patient Encounters Trial"	Title: "Enhancing Patient Care with AI: Developing a Keyword Library for Efficient Symptom Detection in Oncology Conversations"	{'for', 'a', 'with', 'conversations', 'patient', 'in', 'enhancing', 'efficient', 'developing', 'ai', ':', 'title', '"', 'detection', 'keyword', 'care', 'library', 'symptom', 'oncology'}
Title: "Deciphering the Language of Suffering: Advancing Symptom Detection through Natural Language Processing in Oncology Conversations"	"Enhancing Patient Care through Advanced Symptom Detection: Building and Evaluating a Natural Language Processing Keyword Library for Oncology Conversations"	"Enhancing Patient Care with AI: Developing a Cutting-Edge Keyword Library for Detecting Symptom Discourse in Oncology Encounters"	{'for', 'a', 'encounters', 'with', 'patient', 'in', 'enhancing', 'developing', 'ai', ':', 'cutting-edge', 'discourse', '"', 'keyword', 'care', 'library', 'symptom', 'oncology', 'detecting'}
Title: "Enhancing Patient Care with AI: Developing a Natural Language Processing Library for Symptom Detection in Oncology Conversations"	"Enhancing Patient Care Through Computational Symptom Detection: Insights and Innovations from Natural Language Processing"	Title: "Deciphering the Language of Suffering: Advancing Symptom Detection with Natural Language Processing in Oncology Encounters"	{'encounters', 'in', 'oncology', 'language', 'processing', 'suffering', 'deciphering', 'of', ':', 'natural', 'the', 'symptom', 'with', 'title', '"', 'advancing', 'detection'}
Title: "Deciphering the Language of Suffering: Advancing Symptom Detection through Natural Language Processing in Oncology Conversations"	Title: "Enhancing Patient Care with AI: Developing a Natural Language Processing Library for Detecting Symptom Communication in Oncology"	Title: "Decoding Patient Distress: Harnessing Natural Language Processing to Unveil Symptoms in Oncology Conversations"	{'conversations', 'harnessing', 'to', 'unveil', 'in', 'language', 'distress', 'processing', ':', 'symptoms', 'natural', 'decoding', 'title', '"', 'oncology', 'patient'}
Title: "Deciphering the Language of Suffering: Advancing Symptom Detection through Natural Language Processing in Oncology Conversations"	Title: "Decoding Distress: Harnessing Natural Language Processing to Unveil Symptom Talk in Oncology Encounters"	Title: "Harnessing Language Technologies for Symptom Detection: Insights from the Analysis of Oncology Conversations"	{'conversations', 'harnessing', 'analysis', 'language', 'technologies', 'for', ':', 'of', 'insights', 'the', 'from', 'symptom', 'title', '"', 'oncology', 'detection'}
Title: "Deciphering the Language of Suffering: Advancing Symptom Detection through Natural Language Processing in Oncology Conversations"	Title: "Enhancing Patient Care with AI: Developing a Keyword Library for Symptom Detection in Oncology Conversations"	Title: "Decoding Distress: Advancing Symptom Detection in Oncology Conversations through Natural Language Processing"	{'conversations', 'in', 'oncology', 'language', 'distress', 'processing', ':', 'natural', 'through', 'symptom', 'decoding', 'title', '"', 'advancing', 'detection'}
Title: "Deciphering the Language of Suffering: Advancing Symptom Detection through Natural Language Processing in Oncology Conversations"	Title: "Enhancing Patient Care Through AI: Developing a Natural Language Processing Keyword Library for Symptom Detection in Oncology Conversations"	Title: "Decoding Patient Suffering: Harnessing Natural Language Processing to Unveil Symptom Talk in Oncology Encounters"	{'harnessing', 'to', 'encounters', 'unveil', 'talk', 'language', 'processing', 'in', 'suffering', ':', 'natural', 'symptom', 'decoding', 'title', '"', 'oncology', 'patient'}
Title: "Enhancing Patient Care with AI: Developing a Natural Language Processing Library for Symptom Detection in Oncology Conversations"	"Enhancing Patient Care with AI: Developing a Natural Language Processing Keyword Library to Detect Symptom Talk in Oncology Conversations"	Title: "Harnessing Natural Language Processing for Symptom Talk Detection in Oncology Conversations: Building and Evaluating a Keyword Library"	{'for', 'a', 'conversations', 'natural', 'evaluating', 'in', 'and', 'building', 'talk', ':', 'title', '"', 'detection', 'harnessing', 'keyword', 'language', 'processing', 'library', 'symptom', 'oncology'}
Title: "Enhancing Patient Care with AI: Developing a Natural Language Processing Library for Symptom Detection in Oncology Conversations"	"Enhancing Patient Care Through Advanced Symptom Detection: Developing a Natural Language Processing Keyword Library for Oncology Conversations"	"Enhancing Patient Care through Natural Language Processing: Pioneering a Keyword Library for Symptom Detection in Oncology Conversations"	{'pioneering', 'for', 'a', 'conversations', 'natural', 'patient', 'in', 'enhancing', ':', 'through', '"', 'detection', 'keyword', 'language', 'care', 'processing', 'library', 'symptom', 'oncology'}
Title: "Deciphering the Language of Suffering: Advancing Symptom Detection through Natural Language Processing in Oncology Conversations"	"Enhancing Patient Care with AI: Developing a Natural Language Processing Keyword Library for Symptom Detection in Oncology Conversations"	"Unveiling the Digital Compass: Developing and Evaluating a Keyword Library for Enhanced Symptom Detection in Oncology Conversations"	{'for', 'digital', 'the', 'a', 'conversations', 'enhanced', 'evaluating', 'in', 'compass', 'and', 'developing', ':', '"', 'detection', 'keyword', 'unveiling', 'library', 'symptom', 'oncology'}
Title: "Deciphering the Language of Suffering: Advancing Symptom Detection through Natural Language Processing in Oncology Conversations"	Title: "Deciphering Patient Suffering: Advancing Symptom Detection through Natural Language Processing in Oncology Encounters"	"Enhancing Patient Care with AI: Developing a Natural Language Processing Keyword Library to Detect Symptom Talk in Oncology Conversations"	{'to', 'a', 'with', 'conversations', 'natural', 'patient', 'in', 'enhancing', 'developing', 'detect', 'ai', 'talk', ':', '"', 'keyword', 'language', 'care', 'processing', 'library', 'symptom', 'oncology'}
Title: "Deciphering the Language of Suffering: Advancing Symptom Detection through Natural Language Processing in Oncology Conversations"	Title: "Decoding Distress: Advancing Symptom Detection in Oncology Conversations through Natural Language Processing"	"Unlocking the Code of Suffering: Advancing Symptom Detection Through Natural Language Processing in Oncology Conversations"	{'conversations', 'in', 'oncology', 'language', 'processing', 'suffering', 'of', ':', 'unlocking', 'natural', 'the', 'through', 'symptom', '"', 'advancing', 'code', 'detection'}
"Enhancing Patient Care with AI: Developing a Natural Language Processing Library for Symptom Detection in Oncology Conversations"	"Enhancing Patient Care with AI: Developing a Natural Language Processing Keyword Library to Detect Symptom Communication in Oncology Conversations"	Title: "Mining the Dialogue: Leveraging Computational Linguistics to Illuminate Symptom Communication in Oncology Encounters"	{'dialogue', 'computational', 'to', 'communication', 'in', 'illuminate', 'mining', ':', 'the', 'leveraging', 'encounters', 'title', '"', 'oncology', 'linguistics', 'symptom'}
"Enhancing Patient Care through Advanced Symptom Detection: Developing a Natural Language Processing Keyword Library for Oncology Conversations"	Title: "Decoding Distress: Advancing Symptom Detection Through NLP in Oncology Conversations"	"Enhancing Patient Care Through Advanced Symptom Detection: A Journey from Keyword Libraries to Deep Learning Models in Oncology Conversations"	{'to', 'journey', 'a', 'conversations', 'patient', 'in', 'advanced', 'enhancing', 'models', 'deep', 'learning', 'libraries', ':', 'through', '"', 'detection', 'keyword', 'care', 'from', 'symptom', 'oncology'}
"Enhancing Patient Care with AI: Developing a Natural Language Processing Library for Symptom Detection in Oncology Conversations"	Title: "Enhancing Patient Care with NLP: Developing a Keyword Library for Symptom Detection in Oncology Conversations"	"Enhancing Patient Care Through NLP: Advancing Symptom Detection in Oncology Conversations"	{'conversations', 'symptom', 'in', 'oncology', 'care', 'nlp', ':', 'through', 'enhancing', 'detection', '"', 'advancing', 'patient'}
Title: "Deciphering the Language of Suffering: Advancing Symptom Detection through Natural Language Processing in Oncology Conversations"	"Enhancing Patient Care with AI: Developing a Natural Language Processing Keyword Library to Detect Symptom Communication in Oncology Encounters"	Title: "Harnessing Natural Language Processing for Symptom Detection: Insights from Oncology Conversations"	{'detection', 'conversations', 'harnessing', 'language', 'processing', 'for', ':', 'insights', 'from', 'symptom', 'title', '"', 'oncology', 'natural'}
Title: "Enhancing Patient Care with AI: Developing a Natural Language Processing Library for Symptom Detection in Oncology Conversations"	Title: "Enhancing Patient Care with NLP: Developing a Keyword Library for Symptom Detection in Oncology Conversations"	"Unveiling Patient Symptoms: Developing an NLP Keyword Library to Decode the Language of Suffering in Oncology Conversations"	{'to', 'nlp', 'symptoms', 'the', 'conversations', 'decode', 'patient', 'in', 'an', 'developing', ':', '"', 'keyword', 'language', 'unveiling', 'suffering', 'of', 'library', 'oncology'}
Title: "Deciphering the Language of Suffering: Advancing Symptom Detection through Natural Language Processing in Oncology Conversations"	Title: "Enhancing Patient Care Through NLP: Unveiling Symptom Talk in Oncology Encounters"	Title: "Advancing Patient Care through NLP: Building and Evaluating a Symptom Detection Keyword Library from Oncology Conversations"	{'nlp', 'a', 'conversations', 'patient', 'evaluating', 'and', 'advancing', 'building', ':', 'through', 'title', '"', 'detection', 'keyword', 'care', 'library', 'from', 'symptom', 'oncology'}
Title: "Enhancing Patient Care with AI: Developing a Natural Language Processing Library for Symptom Detection in Oncology Conversations"	Title: "Deciphering Distress: Harnessing Natural Language Processing to Detect Symptom Talk in Oncology Encounters"	Title: "Harnessing the Power of Computational Linguistics: Enhancing Symptom Detection in Oncology Conversations through NLP"	{'conversations', 'harnessing', 'computational', 'in', 'power', 'of', ':', 'nlp', 'the', 'enhancing', 'symptom', 'through', 'title', '"', 'oncology', 'linguistics', 'detection'}
"Enhancing Patient Care with AI: Developing a Natural Language Processing Library for Symptom Detection in Oncology Conversations"	Title: "Enhancing Patient Care through NLP: Developing a Keyword Library to Detect Symptom Discourse in Oncology Encounters"	"Enhancing Patient Care with AI: The Development and Evaluation of an NLP Keyword Library for Symptom Detection in Oncology Conversations"	{'evaluation', 'nlp', 'for', 'development', 'the', 'with', 'conversations', 'patient', 'in', 'enhancing', 'and', 'an', 'ai', ':', '"', 'detection', 'keyword', 'care', 'of', 'library', 'symptom', 'oncology'}
Title: "Deciphering the Language of Suffering: Advancing Symptom Detection through Natural Language Processing in Oncology Conversations"	Title: "Deciphering the Language of Suffering: Advancing Symptom Detection through Natural Language Processing in Oncology Conversations"	Title: "Deciphering Symptom Speech: Advancing Patient Care with Natural Language Processing in Oncology Encounters"	{'encounters', 'in', 'oncology', 'language', 'care', 'processing', 'deciphering', ':', 'speech', 'natural', 'symptom', 'with', 'title', '"', 'advancing', 'patient'}
Title: "Deciphering the Language of Suffering: Advancing Symptom Detection through Natural Language Processing in Oncology Conversations"	Title: "Harnessing Natural Language Processing to Detect Patient Symptoms: Insights and Innovations from Oncology Conversations"	"Enhancing Clinical Conversations: The Development and Evaluation of an NLP Keyword Library for Detecting Symptom Talk in Oncology Encounters"	{'evaluation', 'nlp', 'for', 'development', 'the', 'encounters', 'conversations', 'in', 'enhancing', 'and', 'an', 'clinical', 'talk', ':', '"', 'keyword', 'of', 'library', 'symptom', 'oncology', 'detecting'}
Title: "Deciphering the Language of Suffering: Advancing Symptom Detection through Natural Language Processing in Oncology Conversations"	Title: "Decoding Distress: Advancing Symptom Detection in Oncology Conversations through Natural Language Processing"	Title: "Deciphering Distress: Harnessing Natural Language Processing for Symptom Detection in Oncology Conversations"	{'detection', 'conversations', 'harnessing', 'in', 'language', 'distress', 'processing', 'deciphering', 'for', ':', 'symptom', 'title', '"', 'oncology', 'natural'}
"Enhancing Patient Care through Advanced Symptom Detection: Insights from Natural Language Processing in Oncology Conversations"	Title: "Harnessing Natural Language Processing for Enhanced Symptom Detection in Oncology: Insights and Innovations from the COPE Trial"	Title: "Advancing Patient Care Through AI: Developing a Robust NLP Keyword Library for Symptom Detection in Oncology Conversations"	{'nlp', 'for', 'a', 'conversations', 'patient', 'in', 'developing', 'advancing', 'ai', 'robust', ':', 'through', 'title', '"', 'detection', 'keyword', 'care', 'library', 'symptom', 'oncology'}
Title: "Deciphering the Language of Suffering: Advancing Symptom Detection through Natural Language Processing in Oncology Conversations"	Title: "Harnessing Natural Language Processing to Detect and Decode Symptom Talk in Oncology: Insights and Innovations from the COPE Trial"	Title: "Harnessing the Power of Language: Developing Computational Tools for Symptom Detection in Oncology Conversations"	{'conversations', 'harnessing', 'computational', 'in', 'oncology', 'language', 'power', 'of', ':', 'for', 'the', 'symptom', 'title', 'tools', '"', 'developing', 'detection'}
Title: "Deciphering the Language of Suffering: Advancing Symptom Detection through Natural Language Processing in Oncology Conversations"	"Enhancing Patient Care with AI: Developing a Natural Language Processing Library for Symptom Detection in Oncology Conversations"	"Advancing Patient Care through NLP: Unveiling a Keyword Library for Enhanced Detection of Symptom Talk in Oncology Conversations"	{'nlp', 'for', 'a', 'enhanced', 'conversations', 'patient', 'in', 'advancing', 'talk', ':', 'through', '"', 'detection', 'keyword', 'care', 'unveiling', 'of', 'library', 'symptom', 'oncology'}
Title: "Enhancing Patient Care through NLP: Developing a Keyword Library for Symptom Detection in Oncology Conversations"	"Enhancing Patient Care through Computational Symptom Detection: Insights and Innovations from Natural Language Processing"	Title: "Harnessing the Power of Words: Developing a Cutting-Edge Natural Language Processing Tool for Symptom Detection in Oncology Conversations"	{'tool', 'for', 'the', 'a', 'conversations', 'natural', 'in', 'power', 'developing', ':', 'cutting-edge', 'words', 'title', '"', 'detection', 'harnessing', 'language', 'processing', 'of', 'symptom', 'oncology'}
Title: "Enhancing Patient Care with AI: Developing a Natural Language Processing Library for Symptom Detection in Oncology Conversations"	Title: "Harnessing Language Processing to Detect Symptom Dialogue in Oncology: Insights and Innovations from the COPE Trial"	Title: "Unveiling Patient Suffering: Developing and Evaluating a Natural Language Processing System for Symptom Detection in Oncology Conversations"	{'for', 'a', 'system', 'conversations', 'natural', 'patient', 'evaluating', 'in', 'and', 'developing', ':', 'title', '"', 'detection', 'language', 'unveiling', 'processing', 'suffering', 'symptom', 'oncology'}
Title: "Enhancing Patient Care with AI: Developing a Natural Language Processing Library for Symptom Detection in Oncology Conversations"	Title: "Deciphering the Language of Suffering: Advancing Symptom Detection through Natural Language Processing in Oncology Conversations"	Title: "Decoding Distress: Innovations in Symptom Detection through NLP in Oncology Conversations"	{'conversations', 'in', 'distress', 'innovations', 'nlp', ':', 'through', 'symptom', 'decoding', 'title', '"', 'oncology', 'detection'}
"Enhancing Patient Care with AI: Developing a Natural Language Processing Library for Symptom Detection in Oncology Conversations"	"Enhancing Patient Care through Advanced Symptom Detection: Insights from Natural Language Processing in Oncology Conversations"	"Unlocking Patient Suffering: Developing an NLP Keyword Library to Detect and Understand Symptom Talk in Oncology Encounters"	{'to', 'nlp', 'encounters', 'patient', 'in', 'unlocking', 'and', 'an', 'understand', 'developing', 'detect', 'talk', ':', '"', 'keyword', 'suffering', 'library', 'symptom', 'oncology'}
Title: "Enhancing Patient Care through NLP: Developing a Keyword Library for Symptom Detection in Oncology Conversations"	"Enhancing Patient Care with AI: Developing and Evaluating a Natural Language Processing System for Detecting Symptom Talk in Oncology Conversations"	Title: "Harnessing Language Processing for Symptom Detection: Insights from Oncology Conversations"	{'conversations', 'harnessing', 'language', 'processing', 'for', ':', 'insights', 'from', 'symptom', 'title', '"', 'oncology', 'detection'}
Title: "Enhancing Patient Care with AI: Developing a Natural Language Processing Library for Symptom Detection in Oncology Conversations"	"Enhancing Patient Care through NLP: Building and Evaluating a Keyword Library for Symptom Detection in Oncology Conversations"	"Enhancing Patient Care with AI: Developing a Robust Natural Language Processing System for Symptom Detection in Oncology Encounters"	{'for', 'a', 'with', 'encounters', 'system', 'natural', 'patient', 'in', 'enhancing', 'developing', 'ai', 'robust', ':', '"', 'detection', 'language', 'care', 'processing', 'symptom', 'oncology'}
Title: "Enhancing Patient Care with AI: Developing a Natural Language Processing Library for Symptom Detection in Oncology Conversations"	Title: "Deciphering Patient Suffering: Advancing Symptom Detection through Natural Language Processing"	"Enhancing Patient Care Through Advanced NLP: Building and Evaluating a Symptom Detection Keyword Library from Oncology Conversations"	{'nlp', 'a', 'conversations', 'patient', 'evaluating', 'advanced', 'enhancing', 'and', 'building', ':', 'through', '"', 'detection', 'keyword', 'care', 'library', 'from', 'symptom', 'oncology'}
Title: "Enhancing Patient Care with AI: Developing a Natural Language Processing Library for Symptom Detection in Oncology Conversations"	Title: "Enhancing Patient Care through NLP: Development and Evaluation of a Symptom Detection Keyword Library from Oncology Conversations"	"Enhancing Patient Care with AI: Development and Evaluation of a Natural Language Processing Keyword Library for Detecting Symptom Talk in Clinical Conversations"	{'evaluation', 'for', 'development', 'a', 'with', 'conversations', 'natural', 'patient', 'in', 'enhancing', 'and', 'ai', 'talk', 'clinical', ':', '"', 'keyword', 'language', 'care', 'processing', 'of', 'library', 'symptom', 'detecting'}
Title: "Enhancing Patient Care with AI: Developing a Natural Language Processing Library for Symptom Detection in Oncology Conversations"	"Enhancing Patient Care with AI: Developing a Natural Language Processing Library to Detect Symptom Communication in Oncology Conversations"	Title: "Mining for Care: Pioneering Symptom Detection in Oncology Conversations Using Natural Language Processing"	{'conversations', 'in', 'language', 'care', 'pioneering', 'using', 'processing', 'for', 'mining', ':', 'natural', 'symptom', 'title', '"', 'oncology', 'detection'}
Title: "Enhancing Patient Care with AI: Developing a Natural Language Processing Library for Symptom Detection in Oncology Conversations"	"Enhancing Patient Care with AI: Building and Evaluating a Keyword Library for Symptom Detection in Oncology Conversations"	Title: "Mining the Conversation: Developing a Computational Keyword Library for Enhanced Symptom Detection in Oncology Encounters"	{'detection', 'keyword', 'computational', 'in', 'oncology', 'mining', ':', 'conversation', 'for', 'the', 'library', 'a', 'enhanced', 'encounters', 'title', '"', 'developing', 'symptom'}
"Enhancing Patient Care with AI: Developing a Natural Language Processing Library for Symptom Detection in Oncology Conversations"	Title: "Enhancing Patient Care with AI: Building and Evaluating a Symptom Detection Keyword Library from Oncology Conversations"	Title: "Deciphering Patient Suffering: Advancing Symptom Detection through Natural Language Processing in Oncology Conversations"	{'detection', 'conversations', 'in', 'oncology', 'language', 'processing', 'suffering', 'deciphering', ':', 'natural', 'through', 'symptom', 'title', '"', 'advancing', 'patient'}
Title: "Enhancing Patient Care with AI: Developing a Natural Language Processing Library for Symptom Detection in Oncology Conversations"	Title: "Enhancing Patient Care Through NLP: Developing a Keyword Library for Symptom Detection in Oncology Conversations"	Title: "Decoding Discomfort: Advances in NLP for Symptom Detection in Oncology Communications"	{'communications', 'discomfort', 'in', 'advances', 'nlp', ':', 'for', 'symptom', 'decoding', 'title', '"', 'oncology', 'detection'}
Title: "Enhancing Patient Care through NLP: Developing a Keyword Library for Symptom Detection in Oncology Conversations"	"Enhancing Patient Care through Advanced Symptom Detection: Insights from Natural Language Processing in Oncology Conversations"	Title: "Elevating Patient Care through AI: Harnessing Natural Language Processing for Symptom Detection in Oncology Conversations"	{'detection', 'conversations', 'harnessing', 'ai', 'in', 'language', 'care', 'processing', 'elevating', 'for', ':', 'natural', 'through', 'symptom', 'title', '"', 'oncology', 'patient'}
Title: "Enhancing Patient Care with AI: Developing a Natural Language Processing Library for Symptom Detection in Oncology Conversations"	Title: "Enhancing Patient Care through AI: The Development and Evaluation of a Natural Language Processing System for Symptom Detection in Oncology Conversations"	Title: "Harnessing the Power of AI: Advancing Patient Care through Symptom Talk Detection in Oncology Conversations"	{'detection', 'conversations', 'harnessing', 'ai', 'in', 'talk', 'oncology', 'care', 'power', 'of', ':', 'the', 'through', 'symptom', 'title', '"', 'advancing', 'patient'}
Title: "Enhancing Patient Care with AI: Developing a Natural Language Processing Library for Symptom Detection in Oncology Conversations"	Title: "Decoding Patient Suffering: Developing a Natural Language Processing Library for Symptom Detection in Oncology Conversations"	"Enhancing Patient Care through NLP: Building and Evaluating a Keyword Library for Symptom Detection in Oncology Conversations"	{'nlp', 'for', 'a', 'conversations', 'patient', 'evaluating', 'in', 'enhancing', 'and', 'building', ':', 'through', '"', 'detection', 'keyword', 'care', 'library', 'symptom', 'oncology'}
"Enhancing Patient Care with AI: Developing a Natural Language Processing Library for Symptom Detection in Oncology Conversations"	Title: "Enhancing Patient Care through NLP: Developing a Symptom Detection Keyword Library for Oncology Encounters"	Title: "Deciphering the Dialogue: Advancing Symptom Detection through Natural Language Processing in Oncology Conversations"	{'conversations', 'dialogue', 'in', 'oncology', 'language', 'processing', 'deciphering', ':', 'natural', 'the', 'through', 'symptom', 'title', '"', 'advancing', 'detection'}
Title: "Deciphering the Language of Suffering: Advancing Symptom Detection through Natural Language Processing in Oncology Conversations"	Title: "Harnessing Natural Language Processing for Enhanced Symptom Detection in Oncology: Insights and Innovations from the COPE Trial Data"	Title: "Advancing Patient-Centered Care: Developing and Evaluating an NLP Keyword Library to Detect Symptom Talks in Oncology Conversations"	{'to', 'nlp', 'conversations', 'evaluating', 'in', 'and', 'an', 'developing', 'advancing', 'detect', ':', 'title', '"', 'keyword', 'patient-centered', 'care', 'talks', 'library', 'symptom', 'oncology'}
"Enhancing Patient Care with AI: Developing a Natural Language Processing Library for Symptom Detection in Oncology Conversations"	Title: "Harnessing Natural Language Processing to Detect Symptom Talk: Insights and Innovations from Oncology Conversations"	Title: "Unlocking Patient Voices: Harnessing NLP to Decode Symptom Talk in Oncology Encounters"	{'harnessing', 'to', 'in', 'talk', 'oncology', 'voices', ':', 'nlp', 'unlocking', 'symptom', 'encounters', 'title', '"', 'decode', 'patient'}
Title: "Deciphering the Language of Suffering: Advancing Symptom Detection in Oncology Conversations through Natural Language Processing"	Title: "Deciphering Patient Suffering: The Development and Evaluation of an NLP Keyword Library for Symptom Detection in Oncology Conversations"	"Unveiling the Potential of NLP in Oncology: Advancing Symptom Detection through Innovative Keyword Libraries"	{'innovative', 'keyword', 'in', 'unveiling', 'of', 'nlp', ':', 'libraries', 'advancing', 'the', 'through', 'symptom', 'potential', '"', 'oncology', 'detection'}
Title: "Enhancing Patient Care with AI: Developing a Natural Language Processing Library for Symptom Detection in Oncology Conversations"	Title: "Deciphering Suffering: Advancing Symptom Detection in Oncology Through Natural Language Processing"	Title: "Deciphering Patient Suffering: Harnessing Natural Language Processing to Detect Symptom Talk in Oncology Conversations"	{'conversations', 'detect', 'harnessing', 'to', 'in', 'talk', 'language', 'processing', 'suffering', 'deciphering', ':', 'natural', 'symptom', 'title', '"', 'oncology', 'patient'}
Title: "Enhancing Patient Care through NLP: Developing a Keyword Library for Symptom Detection in Oncology Conversations"	Title: "Deciphering the Language of Suffering: Advancing Symptom Detection through Natural Language Processing in Oncology Conversations"	"Enhancing Patient Care with AI: Unveiling a Natural Language Processing Tool for Detecting Symptom Dialogue in Oncology Encounters"	{'dialogue', 'tool', 'for', 'a', 'with', 'encounters', 'natural', 'patient', 'in', 'enhancing', 'ai', ':', '"', 'language', 'care', 'unveiling', 'processing', 'symptom', 'oncology', 'detecting'}
"Enhancing Patient Care with AI: Developing a Natural Language Processing Library for Symptom Detection in Oncology Conversations"	Title: "Harnessing Natural Language Processing to Detect Symptom Talk: Insights and Innovations from Oncology Conversations"	"Enhancing Patient Care with AI: Developing a Cutting-edge NLP Keyword Library for Symptom Detection in Oncology Conversations"	{'nlp', 'for', 'a', 'with', 'conversations', 'patient', 'in', 'enhancing', 'developing', 'ai', ':', 'cutting-edge', '"', 'detection', 'keyword', 'care', 'library', 'symptom', 'oncology'}
Title: "Enhancing Patient Care with AI: Developing a Natural Language Processing Library for Symptom Detection in Oncology Conversations"	Title: "Harnessing Natural Language Processing to Unveil Patient Suffering: Insights from Oncology Conversations"	"Enhancing Patient Care Through Computational Symptom Detection: Insights from the Development and Evaluation of an NLP Keyword Library"	{'computational', 'evaluation', 'nlp', 'development', 'the', 'patient', 'enhancing', 'and', 'an', ':', 'insights', 'through', '"', 'detection', 'keyword', 'care', 'of', 'from', 'library', 'symptom'}
Title: "Enhancing Patient Care with AI: Developing a Natural Language Processing Library for Symptom Detection in Oncology Conversations"	Title: "Deciphering the Language of Patient Suffering: Advances in Symptom Detection through Natural Language Processing"	"Decoding Distress: Leveraging Natural Language Processing to Unveil Symptom Talk in Oncology Encounters"	{'to', 'encounters', 'unveil', 'symptom', 'language', 'distress', 'processing', 'talk', 'in', ':', 'leveraging', 'decoding', '"', 'oncology', 'natural'}
Title: "Harnessing Natural Language Processing to Detect Symptom Talk in Oncology: Insights and Innovations from the COPE Trial"	Title: "Decoding Distress: Harnessing Natural Language Processing to Uncover Symptom Communication in Oncology Encounters"	Title: "Enhancing Patient Care with NLP: Developing a Keyword Library for Symptom Detection in Oncology Conversations"	{'detection', 'conversations', 'keyword', 'symptom', 'in', 'oncology', 'care', 'nlp', ':', 'for', 'library', 'enhancing', 'a', 'with', 'title', '"', 'developing', 'patient'}
Title: "Deciphering the Language of Suffering: Advancing Symptom Detection through Natural Language Processing in Oncology Conversations"	Title: "Enhancing Patient Care with AI: Developing a Natural Language Processing Library for Symptom Detection in Oncology Conversations"	"Beyond Keywords: Harnessing Natural Language Processing to Enhance Symptom Detection in Oncology Conversations"	{'conversations', 'harnessing', 'to', 'symptom', 'in', 'language', 'processing', ':', 'beyond', 'enhance', 'detection', '"', 'oncology', 'keywords', 'natural'}
Title: "Enhancing Patient Care with AI: Developing a Natural Language Processing Library for Symptom Detection in Oncology Conversations"	Title: "Decoding Patient Suffering: Harnessing Natural Language Processing to Enhance Symptom Detection in Oncology Conversations"	Title: "Harnessing AI in Healthcare: Developing a Natural Language Processing Keyword Library to Detect Symptom Discourse in Oncology Conversations"	{'to', 'a', 'conversations', 'natural', 'in', 'developing', 'detect', 'ai', ':', 'discourse', 'title', '"', 'harnessing', 'keyword', 'language', 'processing', 'healthcare', 'library', 'symptom', 'oncology'}
"Enhancing Patient Care with AI: Developing a Natural Language Processing Library for Symptom Detection in Oncology Conversations"	Title: "Enhancing Patient Care Through Advanced Symptom Detection: Insights from Natural Language Processing in Oncology Conversations"	Title: "Harnessing Natural Language Processing for Enhanced Symptom Detection in Oncology: Insights and Innovations from the COPE Trial"	{'for', 'the', 'enhanced', 'natural', 'in', 'cope', 'and', ':', 'insights', 'trial', 'title', '"', 'detection', 'harnessing', 'language', 'processing', 'from', 'symptom', 'innovations', 'oncology'}
"Enhancing Patient Care with AI: Developing a Natural Language Processing Library for Symptom Detection in Oncology Conversations"	"Enhancing Patient Care through Advanced NLP: Developing a Keyword Library for Symptom Detection in Oncology Conversations"	"Enhancing Patient Care with NLP: Developing an Advanced Keyword Library for Symptom Detection in Oncology Conversations"	{'conversations', 'keyword', 'in', 'oncology', 'care', 'nlp', ':', 'for', 'advanced', 'library', 'enhancing', 'symptom', 'with', 'detection', 'an', '"', 'developing', 'patient'}
"Enhancing Patient Care with AI: Developing a Natural Language Processing Library for Symptom Detection in Oncology Conversations"	Title: "Harnessing Natural Language Processing to Detect Symptom Talk: Insights and Innovations from Oncology Conversations"	Title: "Harnessing AI in Healthcare: Advancing Symptom Detection through Natural Language Processing"	{'harnessing', 'ai', 'in', 'language', 'processing', ':', 'healthcare', 'natural', 'through', 'symptom', 'title', '"', 'advancing', 'detection'}
Title: "Deciphering the Language of Suffering: Advancing Symptom Detection through Natural Language Processing in Oncology Conversations"	Title: "Harnessing Natural Language Processing for Enhanced Symptom Detection: Insights and Innovations from Oncology Conversations"	"Enhancing Patient Care through NLP: Developing and Evaluating a Symptom Detection Keyword Library from Oncology Conversations"	{'detection', 'conversations', 'evaluating', 'keyword', 'symptom', 'oncology', 'care', 'nlp', ':', 'library', 'through', 'enhancing', 'and', 'a', 'from', '"', 'developing', 'patient'}
"Enhancing Patient Care with AI: Developing a Natural Language Processing Library for Symptom Detection in Oncology Conversations"	"Enhancing Patient Care Through Advanced NLP: Developing a Keyword Library for Symptom Detection in Oncology Conversations"	"Enhancing Patient Care Through AI: Developing and Evaluating a Natural Language Processing Keyword Library for Symptom Detection in Oncology Conversations"	{'for', 'a', 'conversations', 'natural', 'patient', 'evaluating', 'in', 'enhancing', 'and', 'developing', 'ai', ':', 'through', '"', 'detection', 'keyword', 'language', 'care', 'processing', 'library', 'symptom', 'oncology'}
"Enhancing Patient Care with AI: Developing a Natural Language Processing Library for Symptom Detection in Oncology Conversations"	Title: "Harnessing Natural Language Processing to Detect Symptom Discourse: Insights and Innovations from Oncology Conversations"	Title: "Enhancing Patient Care with AI: Development and Evaluation of an NLP Symptom Detection Keyword Library from Clinical Conversations"	{'evaluation', 'nlp', 'development', 'with', 'conversations', 'patient', 'enhancing', 'and', 'an', 'ai', 'clinical', ':', 'title', '"', 'detection', 'keyword', 'care', 'of', 'library', 'from', 'symptom'}
Title: "Harnessing Natural Language Processing for Enhanced Symptom Detection in Oncology: Insights and Innovations from the COPE Trial Data"	Title: "Enhancing Patient Care with NLP: Developing a Keyword Library for Symptom Detection in Oncology Conversations"	Title: "Decoding Patient Suffering: Evaluating a Natural Language Processing Approach to Identify Symptom Communication in Oncology Conversations"	{'communication', 'to', 'a', 'conversations', 'natural', 'patient', 'evaluating', 'in', 'identify', 'approach', ':', 'title', '"', 'language', 'processing', 'suffering', 'symptom', 'decoding', 'oncology'}
Title: "Deciphering the Language of Suffering: Advancing Symptom Detection through Natural Language Processing in Oncology Conversations"	"Enhancing Patient Care with AI: Developing a Natural Language Processing Keyword Library for Symptom Detection in Oncology Conversations"	Title: "Enhancing Patient Care through NLP: Developing an AI-Driven Symptom Detection Library from Oncology Conversations"	{'detection', 'conversations', 'ai-driven', 'symptom', 'oncology', 'care', 'nlp', ':', 'library', 'enhancing', 'through', 'from', 'title', 'an', '"', 'developing', 'patient'}
Title: "Enhancing Patient Care through NLP: Developing a Keyword Library for Symptom Detection in Oncology Conversations"	Title: "Decoding Distress: Advancing Symptom Detection in Oncology Conversations through Natural Language Processing"	Title: "Unveiling Patient Suffering: Advancing Symptom Detection through Natural Language Processing"	{'detection', 'language', 'unveiling', 'processing', 'suffering', ':', 'natural', 'through', 'symptom', 'title', '"', 'advancing', 'patient'}
Title: "Enhancing Patient Care through NLP: Developing a Keyword Library for Symptom Detection in Oncology Conversations"	"Enhancing Patient Care with AI: Developing and Evaluating a Natural Language Processing Library for Symptom Detection in Oncology Conversations"	"Deciphering Discomfort: Advancing Symptom Detection in Oncology through Natural Language Processing"	{'discomfort', 'in', 'oncology', 'language', 'processing', 'deciphering', ':', 'natural', 'through', 'symptom', '"', 'advancing', 'detection'}
Title: "Enhancing Patient Care through NLP: Developing a Keyword Library for Symptom Detection in Oncology Conversations"	"Enhancing Patient Care with AI: Developing a Natural Language Processing Library for Symptom Detection in Oncology Conversations"	"Enhancing Patient Care with AI: Developing a Computational Linguistic Approach to Detect and Analyze Symptom Talk in Oncology Encounters"	{'computational', 'to', 'a', 'with', 'encounters', 'patient', 'in', 'approach', 'enhancing', 'and', 'developing', 'detect', 'ai', 'talk', ':', 'linguistic', 'analyze', '"', 'care', 'symptom', 'oncology'}
"Enhancing Patient Care with AI: Developing a Natural Language Processing Library for Symptom Detection in Oncology Conversations"	Title: "Enhancing Patient Care: The Development and Evaluation of an NLP Keyword Library for Symptom Detection in Oncology Conversations"	Title: "Harnessing Natural Language Processing to Decode Symptom Communication in Oncology: Insights and Innovations from Clinical Conversation Analysis"	{'communication', 'to', 'conversation', 'decode', 'natural', 'in', 'and', 'clinical', ':', 'insights', 'title', '"', 'harnessing', 'analysis', 'language', 'processing', 'from', 'symptom', 'innovations', 'oncology'}
Title: "Deciphering the Language of Suffering: Advancing Symptom Detection through Natural Language Processing in Oncology Conversations"	Title: "Harnessing Natural Language Processing to Detect Symptom Talk in Oncology: Insights and Innovations from the COPE Trial Data"	Title: "Decoding Distress: Harnessing Natural Language Processing to Unveil Symptom Talk in Oncology Encounters"	{'harnessing', 'to', 'encounters', 'unveil', 'talk', 'language', 'distress', 'processing', 'in', ':', 'symptom', 'decoding', 'title', '"', 'oncology', 'natural'}
Title: "Enhancing Patient Care with AI: Developing a Natural Language Processing Library for Symptom Detection in Oncology Conversations"	"Enhancing Patient Care Through AI: Developing a Natural Language Processing Library for Symptom Detection in Oncology Conversations"	Title: "Deciphering the Language of Patient Suffering: Developing and Evaluating Symptom-Detection Libraries Using Natural Language Processing"	{'evaluating', 'language', 'processing', 'using', 'suffering', 'deciphering', 'of', ':', 'libraries', 'natural', 'the', 'symptom-detection', 'and', 'title', '"', 'developing', 'patient'}
Title: "Harnessing Natural Language Processing to Detect Symptom Talk in Oncology: Insights and Innovations from the COPE Trial"	"Enhancing Patient Care with AI: Developing a Natural Language Processing Library to Detect Symptom Communication in Oncology Conversations"	Title: "Decoding Distress: Enhancing Symptom Detection through NLP in Oncology Conversations"	{'conversations', 'in', 'distress', 'nlp', ':', 'enhancing', 'symptom', 'decoding', 'title', 'through', '"', 'oncology', 'detection'}
"Enhancing Patient Care with AI: Developing a Natural Language Processing System for Symptom Detection in Oncology Conversations"	Title: "Harnessing Natural Language Processing to Detect Symptom Talk: Insights and Innovations from Oncology Conversations"	"Advancing Patient Care through Symptom Detection: The Development and Evaluation of a Natural Language Processing Keyword Library for Oncological Conversations"	{'evaluation', 'for', 'development', 'the', 'a', 'conversations', 'natural', 'patient', 'and', 'advancing', ':', 'oncological', 'through', '"', 'detection', 'keyword', 'language', 'care', 'processing', 'of', 'library', 'symptom'}
Title: "Enhancing Patient Care with AI: Developing a Natural Language Processing Library for Symptom Detection in Oncology Conversations"	Title: "Decoding Distress: Harnessing Natural Language Processing to Detect and Understand Symptom Talk in Oncology Encounters"	Title: "Harnessing the Power of Words: Advancing Symptom Detection in Oncology Through Natural Language Processing"	{'detection', 'harnessing', 'in', 'oncology', 'language', 'processing', 'power', 'of', ':', 'natural', 'the', 'through', 'words', 'title', '"', 'advancing', 'symptom'}
Title: "Enhancing Patient Care with AI: Developing a Natural Language Processing Library for Symptom Detection in Oncology Conversations"	Title: "Decoding Patient Suffering: Advancing Symptom Detection through Natural Language Processing in Oncology Conversations"	"Enhancing Patient Care Through Advanced Symptom Detection: Insights from Natural Language Processing in Oncology Encounters"	{'symptom', 'in', 'language', 'care', 'processing', ':', 'advanced', 'insights', 'natural', 'from', 'through', 'enhancing', 'encounters', 'detection', '"', 'oncology', 'patient'}
Title: "Enhancing Patient Care through NLP: Developing a Keyword Library for Symptom Detection in Oncology Conversations"	Title: "Enhancing Patient Care with AI: Developing a Natural Language Processing Library for Symptom Detection in Oncology Conversations"	Title: "Advancing Patient Care through Natural Language Processing: Development and Evaluation of a Symptom Detection Keyword Library"	{'evaluation', 'development', 'a', 'natural', 'patient', 'and', 'advancing', ':', 'through', 'title', '"', 'detection', 'keyword', 'language', 'care', 'processing', 'of', 'library', 'symptom'}
Title: "Enhancing Patient Care through NLP: Developing a Keyword Library for Symptom Detection in Oncology Conversations"	Title: "Deciphering the Language of Suffering: Advancing Symptom Detection through Natural Language Processing in Oncology Conversations"	Title: "Enhancing Patient Care through AI: The Development of an NLP Keyword Library for Symptom Detection in Oncology Conversations"	{'nlp', 'for', 'development', 'the', 'conversations', 'patient', 'in', 'enhancing', 'an', 'ai', ':', 'through', 'title', '"', 'detection', 'keyword', 'care', 'of', 'library', 'symptom', 'oncology'}
Title: "Enhancing Patient Care with AI: Developing a Natural Language Processing Library for Symptom Detection in Oncology Conversations"	Title: "Deciphering Patient Suffering: Advancing Symptom Detection through Natural Language Processing in Oncology Conversations"	"Enhancing Patient Care through NLP: Towards Accurate Detection of Symptom Communications in Oncology Encounters"	{'communications', 'symptom', 'in', 'accurate', 'care', 'nlp', ':', 'of', 'through', 'enhancing', 'encounters', 'detection', 'towards', '"', 'oncology', 'patient'}
Title: "Enhancing Patient Care through NLP: Developing a Keyword Library for Symptom Detection in Oncology Conversations"	"Enhancing Patient Care through NLP: Developing a Keyword Library for Effective Symptom Detection in Oncology Conversations"	"Enhancing Patient Care with NLP: Development and Evaluation of a Symptom Detection Keyword Library from Oncology Encounters"	{'evaluation', 'nlp', 'development', 'a', 'encounters', 'with', 'patient', 'enhancing', 'and', ':', '"', 'detection', 'keyword', 'care', 'of', 'library', 'from', 'symptom', 'oncology'}
Title: "Enhancing Patient Care with AI: Developing a Natural Language Processing Library for Symptom Detection in Oncology Conversations"	"Enhancing Patient Care with AI: Developing a Natural Language Processing System for Symptom Detection in Oncology Conversations"	"Enhancing Patient Care with Natural Language Processing: The Development and Evaluation of a Symptom Detection Keyword Library in Oncology Conversations"	{'evaluation', 'development', 'the', 'a', 'with', 'conversations', 'natural', 'patient', 'in', 'enhancing', 'and', ':', '"', 'detection', 'keyword', 'language', 'care', 'processing', 'of', 'library', 'symptom', 'oncology'}
Title: "Deciphering the Language of Suffering: Advancing Symptom Detection through Natural Language Processing in Oncology Conversations"	Title: "Harnessing Natural Language Processing to Detect Symptom Discourse in Oncology: Insights and Innovations from the COPE Trial"	Title: "Decoding Distress: Harnessing NLP to Unveil Symptom Talk in Oncology Encounters"	{'harnessing', 'to', 'encounters', 'unveil', 'talk', 'in', 'distress', 'nlp', ':', 'symptom', 'decoding', 'title', '"', 'oncology'}
Title: "Enhancing Patient Care with AI: Developing a Natural Language Processing Library for Symptom Detection in Oncology Conversations"	"Enhancing Patient Care with AI: Developing a Natural Language Processing Library to Detect Symptom Talk in Oncology Encounters"	"Enhancing Patient Care through Advanced Natural Language Processing: Development and Evaluation of a Symptom Detection Keyword Library in Oncology Conversations"	{'evaluation', 'development', 'a', 'conversations', 'natural', 'patient', 'in', 'advanced', 'enhancing', 'and', ':', 'through', '"', 'detection', 'keyword', 'language', 'care', 'processing', 'of', 'library', 'symptom', 'oncology'}
Title: "Enhancing Patient Care with AI: Developing a Natural Language Processing Library for Symptom Detection in Oncology Conversations"	Title: "Deciphering Suffering: Advancing Symptom Detection through Natural Language Processing in Oncology Conversations"	Title: "Unveiling Patient Suffering: Advancing Symptom Detection with Natural Language Processing in Oncology Conversations"	{'detection', 'conversations', 'in', 'oncology', 'language', 'unveiling', 'processing', 'suffering', ':', 'natural', 'symptom', 'with', 'title', '"', 'advancing', 'patient'}
Title: "Enhancing Patient Care with AI: Developing a Natural Language Processing Library for Symptom Detection in Oncology Conversations"	Title: "Harnessing Natural Language Processing to Unveil Symptom Communication in Oncology: Insights and Innovations from the COPE Trial"	Title: "Unlocking Patient Suffering: Developing and Evaluating a Natural Language Processing Library for Enhanced Symptom Detection in Oncology Conversations"	{'for', 'a', 'enhanced', 'conversations', 'natural', 'patient', 'evaluating', 'in', 'unlocking', 'and', 'developing', ':', 'title', '"', 'detection', 'language', 'processing', 'suffering', 'library', 'symptom', 'oncology'}
Title: "Harnessing Natural Language Processing to Detect Symptom Talk in Oncology: Insights and Innovations from the COPE Trial"	Title: "Enhancing Patient Care with AI: Developing a Natural Language Processing Library for Symptom Detection in Oncology Conversations"	Title: "Enhancing Patient Care Through AI: Development and Insights from a Symptom Detection Keyword Library in Oncology Conversations"	{'development', 'a', 'conversations', 'patient', 'in', 'enhancing', 'and', 'ai', ':', 'insights', 'through', 'title', '"', 'detection', 'keyword', 'care', 'from', 'library', 'symptom', 'oncology'}
Title: "Enhancing Patient Care through NLP: Developing a Keyword Library for Symptom Detection in Oncology Conversations"	Title: "Enhancing Patient Care with AI: Developing a Natural Language Processing Library for Symptom Detection in Oncology Conversations"	Title: "Advancing Patient Care: The Development and Evaluation of an NLP Keyword Library to Detect Symptom Communication in Oncology Encounters"	{'communication', 'to', 'evaluation', 'nlp', 'development', 'the', 'encounters', 'patient', 'in', 'and', 'an', 'advancing', 'detect', ':', 'title', '"', 'keyword', 'care', 'of', 'library', 'symptom', 'oncology'}
Title: "Enhancing Patient Care with AI: Developing a Natural Language Processing Library for Symptom Detection in Oncology Conversations"	Title: "Enhancing Patient Care with AI: Developing a Natural Language Processing Library for Symptom Detection in Oncology Conversations"	Title: "Enhancing Patient Care through NLP: Unveiling Symptom Communication in Oncology Encounters"	{'communication', 'symptom', 'in', 'care', 'unveiling', 'nlp', ':', 'enhancing', 'through', 'encounters', 'title', '"', 'oncology', 'patient'}
Title: "Enhancing Patient Care with AI: Developing a Natural Language Processing Library for Symptom Detection in Oncology Conversations"	Title: "Enhancing Patient Care through NLP: Developing a Keyword Library for Symptom Detection in Oncology Conversations"	Title: "Harnessing Natural Language Processing to Detect Symptom Discourse in Oncology: Insights and Innovations from the COPE Trial"	{'to', 'the', 'natural', 'in', 'cope', 'and', 'detect', ':', 'insights', 'trial', 'discourse', 'title', '"', 'harnessing', 'language', 'processing', 'from', 'symptom', 'innovations', 'oncology'}
Title: "Enhancing Patient Care through NLP: Developing a Keyword Library for Symptom Detection in Oncology Conversations"	Title: "Harnessing Natural Language Processing to Detect Symptom Talk in Oncology: Insights and Innovations from the Communication in Oncologist-Patient Encounters Study"	Title: "Decoding the Language of Suffering: Advancing Symptom Detection through Computational Linguistics in Oncology Care"	{'computational', 'in', 'oncology', 'language', 'care', 'suffering', 'of', ':', 'the', 'through', 'symptom', 'decoding', 'title', '"', 'advancing', 'linguistics', 'detection'}
Title: "Enhancing Patient Care with AI: Developing a Natural Language Processing Library for Symptom Detection in Oncology Conversations"	Title: "Deciphering Suffering: Advancing Symptom Detection in Oncology Conversations through Natural Language Processing"	"Unveiling Linguistic Patterns in Clinical Conversations: Toward Enhanced Symptom Detection with Natural Language Processing"	{'conversations', 'in', 'clinical', 'language', 'unveiling', 'processing', 'patterns', 'toward', ':', 'natural', 'enhanced', 'linguistic', 'with', 'detection', '"', 'symptom'}
Title: "Deciphering the Language of Suffering: Advancing Symptom Detection through Natural Language Processing in Oncology Conversations"	"Enhancing Patient Care with AI: Developing a Natural Language Processing Keyword Library for Symptom Detection in Oncology Conversations"	Title: "Advancing Patient Care: Harnessing Natural Language Processing for Enhanced Symptom Detection in Oncology Conversations"	{'detection', 'conversations', 'harnessing', 'in', 'oncology', 'language', 'care', 'processing', 'for', ':', 'natural', 'enhanced', 'symptom', 'title', '"', 'advancing', 'patient'}
Title: "Enhancing Patient Care through NLP: Developing a Keyword Library for Symptom Detection in Oncology Conversations"	Title: "Deciphering the Language of Suffering: Advancing Symptom Detection through Natural Language Processing in Oncology Conversations"	Title: "Decoding Distress: Harnessing NLP to Surface Symptom Dialogue in Oncology Encounters"	{'harnessing', 'dialogue', 'to', 'encounters', 'in', 'distress', 'nlp', ':', 'surface', 'symptom', 'decoding', 'title', '"', 'oncology'}
Title: "Enhancing Patient Care with AI: Developing a Natural Language Processing Library for Symptom Detection in Oncology Conversations"	Title: "Enhancing Patient Care with AI: Development and Insights from a Natural Language Processing Library for Symptom Detection in Oncology Conversations"	"Enhancing Patient Care through Computational Symptom Detection: Evaluating the Performance of a Natural Language Processing Keyword Library in Oncology Conversations"	{'computational', 'the', 'a', 'conversations', 'natural', 'patient', 'evaluating', 'in', 'enhancing', ':', 'through', '"', 'detection', 'keyword', 'performance', 'language', 'care', 'processing', 'of', 'library', 'symptom', 'oncology'}
Title: "Deciphering the Language of Suffering: Advancing Symptom Detection through Natural Language Processing in Oncology Conversations"	"Enhancing Patient Care Through NLP: Developing a Keyword Library for Symptom Detection in Oncology Conversations"	"Enhancing Patient Care with AI: Developing a Natural Language Processing Keyword Library to Detect Symptom Communication in Oncology Encounters"	{'communication', 'to', 'a', 'with', 'encounters', 'natural', 'patient', 'in', 'enhancing', 'developing', 'detect', 'ai', ':', '"', 'keyword', 'language', 'care', 'processing', 'library', 'symptom', 'oncology'}
Title: "Harnessing Natural Language Processing to Detect Symptom Talk in Oncology: Insights and Innovations from the COPE Trial"	Title: "Deciphering Suffering: Harnessing Natural Language Processing to Unveil Symptom Talk in Oncology Encounters"	"Enhancing Patient Care with AI: Developing a Cutting-Edge NLP Keyword Library for Symptom Detection in Oncology Conversations"	{'nlp', 'for', 'a', 'with', 'conversations', 'patient', 'in', 'enhancing', 'developing', 'ai', ':', 'cutting-edge', '"', 'detection', 'keyword', 'care', 'library', 'symptom', 'oncology'}
"Enhancing Patient Care with AI: Developing a Natural Language Processing Library for Symptom Detection in Oncology Conversations"	Title: "Decoding Distress: Harnessing Natural Language Processing for Symptom Detection in Oncology Conversations"	Title: "Deciphering the Language of Suffering: Leveraging a Natural Language Processing Keyword Library to Detect Symptom Talk in Oncology Conversations"	{'to', 'the', 'a', 'conversations', 'natural', 'in', 'leveraging', 'detect', 'talk', 'deciphering', ':', 'title', '"', 'keyword', 'language', 'processing', 'suffering', 'of', 'library', 'symptom', 'oncology'}
"Enhancing Patient Care with AI: Developing a Natural Language Processing Library for Symptom Detection in Oncology Conversations"	Title: "Enhancing Patient Care Through NLP: Developing a Keyword Library for Symptom Detection in Oncology Conversations"	Title: "Decoding the Language of Pain: Advancing Symptom Detection through NLP in Oncology Conversations"	{'conversations', 'in', 'oncology', 'language', 'of', ':', 'nlp', 'the', 'pain', 'through', 'symptom', 'decoding', 'title', '"', 'advancing', 'detection'}
