# Supplementary material for: The Temperature Feature of ChatGPT: Modifying Creativity for Clinical Research
Source: JMIR Hum Factors. 2024 Mar 8;11:e53559. doi: 10.2196/53559 (PMC10960206; doi:10.2196/53559)
Supplement: Multimedia Appendix 1 [file humanfactors_v11i1e53559_app1.zip › Appendix/gpt-4-1106-preview_title.csv]

0.0	0.5	1.0	tokenized_tweets
Title: "Development and Evaluation of a Natural Language Processing Keyword Library for Symptom Detection in Oncology Conversations"	Title: "Development and Evaluation of a Natural Language Processing Keyword Library for Symptom Detection in Oncology Conversations"	Title: "Development and Evaluation of a PRO-CTCAE-based Keyword Library for Symptom Detection in Oncology Conversations Using Natural Language Processing"	{'of', 'and', 'library', 'processing', 'language', 'keyword', 'using', 'natural', 'development', 'title', '"', 'a', 'pro-ctcae-based', 'evaluation', 'oncology', 'in', 'for', ':', 'symptom', 'conversations', 'detection'}
Title: "Development and Evaluation of a Natural Language Processing Keyword Library for Symptom Detection in Oncology Conversations"	Title: "Development and Evaluation of a Natural Language Processing Keyword Library for Detecting Symptom Talk in Oncology Conversations"	"Development and Evaluation of a Natural Language Processing Keyword Library for Symptom Detection in Oncology Conversations"	{'of', 'natural', 'keyword', 'evaluation', 'development', 'for', '"', 'symptom', 'a', 'oncology', 'conversations', 'and', 'detection', 'library', 'in', 'processing', 'language'}
Title: "Development and Evaluation of a Natural Language Processing Keyword Library for Symptom Detection in Oncology Conversations"	"Development and Evaluation of a Natural Language Processing Keyword Library for Symptom Detection in Oncology Patient Conversations"	"Development and Evaluation of a Natural Language Processing Keyword Library for Detecting Symptom Talk in Oncology Patient Conversations"	{'detecting', 'of', 'patient', 'and', 'library', 'processing', 'language', 'keyword', 'natural', 'development', '"', 'a', 'evaluation', 'oncology', 'talk', 'in', 'for', 'symptom', 'conversations'}
Title: "Development and Evaluation of a Natural Language Processing Keyword Library for Symptom Detection in Oncology Conversations"	Title: "Development and Evaluation of a Natural Language Processing Keyword Library for Symptom Detection in Oncology Conversations"	Title: "Development and Evaluation of a Natural Language Processing Library for Symptom Detection in Oncology Conversations"	{'of', 'natural', 'for', 'evaluation', 'development', ':', 'title', '"', 'symptom', 'a', 'oncology', 'conversations', 'and', 'detection', 'library', 'in', 'processing', 'language'}
Title: "Development and Evaluation of a Natural Language Processing Keyword Library for Symptom Detection in Oncology Conversations"	"Development and Evaluation of a Natural Language Processing Keyword Library for Symptom Detection in Oncology Patient Conversations"	Title: "Development and Evaluation of a Natural Language Processing Keyword Library for Symptom Detection in Oncology Conversations"	{'of', 'and', 'library', 'processing', 'language', 'keyword', 'natural', 'development', 'title', '"', 'a', 'evaluation', 'oncology', 'in', 'for', ':', 'symptom', 'conversations', 'detection'}
Title: "Development and Evaluation of a Natural Language Processing Keyword Library for Symptom Detection in Oncology Conversations"	Title: "Development and Evaluation of a Natural Language Processing Keyword Library for Symptom Detection in Oncology Conversations"	"Development and Evaluation of a Natural Language Processing Keyword Library for Detecting Symptom Talk in Oncology Encounters"	{'detecting', 'of', 'natural', 'keyword', 'evaluation', 'development', 'for', 'encounters', '"', 'symptom', 'a', 'oncology', 'talk', 'and', 'library', 'in', 'processing', 'language'}
Title: "Development and Evaluation of a Natural Language Processing Keyword Library for Symptom Detection in Oncology Conversations"	"Development and Evaluation of a Natural Language Processing Library for Symptom Detection in Oncology Conversations: Insights from the Communication in Oncologist-Patient Encounters Trial"	"Development and Evaluation of an NLP Keyword Library for Symptom Detection in Oncology Patient Conversations"	{'an', 'of', 'keyword', 'for', 'evaluation', 'development', 'nlp', '"', 'symptom', 'oncology', 'conversations', 'patient', 'and', 'library', 'in', 'detection'}
Title: "Development and Evaluation of a Natural Language Processing Keyword Library for Symptom Detection in Oncology Conversations"	"Development and Evaluation of a Natural Language Processing Keyword Library for Symptom Detection in Oncology Patient Conversations"	Title: "Development and Evaluation of a Natural Language Processing Library for Symptom Detection in Oncology Conversations"	{'of', 'natural', 'for', 'evaluation', 'development', ':', 'title', '"', 'symptom', 'a', 'oncology', 'conversations', 'and', 'detection', 'library', 'in', 'processing', 'language'}
"Development and Evaluation of a Natural Language Processing Keyword Library for Symptom Detection in Oncology Patient Conversations"	Title: "Development and Evaluation of a Natural Language Processing Keyword Library for Symptom Detection in Oncology Conversations"	Title: "Development and Evaluation of a Natural Language Processing Keyword Library for Detecting Symptom Communication in Oncology Conversations" (Note: The title is crafted to reflect the core aspects of the study: the creation of a keyword library, application of natural language processing, and its relevance to symptom detection within the domain of oncology patient conversations.)	{'detecting', 'of', 'the', ')', 'within', 'domain', 'patient', 'and', 'library', 'note', 'processing', 'language', 'keyword', 'natural', 'development', 'title', 'to', 'reflect', '"', 'a', 'communication', '(', 'evaluation', 'core', 'relevance', 'is', 'oncology', ',', '.', 'in', 'its', 'creation', 'for', 'aspects', 'crafted', ':', 'application', 'study', 'symptom', 'conversations', 'detection'}
Title: "Development and Evaluation of a Natural Language Processing Keyword Library for Symptom Detection in Oncology Conversations"	Title: "Development and Evaluation of a Natural Language Processing Keyword Library for Symptom Detection in Oncology Conversations"	Title: "Development and Evaluation of an NLP Keyword Library for Symptom Detection in Oncology Patient Conversations"	{'an', 'of', 'keyword', 'for', 'evaluation', 'development', 'nlp', ':', 'title', '"', 'symptom', 'oncology', 'conversations', 'patient', 'and', 'library', 'in', 'detection'}
Title: "Development and Evaluation of a Natural Language Processing Keyword Library for Symptom Detection in Oncology Conversations"	Title: "Development and Evaluation of a Natural Language Processing Keyword Library for Symptom Detection in Oncology Conversations"	Title: "Development and Evaluation of a Natural Language Processing Keyword Library for Symptom Detection in Oncology Conversations"	{'of', 'and', 'library', 'processing', 'language', 'keyword', 'natural', 'development', 'title', '"', 'a', 'evaluation', 'oncology', 'in', 'for', ':', 'symptom', 'conversations', 'detection'}
"Development and Evaluation of a Natural Language Processing Keyword Library for Symptom Detection in Oncology Patient Conversations"	Title: "Development and Evaluation of a Natural Language Processing Keyword Library for Symptom Detection in Oncology Patient Conversations"	Title: "Development and Evaluation of an NLP Keyword Library for Detecting Symptom Communication in Oncology Patient Encounters"	{'detecting', 'of', 'nlp', 'patient', 'and', 'library', 'keyword', 'development', 'title', '"', 'communication', 'evaluation', 'oncology', 'in', 'an', 'for', ':', 'encounters', 'symptom'}
Title: "Development and Evaluation of a Natural Language Processing Keyword Library for Symptom Detection in Oncology Conversations"	Title: "Development and Evaluation of an NLP Keyword Library for Symptom Detection in Oncology Conversations: Insights from the COPE Trial"	"Development and Evaluation of a Natural Language Processing Keyword Library for Symptom Detection in Oncology Patient Conversations"	{'of', 'natural', 'keyword', 'evaluation', 'development', 'for', '"', 'symptom', 'a', 'oncology', 'conversations', 'patient', 'and', 'detection', 'library', 'in', 'processing', 'language'}
"Development and Evaluation of a Natural Language Processing Keyword Library for Symptom Detection in Oncology Patient Conversations"	"Development and Evaluation of a Natural Language Processing Keyword Library for Symptom Detection in Oncology Patient Conversations"	Title: "Development and Evaluation of a PRO-CTCAE Aligned Natural Language Processing Library for Symptom Detection in Oncology Conversations"	{'of', 'and', 'library', 'processing', 'language', 'pro-ctcae', 'natural', 'development', 'title', '"', 'a', 'evaluation', 'oncology', 'in', 'for', ':', 'symptom', 'conversations', 'aligned', 'detection'}
Title: "Development and Evaluation of a Natural Language Processing Keyword Library for Symptom Detection in Oncology Conversations"	Title: "Development and Evaluation of a PRO-CTCAE-Based NLP Keyword Library for Symptom Detection in Oncology Conversations"	Title: "Development and Validation of an NLP Keyword Library for Symptom Detection in Oncology Conversations"	{'an', 'validation', 'of', 'keyword', 'for', 'development', 'nlp', ':', 'title', '"', 'symptom', 'oncology', 'conversations', 'and', 'library', 'in', 'detection'}
Title: "Development and Evaluation of a Natural Language Processing Keyword Library for Symptom Detection in Oncology Conversations"	"Development and Evaluation of a Natural Language Processing Keyword Library for Symptom Detection in Oncology Patient Conversations"	Title: "Development and Evaluation of a Natural Language Processing Keyword Library for Symptom Detection in Oncology Conversations"	{'of', 'and', 'library', 'processing', 'language', 'keyword', 'natural', 'development', 'title', '"', 'a', 'evaluation', 'oncology', 'in', 'for', ':', 'symptom', 'conversations', 'detection'}
Title: "Development and Evaluation of a Natural Language Processing Keyword Library for Symptom Detection in Oncology Conversations"	Title: "Development and Evaluation of a Natural Language Processing Keyword Library for Symptom Detection in Oncology Conversations"	Title: "Development and Evaluation of a PRO-CTCAE-Driven Keyword Library for Symptom Detection in Oncology Conversations Using Natural Language Processing"	{'pro-ctcae-driven', 'of', 'and', 'library', 'processing', 'language', 'keyword', 'using', 'natural', 'development', 'title', '"', 'a', 'evaluation', 'oncology', 'in', 'for', ':', 'symptom', 'conversations', 'detection'}
Title: "Development and Evaluation of a Natural Language Processing Keyword Library for Symptom Detection in Oncology Conversations"	Title: "Development and Evaluation of a Natural Language Processing Keyword Library for Symptom Detection in Oncology Conversations"	"Development and Evaluation of an NLP Keyword Library for Symptom Detection in Oncology Consultation Conversations"	{'an', 'of', 'keyword', 'for', 'evaluation', 'development', 'nlp', 'consultation', '"', 'symptom', 'oncology', 'conversations', 'and', 'library', 'in', 'detection'}
Title: "Development and Evaluation of a Natural Language Processing Keyword Library for Symptom Detection in Oncology Conversations"	Title: "Development and Evaluation of an NLP Keyword Library for Symptom Detection in Oncology Conversations: Insights and Implications for Advanced Computational Models"	Title: "Development and Evaluation of a Symptom Detection Keyword Library Using Natural Language Processing in Oncology Patient Conversations"	{'of', 'patient', 'and', 'library', 'processing', 'language', 'keyword', 'using', 'natural', 'development', 'title', '"', 'a', 'evaluation', 'oncology', 'in', ':', 'symptom', 'conversations', 'detection'}
Title: "Development and Evaluation of a Natural Language Processing Keyword Library for Symptom Detection in Oncology Conversations"	"Development and Evaluation of a Natural Language Processing Keyword Library for Symptom Detection in Oncology Patient Conversations"	Title: "Development and Evaluation of a Natural Language Processing Keyword Library for Symptom Detection in Oncology Conversations"	{'of', 'and', 'library', 'processing', 'language', 'keyword', 'natural', 'development', 'title', '"', 'a', 'evaluation', 'oncology', 'in', 'for', ':', 'symptom', 'conversations', 'detection'}
Title: "Development and Evaluation of a Natural Language Processing Keyword Library for Symptom Detection in Oncology Conversations"	Title: "Development and Evaluation of a Natural Language Processing Keyword Library for Symptom Detection in Oncology Patient Conversations"	Title: "Development and Evaluation of a Keyword Library for Symptom Detection in Oncology Conversations: Bridging Natural Language Processing and Patient Care"	{'of', 'bridging', 'patient', 'and', 'library', 'processing', 'language', 'keyword', 'natural', 'development', 'title', '"', 'a', 'evaluation', 'oncology', 'care', 'in', 'for', ':', 'symptom', 'conversations', 'detection'}
Title: "Development and Evaluation of a Natural Language Processing Keyword Library for Symptom Detection in Oncology Conversations"	Title: "Development and Evaluation of a Natural Language Processing Keyword Library for Symptom Detection in Oncology Conversations: Insights from the Communication in Oncologist-Patient Encounters Trial"	Title: "Development and Evaluation of an NLP Keyword Library for Symptom Detection in Outpatient Oncology Conversations"	{'an', 'outpatient', 'of', 'keyword', 'for', 'evaluation', 'development', 'nlp', ':', 'title', '"', 'symptom', 'oncology', 'conversations', 'and', 'library', 'in', 'detection'}
Title: "Development and Evaluation of a Natural Language Processing Keyword Library for Symptom Detection in Oncology Conversations"	Title: "Development and Evaluation of an NLP Keyword Library for Detecting Symptom Talk in Oncology Conversations: Insights and Implications for Advanced Computational Models"	Title: "Development and Evaluation of a Keyword Library for Symptom Detection in Oncology Conversations: A Natural Language Processing Approach"	{'of', 'and', 'library', 'processing', 'language', 'keyword', 'natural', 'development', 'title', '"', 'a', 'evaluation', 'approach', 'oncology', 'in', 'for', ':', 'symptom', 'conversations', 'detection'}
Title: "Development and Evaluation of a Natural Language Processing Keyword Library for Symptom Detection in Oncology Conversations"	"Development and Evaluation of a Natural Language Processing Keyword Library for Symptom Detection in Oncology Patient Conversations"	Title: "Development and Evaluation of a Natural Language Processing Keyword Library for Symptom Detection in Oncology Conversations"	{'of', 'and', 'library', 'processing', 'language', 'keyword', 'natural', 'development', 'title', '"', 'a', 'evaluation', 'oncology', 'in', 'for', ':', 'symptom', 'conversations', 'detection'}
Title: "Development and Evaluation of a Natural Language Processing Keyword Library for Symptom Detection in Oncology Conversations"	Title: "Development and Evaluation of a Natural Language Processing Keyword Library for Symptom Detection in Oncology Conversations"	"Development and Evaluation of a Natural Language Processing Keyword Library for Symptom Detection in Oncology Patient Conversations"	{'of', 'natural', 'keyword', 'evaluation', 'development', 'for', '"', 'symptom', 'a', 'oncology', 'conversations', 'patient', 'and', 'detection', 'library', 'in', 'processing', 'language'}
Title: "Development and Evaluation of a Natural Language Processing Keyword Library for Symptom Detection in Oncology Conversations"	Title: "Development and Evaluation of a PRO-CTCAE-Based Keyword Library for Symptom Detection in Oncology Conversations Using Natural Language Processing"	Title: "Development and Evaluation of a PRO-CTCAE Aligned Keyword Library for Symptom Detection in Oncology Conversations Using Natural Language Processing"	{'of', 'and', 'library', 'processing', 'language', 'keyword', 'using', 'pro-ctcae', 'natural', 'development', 'title', '"', 'a', 'evaluation', 'oncology', 'in', 'for', ':', 'symptom', 'conversations', 'aligned', 'detection'}
Title: "Development and Evaluation of a Natural Language Processing Keyword Library for Symptom Detection in Oncology Conversations"	Title: "Development and Evaluation of a PRO-CTCAE-Based Keyword Library for Symptom Detection in Oncology Conversations Using Natural Language Processing"	"Development and Evaluation of a Natural Language Processing Keyword Library for Detecting Symptom Discourse in Outpatient Oncology Encounters"	{'detecting', 'of', 'and', 'library', 'processing', 'language', 'keyword', 'natural', 'development', '"', 'a', 'evaluation', 'discourse', 'oncology', 'in', 'outpatient', 'for', 'encounters', 'symptom'}
Title: "Development and Evaluation of a Natural Language Processing Keyword Library for Symptom Detection in Oncology Conversations"	"Development and Evaluation of a Natural Language Processing Keyword Library for Detecting Symptom Talk in Oncology Patient Conversations"	Title: "Development and Evaluation of a PRO-CTCAE-Based NLP Keyword Library for Symptom Detection in Oncology Conversations"	{'of', 'keyword', 'for', 'evaluation', 'development', 'nlp', ':', 'title', '"', 'symptom', 'a', 'oncology', 'conversations', 'and', 'library', 'in', 'pro-ctcae-based', 'detection'}
Title: "Development and Evaluation of a Natural Language Processing Keyword Library for Symptom Detection in Oncology Conversations"	"Development and Evaluation of a Keyword Library for Symptom Detection in Oncology Conversations Using Natural Language Processing"	"Development and Evaluation of a Natural Language Processing Keyword Library for Symptom Detection in Oncology Conversations: Insights from the COPE Trial"	{'of', 'the', 'insights', 'and', 'library', 'processing', 'language', 'keyword', 'natural', 'development', 'trial', '"', 'a', 'cope', 'evaluation', 'from', 'oncology', 'in', 'for', ':', 'symptom', 'conversations', 'detection'}
Title: "Development and Evaluation of a Natural Language Processing Keyword Library for Symptom Detection in Oncology Conversations"	"Development and Evaluation of a Natural Language Processing Keyword Library for Symptom Detection in Oncology Patient Conversations"	"Developing and Evaluating a Natural Language Processing Keyword Library for Symptom Detection in Oncology Conversations: Insights from the Communication in Oncologist-Patient Encounters Trial"	{'the', 'insights', 'and', 'library', 'evaluating', 'processing', 'language', 'keyword', 'natural', 'trial', '"', 'a', 'communication', 'oncologist-patient', 'from', 'oncology', 'in', 'for', ':', 'encounters', 'symptom', 'developing', 'conversations', 'detection'}
Title: "Development and Evaluation of a Natural Language Processing Keyword Library for Symptom Detection in Oncology Conversations"	Title: "Development and Evaluation of a Natural Language Processing Keyword Library for Symptom Detection in Oncology Conversations"	"Development and Evaluation of a Natural Language Processing Keyword Library for Symptom Detection in Oncology Conversations"	{'of', 'natural', 'keyword', 'evaluation', 'development', 'for', '"', 'symptom', 'a', 'oncology', 'conversations', 'and', 'detection', 'library', 'in', 'processing', 'language'}
Title: "Development and Evaluation of a Natural Language Processing Keyword Library for Symptom Detection in Oncology Conversations"	Title: "Development and Evaluation of a Natural Language Processing Keyword Library for Symptom Detection in Oncology Conversations"	Title: "Development and Evaluation of an NLP Keyword Library for Symptom Detection in Oncology Patient Conversations"	{'an', 'of', 'keyword', 'for', 'evaluation', 'development', 'nlp', ':', 'title', '"', 'symptom', 'oncology', 'conversations', 'patient', 'and', 'library', 'in', 'detection'}
Title: "Development and Evaluation of a Natural Language Processing Keyword Library for Symptom Detection in Oncology Conversations"	Title: "Development and Evaluation of a Natural Language Processing Keyword Library for Symptom Detection in Oncology Conversations"	Title: "Development and Evaluation of a Natural Language Processing Keyword Library for Symptom Detection in Oncology Conversations"	{'of', 'and', 'library', 'processing', 'language', 'keyword', 'natural', 'development', 'title', '"', 'a', 'evaluation', 'oncology', 'in', 'for', ':', 'symptom', 'conversations', 'detection'}
Title: "Development and Evaluation of a Natural Language Processing Keyword Library for Symptom Detection in Oncology Conversations"	Title: "Development and Evaluation of a Natural Language Processing Keyword Library for Symptom Detection in Oncology Conversations"	Title: "Development and Evaluation of an NLP Keyword Library for Symptom Detection in Oncology Conversations"	{'an', 'of', 'keyword', 'for', 'evaluation', 'development', 'nlp', ':', 'title', '"', 'symptom', 'oncology', 'conversations', 'and', 'library', 'in', 'detection'}
Title: "Development and Evaluation of a Natural Language Processing Keyword Library for Symptom Detection in Oncology Conversations"	Title: "Development and Evaluation of a Natural Language Processing Keyword Library for Symptom Detection in Oncology Conversations"	"Development and Evaluation of a Natural Language Processing Library for Symptom Detection in Oncology Conversations: Insights from the Communication in Oncologist-Patient Encounters Trial"	{'of', 'the', 'insights', 'and', 'library', 'processing', 'language', 'natural', 'development', 'trial', '"', 'a', 'communication', 'oncologist-patient', 'evaluation', 'from', 'oncology', 'in', 'for', ':', 'encounters', 'symptom', 'conversations', 'detection'}
Title: "Development and Evaluation of a Natural Language Processing Keyword Library for Symptom Detection in Oncology Conversations"	Title: "Development and Evaluation of a Natural Language Processing Keyword Library for Symptom Detection in Oncology Conversations"	Title: "Development and Evaluation of a Natural Language Processing Keyword Library for Symptom Detection in Oncology Conversations"	{'of', 'and', 'library', 'processing', 'language', 'keyword', 'natural', 'development', 'title', '"', 'a', 'evaluation', 'oncology', 'in', 'for', ':', 'symptom', 'conversations', 'detection'}
Title: "Development and Evaluation of a Natural Language Processing Keyword Library for Symptom Detection in Oncology Conversations"	Title: "Development and Evaluation of a Natural Language Processing Keyword Library for Symptom Detection in Oncology Conversations"	Title: "Development and Evaluation of a Natural Language Processing Keyword Library for Symptom Detection in Oncology Conversations"	{'of', 'and', 'library', 'processing', 'language', 'keyword', 'natural', 'development', 'title', '"', 'a', 'evaluation', 'oncology', 'in', 'for', ':', 'symptom', 'conversations', 'detection'}
Title: "Development and Evaluation of a Natural Language Processing Keyword Library for Symptom Detection in Oncology Conversations"	Title: "Development and Evaluation of a Natural Language Processing Keyword Library for Symptom Detection in Oncology Conversations"	"Developing and Evaluating a Natural Language Processing Keyword Library for Symptom Detection in Oncology Patient Conversations: A Secondary Analysis of the COPE Trial Data"	{'of', 'the', 'patient', 'and', 'library', 'evaluating', 'processing', 'language', 'keyword', 'natural', 'trial', '"', 'a', 'cope', 'secondary', 'data', 'oncology', 'in', 'for', 'analysis', ':', 'symptom', 'developing', 'conversations', 'detection'}
Title: "Development and Evaluation of a Natural Language Processing Keyword Library for Symptom Detection in Oncology Conversations"	Title: "Development and Evaluation of a Natural Language Processing Keyword Library for Symptom Detection in Oncology Conversations"	Title: "Development and Evaluation of an NLP Keyword Library for Symptom Detection in Oncology Conversations"	{'an', 'of', 'keyword', 'for', 'evaluation', 'development', 'nlp', ':', 'title', '"', 'symptom', 'oncology', 'conversations', 'and', 'library', 'in', 'detection'}
Title: "Development and Evaluation of a Natural Language Processing Keyword Library for Symptom Detection in Oncology Conversations"	"Development and Evaluation of a Natural Language Processing Keyword Library for Symptom Detection in Oncology Patient Conversations"	"Development and Evaluation of a Natural Language Processing Keyword Library for Symptom Detection in Oncology Conversations: Insights from the Communication in Oncologist-Patient Encounters Trial"	{'of', 'the', 'insights', 'and', 'library', 'processing', 'language', 'keyword', 'natural', 'development', 'trial', '"', 'a', 'communication', 'oncologist-patient', 'evaluation', 'from', 'oncology', 'in', 'for', ':', 'encounters', 'symptom', 'conversations', 'detection'}
Title: "Development and Evaluation of a Natural Language Processing Keyword Library for Symptom Detection in Oncology Conversations"	Title: "Development and Evaluation of a Natural Language Processing Keyword Library for Symptom Detection in Oncology Conversations"	Title: "Development and Evaluation of a Keyword Library for Detecting Symptom Talk in Oncology Conversations: Insights from Natural Language Processing"	{'detecting', 'of', 'insights', 'and', 'library', 'processing', 'language', 'keyword', 'natural', 'development', 'title', '"', 'a', 'evaluation', 'from', 'oncology', 'talk', 'in', 'for', ':', 'symptom', 'conversations'}
Title: "Development and Evaluation of a Natural Language Processing Keyword Library for Symptom Detection in Oncology Conversations"	Title: "Development and Evaluation of an NLP Keyword Library for Symptom Detection in Oncology Conversations"	Title: "Development and Evaluation of a Natural Language Processing Keyword Library for Symptom Detection in Oncology Conversations"	{'of', 'and', 'library', 'processing', 'language', 'keyword', 'natural', 'development', 'title', '"', 'a', 'evaluation', 'oncology', 'in', 'for', ':', 'symptom', 'conversations', 'detection'}
Title: "Development and Evaluation of a Natural Language Processing Keyword Library for Symptom Detection in Oncology Conversations"	Title: "Development and Evaluation of a Natural Language Processing Keyword Library for Symptom Detection in Oncology Conversations"	"Development and Evaluation of a Natural Language Processing Keyword Library for Symptom Detection in Oncology Conversations: Insights from the Communication in Oncologist-Patient Encounters Trial"	{'of', 'the', 'insights', 'and', 'library', 'processing', 'language', 'keyword', 'natural', 'development', 'trial', '"', 'a', 'communication', 'oncologist-patient', 'evaluation', 'from', 'oncology', 'in', 'for', ':', 'encounters', 'symptom', 'conversations', 'detection'}
Title: "Development and Evaluation of a Natural Language Processing Keyword Library for Symptom Detection in Oncology Conversations"	Title: "Development and Evaluation of a Natural Language Processing Keyword Library for Symptom Detection in Oncology Conversations"	Title: "Development and Evaluation of a Natural Language Processing Keyword Library for Symptom Detection in Oncology Conversations: Insights from the Communication in Oncologist-Patient Encounters Trial"	{'of', 'the', 'insights', 'and', 'library', 'processing', 'language', 'keyword', 'natural', 'development', 'trial', 'title', '"', 'a', 'communication', 'oncologist-patient', 'evaluation', 'from', 'oncology', 'in', 'for', ':', 'encounters', 'symptom', 'conversations', 'detection'}
Title: "Development and Evaluation of a Natural Language Processing Keyword Library for Symptom Detection in Oncology Conversations"	"Development and Evaluation of a Natural Language Processing Keyword Library for Detecting Symptom Communication in Oncology Conversations"	Title: "Development and Evaluation of a Natural Language Processing Library for Symptom Detection in Oncology Conversations: Insights from the Communication in Oncologist-Patient Encounters Trial"	{'of', 'the', 'insights', 'and', 'library', 'processing', 'language', 'natural', 'development', 'trial', 'title', '"', 'a', 'communication', 'oncologist-patient', 'evaluation', 'from', 'oncology', 'in', 'for', ':', 'encounters', 'symptom', 'conversations', 'detection'}
Title: "Development and Evaluation of a Natural Language Processing Keyword Library for Symptom Detection in Oncology Conversations"	"Development and Evaluation of a Natural Language Processing Keyword Library for Symptom Detection in Oncology Patient Conversations"	"Development and Evaluation of a PRO-CTCAE Aligned Keyword Library for Detecting Symptom Communication in Oncology Conversations Using Natural Language Processing"	{'detecting', 'of', 'and', 'library', 'processing', 'language', 'keyword', 'using', 'natural', 'development', '"', 'a', 'communication', 'evaluation', 'oncology', 'in', 'for', 'symptom', 'conversations', 'aligned', 'pro-ctcae'}
Title: "Development and Evaluation of a Natural Language Processing Keyword Library for Symptom Detection in Oncology Conversations"	"Development and Evaluation of a Natural Language Processing Keyword Library for Symptom Detection in Oncology Patient Conversations"	Title: "Enhancing Symptom Surveillance in Oncology Through NLP: Development and Evaluation of a PRO-CTCAE-Based Keyword Library"	{'enhancing', 'of', 'keyword', 'evaluation', 'development', 'nlp', ':', 'title', '"', 'symptom', 'oncology', 'a', 'and', 'library', 'surveillance', 'in', 'through', 'pro-ctcae-based'}
Title: "Development and Evaluation of a Natural Language Processing Keyword Library for Symptom Detection in Oncology Conversations"	Title: "Development and Evaluation of a Natural Language Processing Keyword Library for Symptom Detection in Oncology Patient Conversations"	Title: "Development and Evaluation of a Natural Language Processing Keyword Library for Symptom Detection in Oncology Conversations"	{'of', 'and', 'library', 'processing', 'language', 'keyword', 'natural', 'development', 'title', '"', 'a', 'evaluation', 'oncology', 'in', 'for', ':', 'symptom', 'conversations', 'detection'}
Title: "Development and Evaluation of a Natural Language Processing Keyword Library for Symptom Detection in Oncology Conversations"	Title: "Development and Evaluation of a Natural Language Processing Keyword Library for Detecting Symptom Communication in Oncology Conversations"	Title: "Development and Evaluation of an NLP Keyword Library for Detection of Symptom Talk in Oncology Conversations: Insights and Implications for Advanced Computational Models"	{'of', 'nlp', 'computational', 'insights', 'and', 'advanced', 'library', 'keyword', 'development', 'title', '"', 'evaluation', 'implications', 'models', 'oncology', 'talk', 'in', 'an', 'for', ':', 'symptom', 'conversations', 'detection'}
Title: "Development and Evaluation of a Natural Language Processing Keyword Library for Symptom Detection in Oncology Conversations"	"Developing and Evaluating a Natural Language Processing Keyword Library for Symptom Detection in Oncology Conversations: Insights from the COPE Trial"	"Development and Evaluation of a Natural Language Processing Keyword Library for Symptom Detection in Outpatient Oncology Conversations"	{'outpatient', 'of', 'natural', 'keyword', 'evaluation', 'development', 'for', '"', 'symptom', 'a', 'oncology', 'conversations', 'and', 'detection', 'library', 'in', 'processing', 'language'}
Title: "Development and Evaluation of a Natural Language Processing Keyword Library for Symptom Detection in Oncology Conversations"	Title: "Development and Evaluation of a Natural Language Processing Keyword Library for Symptom Detection in Oncology Conversations"	Title: "Development and Evaluation of a Natural Language Processing Keyword Library for Symptom Detection in Oncology Conversations"	{'of', 'and', 'library', 'processing', 'language', 'keyword', 'natural', 'development', 'title', '"', 'a', 'evaluation', 'oncology', 'in', 'for', ':', 'symptom', 'conversations', 'detection'}
"Development and Evaluation of a Natural Language Processing Keyword Library for Symptom Detection in Oncology Patient Conversations"	Title: "Development and Evaluation of a Natural Language Processing Keyword Library for Symptom Detection in Oncology Conversations"	Title: "Development and Evaluation of a PRO-CTCAE-Based NLP Keyword Library for Symptom Detection in Oncology Conversations"	{'of', 'keyword', 'for', 'evaluation', 'development', 'nlp', ':', 'title', '"', 'symptom', 'a', 'oncology', 'conversations', 'and', 'library', 'in', 'pro-ctcae-based', 'detection'}
Title: "Development and Evaluation of a Natural Language Processing Keyword Library for Symptom Detection in Oncology Conversations"	Title: "Development and Evaluation of a Natural Language Processing Keyword Library for Symptom Detection in Oncology Conversations"	"Developing and Evaluating a Natural Language Processing Keyword Library for Symptom Detection in Outpatient Oncology Consultations"	{'outpatient', 'keyword', 'natural', 'for', 'consultations', '"', 'symptom', 'a', 'developing', 'oncology', 'and', 'detection', 'library', 'in', 'evaluating', 'processing', 'language'}
Title: "Development and Evaluation of a Natural Language Processing Keyword Library for Symptom Detection in Oncology Conversations"	Title: "Development and Evaluation of a PRO-CTCAE-Based Natural Language Processing Keyword Library for Symptom Detection in Oncology Conversations"	"Development and Performance Evaluation of a Natural Language Processing Keyword Library to Detect Symptom Talk in Oncology Conversations"	{'of', 'performance', 'and', 'library', 'processing', 'language', 'keyword', 'natural', 'development', 'to', '"', 'a', 'evaluation', 'oncology', 'talk', 'in', 'detect', 'symptom', 'conversations'}
Title: "Development and Evaluation of a Natural Language Processing Keyword Library for Symptom Detection in Oncology Conversations"	Title: "Development and Evaluation of a Natural Language Processing Keyword Library for Symptom Detection in Oncology Conversations"	"Development and Evaluation of a PRO-CTCAE-Based Symptom Detection Keyword Library using Natural Language Processing in Oncology Conversations"	{'of', 'keyword', 'using', 'evaluation', 'development', 'natural', 'language', '"', 'symptom', 'a', 'oncology', 'conversations', 'and', 'processing', 'library', 'in', 'pro-ctcae-based', 'detection'}
Title: "Development and Evaluation of a Natural Language Processing Keyword Library for Symptom Detection in Oncology Conversations"	Title: "Development and Evaluation of a Natural Language Processing Keyword Library for Symptom Detection in Oncology Conversations"	Title: "Development and Evaluation of an NLP Keyword Library for Symptom Detection in Oncology Conversations"	{'an', 'of', 'keyword', 'for', 'evaluation', 'development', 'nlp', ':', 'title', '"', 'symptom', 'oncology', 'conversations', 'and', 'library', 'in', 'detection'}
Title: "Development and Evaluation of a Natural Language Processing Keyword Library for Symptom Detection in Oncology Conversations"	Title: "Development and Evaluation of a Natural Language Processing Keyword Library for Symptom Detection in Oncology Conversations"	"Development and Evaluation of a Natural Language Processing Library for Symptom Detection in Outpatient Oncology Conversations"	{'outpatient', 'of', 'natural', 'for', 'evaluation', 'development', '"', 'symptom', 'a', 'oncology', 'conversations', 'and', 'detection', 'library', 'in', 'processing', 'language'}
Title: "Development and Evaluation of a Natural Language Processing Keyword Library for Symptom Detection in Oncology Conversations"	Title: "Development and Evaluation of a Natural Language Processing Keyword Library for Symptom Detection in Oncology Conversations"	Title: "Development and Evaluation of a Natural Language Processing Library for Symptom Detection in Oncology Conversations: Insights from the COPE Trial"	{'of', 'the', 'insights', 'and', 'library', 'processing', 'language', 'natural', 'development', 'trial', 'title', '"', 'a', 'cope', 'evaluation', 'from', 'oncology', 'in', 'for', ':', 'symptom', 'conversations', 'detection'}
"Development and Evaluation of a Natural Language Processing Keyword Library for Symptom Detection in Oncology Patient Conversations"	Title: "Development and Evaluation of a PRO-CTCAE-Based Natural Language Processing Keyword Library for Symptom Detection in Oncology Conversations"	Title: "Development and Evaluation of a Natural Language Processing Keyword Library for Symptom Detection in Oncology Conversations"	{'of', 'and', 'library', 'processing', 'language', 'keyword', 'natural', 'development', 'title', '"', 'a', 'evaluation', 'oncology', 'in', 'for', ':', 'symptom', 'conversations', 'detection'}
Title: "Development and Evaluation of a Natural Language Processing Keyword Library for Symptom Detection in Oncology Conversations"	Title: "Development and Evaluation of a Natural Language Processing Keyword Library for Symptom Detection in Oncology Conversations"	Title: "Development and Evaluation of a PRO-CTCAE-Based NLP Keyword Library for Symptom Detection in Oncology Conversations"	{'of', 'keyword', 'for', 'evaluation', 'development', 'nlp', ':', 'title', '"', 'symptom', 'a', 'oncology', 'conversations', 'and', 'library', 'in', 'pro-ctcae-based', 'detection'}
Title: "Development and Evaluation of a Natural Language Processing Keyword Library for Symptom Detection in Oncology Conversations"	Title: "Development and Evaluation of a Natural Language Processing Keyword Library for Symptom Detection in Oncology Patient Conversations"	"Development and Evaluation of a PRO-CTCAE-Based Natural Language Processing Keyword Library for Symptom Detection in Oncology Conversations"	{'of', 'natural', 'keyword', 'evaluation', 'development', 'for', '"', 'symptom', 'a', 'oncology', 'conversations', 'and', 'processing', 'library', 'detection', 'in', 'pro-ctcae-based', 'language'}
Title: "Development and Evaluation of a Natural Language Processing Keyword Library for Symptom Detection in Oncology Conversations"	"Development and Evaluation of a Natural Language Processing Keyword Library for Detecting Symptom Talk in Oncology Conversations"	"Enhancing Patient Care with Natural Language Processing: Development and Evaluation of a Keyword Library for Symptom Detection in Oncology Conversations"	{'of', 'with', 'patient', 'and', 'library', 'processing', 'language', 'enhancing', 'natural', 'keyword', 'development', '"', 'a', 'evaluation', 'oncology', 'care', 'in', 'for', ':', 'symptom', 'conversations', 'detection'}
Title: "Development and Evaluation of a Natural Language Processing Keyword Library for Symptom Detection in Oncology Conversations"	"Development and Evaluation of a Natural Language Processing Keyword Library for Symptom Detection in Oncology Patient Conversations"	Title: "Development and Evaluation of a Natural Language Processing Keyword Library for Detecting Symptom Communication in Outpatient Oncology Conversations"	{'detecting', 'of', 'and', 'library', 'processing', 'language', 'keyword', 'natural', 'development', 'title', '"', 'a', 'communication', 'evaluation', 'oncology', 'in', 'outpatient', 'for', ':', 'symptom', 'conversations'}
Title: "Development and Evaluation of a Natural Language Processing Keyword Library for Symptom Detection in Oncology Conversations"	Title: "Development and Evaluation of a Natural Language Processing Keyword Library for Symptom Detection in Oncology Conversations"	Title: "Development and Evaluation of an NLP Keyword Library for Symptom Detection in Oncology Conversations: Insights from the Communication in Oncologist-Patient Encounters Trial"	{'of', 'nlp', 'the', 'insights', 'and', 'library', 'keyword', 'development', 'trial', 'title', '"', 'communication', 'oncologist-patient', 'evaluation', 'from', 'oncology', 'in', 'an', 'for', ':', 'encounters', 'symptom', 'conversations', 'detection'}
Title: "Development and Evaluation of a Natural Language Processing Keyword Library for Symptom Detection in Oncology Conversations"	"Development and Evaluation of a Natural Language Processing Keyword Library for Detecting Symptom Talk in Oncology Conversations: Insights from the Communication in Oncologist-Patient Encounters Trial"	Title: "Developing and Evaluating a Natural Language Processing Keyword Library for Symptom Detection in Oncology Conversations: Insights from the Communication in Oncologist-Patient Encounters Trial"	{'the', 'insights', 'and', 'library', 'evaluating', 'processing', 'language', 'keyword', 'natural', 'trial', 'title', '"', 'a', 'communication', 'oncologist-patient', 'from', 'oncology', 'in', 'for', ':', 'encounters', 'symptom', 'developing', 'conversations', 'detection'}
Title: "Development and Evaluation of a Natural Language Processing Keyword Library for Symptom Detection in Oncology Conversations"	Title: "Development and Evaluation of a Natural Language Processing Keyword Library for Symptom Detection in Oncology Conversations"	"Development and Evaluation of a Natural Language Processing Keyword Library for Detecting Symptom Communication in Oncology Conversations"	{'detecting', 'of', 'natural', 'keyword', 'evaluation', 'development', 'for', '"', 'symptom', 'a', 'oncology', 'conversations', 'communication', 'and', 'library', 'in', 'processing', 'language'}
Title: "Development and Evaluation of a Natural Language Processing Keyword Library for Symptom Detection in Oncology Conversations"	"Development and Evaluation of a Natural Language Processing Keyword Library for Symptom Detection in Oncology Patient Conversations"	"Development and Evaluation of a Natural Language Processing Keyword Library for Symptom Detection in Oncology Patient Conversations"	{'of', 'natural', 'keyword', 'evaluation', 'development', 'for', '"', 'symptom', 'a', 'oncology', 'conversations', 'patient', 'and', 'detection', 'library', 'in', 'processing', 'language'}
"Development and Evaluation of a Natural Language Processing Keyword Library for Symptom Detection in Oncology Patient Conversations"	Title: "Development and Evaluation of a Natural Language Processing Keyword Library for Symptom Detection in Oncology Conversations"	Title: "Development and Evaluation of a Natural Language Processing Keyword Library for Symptom Detection in Oncology Conversations"	{'of', 'and', 'library', 'processing', 'language', 'keyword', 'natural', 'development', 'title', '"', 'a', 'evaluation', 'oncology', 'in', 'for', ':', 'symptom', 'conversations', 'detection'}
Title: "Development and Evaluation of a Natural Language Processing Keyword Library for Symptom Detection in Oncology Conversations"	Title: "Development and Evaluation of a Natural Language Processing Keyword Library for Symptom Detection in Oncology Conversations"	Title: "Development and Evaluation of an NLP Keyword Library for Symptom Detection in Oncology Conversations: Insights and Implications for Advanced Computational Models"	{'of', 'nlp', 'computational', 'insights', 'and', 'advanced', 'library', 'keyword', 'development', 'title', '"', 'evaluation', 'implications', 'models', 'oncology', 'in', 'an', 'for', ':', 'symptom', 'conversations', 'detection'}
Title: "Development and Evaluation of a Natural Language Processing Keyword Library for Symptom Detection in Oncology Conversations"	Title: "Development and Evaluation of an NLP Keyword Library for Symptom Detection in Oncology Conversations"	"Development and Evaluation of a Natural Language Processing Keyword Library for Symptom Detection in Oncology Patient Conversations"	{'of', 'natural', 'keyword', 'evaluation', 'development', 'for', '"', 'symptom', 'a', 'oncology', 'conversations', 'patient', 'and', 'detection', 'library', 'in', 'processing', 'language'}
Title: "Development and Evaluation of a Natural Language Processing Keyword Library for Symptom Detection in Oncology Conversations"	Title: "Development and Evaluation of a Natural Language Processing Keyword Library for Symptom Detection in Oncology Conversations"	"Development and Evaluation of a Natural Language Processing Keyword Library for Symptom Detection in Oncology Conversations: Insights from the Communication in Oncologist-Patient Encounters Trial"	{'of', 'the', 'insights', 'and', 'library', 'processing', 'language', 'keyword', 'natural', 'development', 'trial', '"', 'a', 'communication', 'oncologist-patient', 'evaluation', 'from', 'oncology', 'in', 'for', ':', 'encounters', 'symptom', 'conversations', 'detection'}
Title: "Development and Evaluation of a Natural Language Processing Keyword Library for Symptom Detection in Oncology Conversations"	Title: "Development and Evaluation of a Natural Language Processing Keyword Library for Symptom Detection in Oncology Conversations"	"Developing and Evaluating a Natural Language Processing Keyword Library for Detecting Symptom Communication in Oncology Patient Encounters"	{'detecting', 'keyword', 'natural', 'for', 'encounters', '"', 'symptom', 'a', 'developing', 'oncology', 'communication', 'and', 'patient', 'library', 'in', 'evaluating', 'processing', 'language'}
Title: "Development and Evaluation of a Natural Language Processing Keyword Library for Symptom Detection in Oncology Conversations"	"Development and Evaluation of a Natural Language Processing Keyword Library for Symptom Detection in Oncology Patient Conversations"	Title: "Development and Evaluation of an NLP Keyword Library for Symptom Detection in Oncology Conversations: Secondary Analysis from the COPE Trial"	{'of', 'nlp', 'the', 'and', 'library', 'keyword', 'development', 'trial', 'title', '"', 'cope', 'evaluation', 'secondary', 'from', 'oncology', 'in', 'an', 'for', 'analysis', ':', 'symptom', 'conversations', 'detection'}
"Development and Evaluation of a Natural Language Processing Keyword Library for Symptom Detection in Oncology Patient Conversations"	"Development and Evaluation of a Natural Language Processing Keyword Library for Symptom Detection in Oncology Patient Conversations"	Title: "Development and Evaluation of an NLP Keyword Library for Detecting Symptom Talk in Oncology Conversations: Insights and Challenges"	{'detecting', 'of', 'nlp', 'insights', 'and', 'library', 'keyword', 'development', 'title', '"', 'evaluation', 'oncology', 'talk', 'in', 'an', 'for', ':', 'challenges', 'symptom', 'conversations'}
Title: "Development and Evaluation of a Natural Language Processing Keyword Library for Symptom Detection in Oncology Conversations"	Title: "Development and Evaluation of a Natural Language Processing Keyword Library for Symptom Detection in Oncology Conversations"	"Development and Assessment of a PRO-CTCAE-Based Natural Language Processing Keyword Library for Detecting Symptom Talk in Oncology Encounters"	{'detecting', 'of', 'and', 'library', 'processing', 'language', 'keyword', 'natural', 'development', '"', 'assessment', 'a', 'pro-ctcae-based', 'oncology', 'talk', 'in', 'for', 'encounters', 'symptom'}
Title: "Development and Evaluation of a Natural Language Processing Keyword Library for Symptom Detection in Oncology Conversations"	"Development and Evaluation of a Natural Language Processing Keyword Library for Symptom Detection in Oncology Patient Conversations"	Title: "Development and Evaluation of a PRO-CTCAE Aligned Natural Language Processing Library for Symptom Detection in Oncology Conversations"	{'of', 'and', 'library', 'processing', 'language', 'pro-ctcae', 'natural', 'development', 'title', '"', 'a', 'evaluation', 'oncology', 'in', 'for', ':', 'symptom', 'conversations', 'aligned', 'detection'}
Title: "Development and Evaluation of a Natural Language Processing Keyword Library for Symptom Detection in Oncology Conversations"	Title: "Development and Evaluation of a Natural Language Processing Keyword Library for Symptom Detection in Oncology Conversations"	Title: "Development and Evaluation of an NLP Keyword Library for Detecting Symptom Talk in Oncology Conversations: Insights and Implications for Advanced Computational Models"	{'detecting', 'of', 'nlp', 'computational', 'insights', 'and', 'advanced', 'library', 'keyword', 'development', 'title', '"', 'evaluation', 'implications', 'models', 'oncology', 'talk', 'in', 'an', 'for', ':', 'symptom', 'conversations'}
Title: "Development and Evaluation of a Natural Language Processing Keyword Library for Symptom Detection in Oncology Conversations"	"Development and Evaluation of a Natural Language Processing Keyword Library for Symptom Detection in Oncology Patient Conversations"	Title: "Development and Evaluation of a Natural Language Processing Library to Detect Symptom Communication in Outpatient Oncology Encounters"	{'of', 'and', 'library', 'processing', 'language', 'natural', 'development', 'title', 'to', '"', 'a', 'communication', 'evaluation', 'oncology', 'in', 'outpatient', ':', 'detect', 'encounters', 'symptom'}
Title: "Development and Evaluation of a Natural Language Processing Keyword Library for Symptom Detection in Oncology Conversations"	Title: "Development and Evaluation of a Natural Language Processing Keyword Library for Symptom Detection in Oncology Conversations"	Title: "Developing and Evaluating a Natural Language Processing Library for Symptom Detection in Oncology Conversations: Insights and Implications for Advanced Computational Models"	{'computational', 'insights', 'and', 'advanced', 'library', 'evaluating', 'processing', 'language', 'natural', 'title', '"', 'a', 'implications', 'models', 'oncology', 'in', 'for', ':', 'symptom', 'developing', 'conversations', 'detection'}
Title: "Development and Evaluation of a Natural Language Processing Keyword Library for Symptom Detection in Oncology Conversations"	Title: "Development and Evaluation of a Natural Language Processing Keyword Library for Symptom Detection in Oncology Conversations"	Title: "Development and Evaluation of a Natural Language Processing Library for Symptom Detection in Oncology Patient Conversations"	{'of', 'patient', 'and', 'library', 'processing', 'language', 'natural', 'development', 'title', '"', 'a', 'evaluation', 'oncology', 'in', 'for', ':', 'symptom', 'conversations', 'detection'}
Title: "Development and Evaluation of a Natural Language Processing Keyword Library for Symptom Detection in Oncology Conversations"	Title: "Development and Evaluation of a Natural Language Processing Keyword Library for Detecting Symptom Talk in Oncology Conversations"	Title: "Development and Evaluation of a Natural Language Processing Keyword Library for Symptom Detection in Oncology Conversations: Insights from the Communication in Oncologist-Patient Encounters Trial"	{'of', 'the', 'insights', 'and', 'library', 'processing', 'language', 'keyword', 'natural', 'development', 'trial', 'title', '"', 'a', 'communication', 'oncologist-patient', 'evaluation', 'from', 'oncology', 'in', 'for', ':', 'encounters', 'symptom', 'conversations', 'detection'}
Title: "Development and Evaluation of a Natural Language Processing Keyword Library for Symptom Detection in Oncology Conversations"	Title: "Development and Evaluation of a Natural Language Processing Keyword Library for Symptom Detection in Oncology Conversations"	Title: "Development and Evaluation of a Natural Language Processing Keyword Library to Detect Symptom Talk in Oncology Conversations"	{'of', 'and', 'library', 'processing', 'language', 'keyword', 'natural', 'development', 'title', 'to', '"', 'a', 'evaluation', 'oncology', 'talk', 'in', ':', 'detect', 'symptom', 'conversations'}
Title: "Development and Evaluation of a Natural Language Processing Keyword Library for Symptom Detection in Oncology Conversations"	Title: "Development and Evaluation of a PRO-CTCAE Aligned NLP Keyword Library for Symptom Detection in Oncology Conversations"	Title: "Development and Evaluation of a PRO-CTCAE Aligned Natural Language Processing Library for Symptom Detection in Oncology Conversations"	{'of', 'and', 'library', 'processing', 'language', 'pro-ctcae', 'natural', 'development', 'title', '"', 'a', 'evaluation', 'oncology', 'in', 'for', ':', 'symptom', 'conversations', 'aligned', 'detection'}
Title: "Development and Evaluation of a Natural Language Processing Keyword Library for Symptom Detection in Oncology Conversations"	"Development and Evaluation of a Natural Language Processing Keyword Library for Symptom Detection in Oncology Patient Conversations"	"Development and Evaluation of a Natural Language Processing Keyword Library for Enhancing Symptom Detection in Oncology Conversations"	{'of', 'natural', 'keyword', 'evaluation', 'development', 'for', 'enhancing', '"', 'symptom', 'a', 'oncology', 'conversations', 'and', 'detection', 'library', 'in', 'processing', 'language'}
Title: "Development and Evaluation of a Natural Language Processing Keyword Library for Symptom Detection in Oncology Conversations"	Title: "Development and Evaluation of a Natural Language Processing Keyword Library for Symptom Detection in Oncology Conversations"	"Development and Evaluation of a Natural Language Processing Keyword Library for Symptom Detection in Oncology Patient Conversations"	{'of', 'natural', 'keyword', 'evaluation', 'development', 'for', '"', 'symptom', 'a', 'oncology', 'conversations', 'patient', 'and', 'detection', 'library', 'in', 'processing', 'language'}
Title: "Development and Evaluation of a Natural Language Processing Keyword Library for Symptom Detection in Oncology Conversations"	"Development and Evaluation of a Natural Language Processing Keyword Library for Symptom Detection in Oncology Patient Conversations"	Title: "Development and Evaluation of an NLP Keyword Library for Symptom Detection in Oncology Consultations"	{'an', 'of', 'keyword', 'for', 'evaluation', 'development', 'nlp', 'consultations', ':', 'title', '"', 'symptom', 'oncology', 'and', 'library', 'in', 'detection'}
Title: "Development and Evaluation of a Natural Language Processing Keyword Library for Symptom Detection in Oncology Conversations"	Title: "Development and Evaluation of a Natural Language Processing Keyword Library for Symptom Detection in Oncology Conversations"	Title: "Development and Evaluation of an NLP Keyword Library for Symptom Detection in Oncology Conversations: Challenges and Opportunities"	{'of', 'nlp', 'and', 'library', 'keyword', 'development', 'title', '"', 'opportunities', 'evaluation', 'oncology', 'in', 'an', 'for', ':', 'challenges', 'symptom', 'conversations', 'detection'}
Title: "Development and Evaluation of a Natural Language Processing Keyword Library for Symptom Detection in Oncology Conversations"	Title: "Development and Evaluation of a Natural Language Processing Keyword Library for Symptom Detection in Oncology Conversations"	"Development and Evaluation of a Natural Language Processing Keyword Library for Detecting Symptom Talk in Oncology Encounters"	{'detecting', 'of', 'natural', 'keyword', 'evaluation', 'development', 'for', 'encounters', '"', 'symptom', 'a', 'oncology', 'talk', 'and', 'library', 'in', 'processing', 'language'}
Title: "Development and Evaluation of a Natural Language Processing Keyword Library for Symptom Detection in Oncology Conversations"	Title: "Development and Evaluation of a Natural Language Processing Keyword Library for Symptom Detection in Oncology Patient Conversations"	Title: "Development and Evaluation of an NLP Keyword Library for Symptom Detection in Oncology Conversations: Insights and Implications for Advanced Computational Models"	{'of', 'nlp', 'computational', 'insights', 'and', 'advanced', 'library', 'keyword', 'development', 'title', '"', 'evaluation', 'implications', 'models', 'oncology', 'in', 'an', 'for', ':', 'symptom', 'conversations', 'detection'}
Title: "Development and Evaluation of a Natural Language Processing Keyword Library for Symptom Detection in Oncology Conversations"	Title: "Development and Evaluation of a Natural Language Processing Keyword Library for Symptom Detection in Oncology Conversations"	Title: "Development and Evaluation of a PRO-CTCAE Aligned Keyword Library for Detecting Symptom Talk in Oncology Encounters Using Natural Language Processing"	{'detecting', 'of', 'and', 'library', 'processing', 'language', 'keyword', 'using', 'natural', 'development', 'title', '"', 'a', 'evaluation', 'oncology', 'talk', 'in', 'for', ':', 'encounters', 'symptom', 'aligned', 'pro-ctcae'}
Title: "Development and Evaluation of a Natural Language Processing Keyword Library for Symptom Detection in Oncology Conversations"	Title: "Development and Evaluation of a Natural Language Processing Keyword Library for Detecting Symptom Communication in Oncology Conversations"	Title: "Development and Evaluation of a Symptom Detection Keyword Library for Oncology Conversations Using Natural Language Processing"	{'of', 'and', 'library', 'processing', 'language', 'keyword', 'using', 'natural', 'development', 'title', '"', 'a', 'evaluation', 'oncology', 'for', ':', 'symptom', 'conversations', 'detection'}
Title: "Development and Evaluation of a Natural Language Processing Keyword Library for Symptom Detection in Oncology Conversations"	"Development and Evaluation of a Natural Language Processing Keyword Library for Symptom Detection in Oncology Patient Conversations"	"Development and Evaluation of a Natural Language Processing Keyword Library for Detecting Symptom Talk in Oncology Patient-Provider Conversations"	{'detecting', 'of', 'and', 'library', 'processing', 'language', 'keyword', 'natural', 'development', '"', 'a', 'evaluation', 'oncology', 'talk', 'in', 'for', 'patient-provider', 'symptom', 'conversations'}
Title: "Development and Evaluation of a Natural Language Processing Keyword Library for Symptom Detection in Oncology Conversations"	"Development and Evaluation of a Natural Language Processing Keyword Library for Symptom Detection in Oncology Patient Conversations"	"Development and Evaluation of a Keyword Library for Detection of Symptom Talk in Oncology Conversations Using Natural Language Processing"	{'of', 'and', 'library', 'processing', 'language', 'keyword', 'using', 'natural', 'development', '"', 'a', 'evaluation', 'oncology', 'talk', 'in', 'for', 'symptom', 'conversations', 'detection'}
"Development and Evaluation of a Natural Language Processing Keyword Library for Symptom Detection in Oncology Patient Conversations"	"Development and Evaluation of a Natural Language Processing Keyword Library for Symptom Detection in Oncology Patient Conversations"	Title: "Development and Evaluation of a Natural Language Processing Keyword Library for Symptom Detection in Oncology Conversations"	{'of', 'and', 'library', 'processing', 'language', 'keyword', 'natural', 'development', 'title', '"', 'a', 'evaluation', 'oncology', 'in', 'for', ':', 'symptom', 'conversations', 'detection'}
"Development and Evaluation of a Natural Language Processing Keyword Library for Symptom Detection in Oncology Patient Conversations"	Title: "Development and Evaluation of a Natural Language Processing Keyword Library for Symptom Detection in Oncology Conversations"	Title: "Development and Evaluation of a Natural Language Processing Keyword Library for Symptom Detection in Oncology Conversations: Insights from the COPE Trial"	{'of', 'the', 'insights', 'and', 'library', 'processing', 'language', 'keyword', 'natural', 'development', 'trial', 'title', '"', 'a', 'cope', 'evaluation', 'from', 'oncology', 'in', 'for', ':', 'symptom', 'conversations', 'detection'}
Title: "Development and Evaluation of a Natural Language Processing Keyword Library for Symptom Detection in Oncology Conversations"	"Development and Evaluation of a Natural Language Processing Keyword Library for Symptom Detection in Oncology Patient Conversations"	"Development and Evaluation of a Natural Language Processing Keyword Library to Detect Symptom Communication in Outpatient Oncology Encounters"	{'of', 'and', 'library', 'processing', 'language', 'keyword', 'natural', 'development', 'to', '"', 'a', 'communication', 'evaluation', 'oncology', 'in', 'outpatient', 'detect', 'encounters', 'symptom'}
"Development and Evaluation of a Natural Language Processing Keyword Library for Symptom Detection in Oncology Patient Conversations"	Title: "Development and Evaluation of a Natural Language Processing Keyword Library for Symptom Detection in Oncology Conversations"	Title: "Development and Evaluation of a Natural Language Processing Library for Symptom Detection in Oncology Conversations"	{'of', 'natural', 'for', 'evaluation', 'development', ':', 'title', '"', 'symptom', 'a', 'oncology', 'conversations', 'and', 'detection', 'library', 'in', 'processing', 'language'}
Title: "Development and Evaluation of a Natural Language Processing Keyword Library for Symptom Detection in Oncology Conversations"	"Development and Evaluation of a Natural Language Processing Keyword Library for Symptom Detection in Oncology Patient Conversations"	Title: "Development and Evaluation of an NLP Keyword Library for Symptom Detection in Oncology Encounters: A Study on Outpatient Conversation Analysis"	{'of', 'nlp', 'and', 'library', 'keyword', 'development', 'title', '"', 'a', 'on', 'conversation', 'evaluation', 'oncology', 'in', 'an', 'outpatient', 'for', 'analysis', ':', 'encounters', 'study', 'symptom', 'detection'}
Title: "Development and Evaluation of a Natural Language Processing Keyword Library for Symptom Detection in Oncology Conversations"	"Development and Evaluation of a Natural Language Processing Keyword Library for Symptom Detection in Oncology Patient Conversations"	"Development and Evaluation of a Natural Language Processing Keyword Library for Symptom Detection in Oncology Patient Conversations"	{'of', 'natural', 'keyword', 'evaluation', 'development', 'for', '"', 'symptom', 'a', 'oncology', 'conversations', 'patient', 'and', 'detection', 'library', 'in', 'processing', 'language'}
Title: "Development and Evaluation of a Natural Language Processing Keyword Library for Symptom Detection in Oncology Conversations"	Title: "Development and Evaluation of a Natural Language Processing Library for Symptom Detection in Oncology Conversations"	"Developing and Evaluating a Natural Language Processing Keyword Library for Symptom Detection in Oncology Patient Encounters"	{'keyword', 'natural', 'for', 'encounters', '"', 'symptom', 'a', 'developing', 'oncology', 'patient', 'and', 'detection', 'library', 'in', 'evaluating', 'processing', 'language'}
