# Supplementary material for: The Temperature Feature of ChatGPT: Modifying Creativity for Clinical Research
Source: JMIR Hum Factors. 2024 Mar 8;11:e53559. doi: 10.2196/53559 (PMC10960206; doi:10.2196/53559)
Supplement: Multimedia Appendix 1 [file humanfactors_v11i1e53559_app1.zip › Appendix/gpt-3.5-turbo-instruct_keynote.csv]

0.0	0.5	1.0	tokenized_tweets
"Unlocking the Power of Natural Language Processing: Detecting Symptom Talk in Clinical Conversations"	"Uncovering Patient Suffering: Utilizing Natural Language Processing to Detect Symptom Talk in Clinical Conversations"	"Unlocking Patient Suffering: Developing an Advanced Computational Model to Detect Symptom Talk in Clinical Conversations"	{'an', 'clinical', 'detect', 'unlocking', 'in', ':', 'advanced', 'model', '"', 'computational', 'to', 'suffering', 'talk', 'conversations', 'symptom', 'patient', 'developing'}
"Unlocking the Power of Natural Language Processing: Detecting Symptom Talk in Clinical Conversations"	"Unlocking Patient Suffering: Developing a Natural Language Processing Keyword Library for Detecting Symptom Talk in Clinical Conversations"	"Unlocking the Hidden Language of Symptoms: Exploring the Potential of Computational Methods in Oncology Communication"	{'language', 'methods', 'hidden', 'unlocking', 'in', ':', '"', 'computational', 'of', 'communication', 'the', 'symptoms', 'oncology', 'exploring', 'potential'}
"Unlocking the Power of Natural Language Processing: Detecting Symptom Talk in Clinical Conversations"	"Unlocking the Power of Words: Exploring the Use of Natural Language Processing to Detect Symptom Talk in Clinical Conversations"	"Uncovering Patient Suffering: The Potential of Computational Methods in Detecting Symptom Talk in Clinical Conversations"	{'methods', 'clinical', 'in', ':', '"', 'uncovering', 'of', 'suffering', 'the', 'computational', 'talk', 'symptom', 'detecting', 'patient', 'conversations', 'potential'}
"Unlocking the Power of Natural Language Processing: Detecting Symptom Talk in Clinical Conversations"	"Unlocking the Potential of Computational Methods: Building a Keyword Library for Detecting Symptom Talk in Clinical Conversations"	"Unlocking Patient Suffering: Developing and Evaluating a Natural Language Processing Keyword Library for Symptom Detection in Clinical Conversations"	{':', 'for', 'library', 'conversations', 'unlocking', 'in', '"', 'suffering', 'detection', 'keyword', 'clinical', 'processing', 'a', 'natural', 'developing', 'language', 'evaluating', 'symptom', 'patient', 'and'}
"Unlocking the Power of Natural Language Processing: Detecting Symptom Talk in Clinical Conversations"	"Unlocking Patient Suffering: Developing a Computational Model for Detecting Symptom Talk in Clinical Conversations"	"Transforming Patient Suffering: The Power of Computational Methods in Symptom Detection from Clinical Conversations"	{'methods', 'clinical', 'in', ':', '"', 'computational', 'of', 'suffering', 'the', 'conversations', 'transforming', 'detection', 'symptom', 'patient', 'power', 'from'}
"Unlocking the Power of Natural Language Processing: Detecting Symptom Talk in Clinical Conversations"	"Unlocking the Power of Natural Language Processing: Advancing Symptom Detection in Clinical Conversations"	"Advancing Symptom Detection in Oncology: Insights from Natural Language Processing and Communication Analysis"	{'language', 'in', ':', 'processing', '"', 'communication', 'oncology', 'natural', 'detection', 'advancing', 'symptom', 'and', 'analysis', 'insights', 'from'}
"Unlocking the Power of Natural Language Processing: Detecting Symptom Talk in Clinical Conversations"	"Unlocking Patient Suffering: The Power of Computational Methods for Detecting Symptoms in Clinical Conversations"	"Translating Talk: Developing a Natural Language Processing Keyword Library for Detecting Symptoms in Clinical Conversations"	{'language', 'clinical', 'for', 'in', ':', 'translating', 'processing', '"', 'talk', 'conversations', 'symptoms', 'a', 'natural', 'keyword', 'detecting', 'library', 'developing'}
"Unlocking the Power of Natural Language Processing: Detecting Symptom Talk in Clinical Conversations"	"Unlocking Patient Suffering: The Power of Computational Methods for Detecting Symptoms in Clinical Conversations"	"Breaking Through Ambiguity: Developing a Natural Language Processing Keyword Library for Detecting Symptom Talk in Clinical Conversations"	{':', 'ambiguity', 'for', 'library', 'conversations', 'in', '"', 'talk', 'through', 'keyword', 'clinical', 'breaking', 'processing', 'a', 'natural', 'developing', 'language', 'symptom', 'detecting'}
"Unlocking the Power of Natural Language Processing: Detecting Symptom Talk in Clinical Conversations"	"Unlocking the Power of Words: Using Natural Language Processing to Detect Symptoms in Clinical Conversations"	"Understanding and Addressing Patient Suffering: Utilizing Computational Methods to Detect Symptoms and Improve Communication in Oncologist-Patient Encounters"	{'methods', 'oncologist-patient', 'detect', 'encounters', 'in', ':', 'utilizing', '"', 'addressing', 'computational', 'and', 'suffering', 'to', 'symptoms', 'improve', 'communication', 'patient', 'understanding'}
"Unlocking the Power of Natural Language Processing: Detecting Symptom Talk in Clinical Conversations"	"Unlocking the Power of Natural Language Processing: Enhancing Symptom Detection in Clinical Conversations"	"Uncovering Symptoms through Language: Developing and Evaluating a Keyword Library in Clinical Conversations"	{'language', 'clinical', 'in', ':', '"', 'uncovering', 'conversations', 'and', 'through', 'symptoms', 'evaluating', 'a', 'keyword', 'library', 'developing'}
"Unlocking the Power of Natural Language Processing: Detecting Symptom Talk in Clinical Conversations"	"Unlocking the Potential of Computational Methods: Detecting Symptom Talk in Clinical Conversations"	"Uncovering Patient Suffering: The Use of Computational Methods for Detecting Symptom Talk in Clinical Conversations"	{'methods', 'clinical', 'in', ':', '"', 'uncovering', 'use', 'suffering', 'the', 'of', 'computational', 'talk', 'detecting', 'symptom', 'for', 'patient', 'conversations'}
"Unlocking the Power of Natural Language Processing: Detecting Symptom Talk in Clinical Conversations"	"Unlocking the Power of Natural Language Processing: Developing a Keyword Library for Detecting Symptom Talk in Clinical Conversations"	"From Words to Wisdom: Exploring Symptom Communication in Clinical Conversations for Advanced Computational Models"	{'wisdom', 'clinical', 'in', ':', 'advanced', 'models', '"', 'communication', 'to', 'computational', 'words', 'symptom', 'for', 'conversations', 'exploring', 'from'}
"Unlocking the Power of Natural Language Processing: Detecting Symptom Talk in Clinical Conversations"	"Unlocking the Power of Natural Language Processing: Enhancing Symptom Detection in Patient Conversations"	"Uncovering Patient Suffering: The Power of Computational Methods in Detecting Symptom Talk"	{'methods', 'in', ':', '"', 'uncovering', 'of', 'suffering', 'the', 'computational', 'talk', 'symptom', 'detecting', 'patient', 'power'}
"Unlocking the Power of Natural Language Processing: Detecting Symptom Talk in Clinical Conversations"	"Unlocking Patient Suffering: Developing a Keyword Library for Detecting Symptoms in Transcribed Clinical Conversations"	"Insights and Possibilities: Enhancing Patient Care through Computational Symptom Detection in Clinical Conversations"	{'clinical', 'in', ':', '"', 'computational', 'conversations', 'through', 'possibilities', 'enhancing', 'symptom', 'detection', 'patient', 'and', 'care', 'insights'}
"Unlocking the Power of Natural Language Processing: Detecting Symptom Talk in Clinical Conversations"	"Unlocking the Power of Natural Language Processing: Improving Symptom Detection in Clinical Conversations"	"Uncovering the Complexity of Symptom Talk: Insights and Opportunities for Advanced Computational Models"	{':', 'advanced', 'models', '"', 'complexity', 'uncovering', 'of', 'the', 'talk', 'opportunities', 'computational', 'symptom', 'for', 'and', 'insights'}
"Unlocking the Power of Natural Language Processing: Detecting Symptom Talk in Clinical Conversations"	"Unlocking Patient Suffering: Advancements in Computational Methods for Detecting Symptom Talk in Clinical Conversations"	"Unlocking the Power of Language: Developing a Keyword Library for Detecting Symptom Talk in Clinical Conversations"	{'language', 'clinical', 'for', 'unlocking', 'in', ':', '"', 'talk', 'of', 'conversations', 'the', 'a', 'detecting', 'keyword', 'symptom', 'library', 'developing', 'power'}
"Unlocking the Power of Natural Language Processing: Detecting Symptom Talk in Clinical Conversations"	"Unlocking the Power of Language: Developing a Natural Language Processing Keyword Library for Detecting Symptom Talk in Clinical Conversations"	"Uncovering Symptom Expressions: The Power of Natural Language Processing in Improving Patient Care"	{'improving', 'language', 'in', ':', 'processing', '"', 'uncovering', 'of', 'the', 'natural', 'symptom', 'patient', 'power', 'care', 'expressions'}
"Unlocking the Power of Natural Language Processing: Detecting Symptom Talk in Clinical Conversations"	"Uncovering Patient Suffering: Using Natural Language Processing to Detect Symptom Talk in Clinical Conversations"	"Advancing Symptom Detection: Insights and Challenges from Natural Language Processing of Clinical Conversations"	{'language', 'clinical', ':', 'processing', '"', 'conversations', 'of', 'natural', 'detection', 'advancing', 'symptom', 'and', 'challenges', 'insights', 'from'}
"Unlocking the Power of Natural Language Processing: Detecting Symptom Talk in Clinical Conversations"	"Unlocking the Power of Natural Language Processing: Detecting and Understanding Symptom Communication in Clinical Conversations"	"Unlocking the Potential of Natural Language Processing: Using a Keyword Library to Detect Symptom Talk in Clinical Conversations"	{':', 'library', 'conversations', 'unlocking', 'in', '"', 'talk', 'the', 'keyword', 'using', 'clinical', 'processing', 'of', 'to', 'natural', 'a', 'potential', 'language', 'detect', 'symptom'}
"Unlocking the Power of Natural Language Processing: Detecting Symptom Talk in Clinical Conversations"	"Unlocking Patient Suffering: Using Natural Language Processing to Detect Symptoms in Clinical Conversations"	"Uncovering the Unspoken: Leveraging Natural Language Processing to Detect Symptom Talk in Oncology Conversations"	{'language', 'detect', 'in', ':', 'processing', 'leveraging', '"', 'uncovering', 'to', 'talk', 'the', 'oncology', 'unspoken', 'natural', 'symptom', 'conversations'}
"Unlocking the Power of Natural Language Processing: Detecting Symptom Talk in Clinical Conversations"	"Unlocking the Power of Natural Language Processing: Detecting and Understanding Symptom Talk in Clinical Conversations"	"Uncovering the Hidden Symptoms: How Natural Language Processing Can Improve Patient Care Through Conversation Analysis"	{'can', 'language', 'hidden', 'conversation', ':', 'processing', '"', 'uncovering', 'improve', 'the', 'symptoms', 'through', 'how', 'natural', 'patient', 'care', 'analysis'}
"Unlocking the Power of Natural Language Processing: Detecting Symptom Talk in Clinical Conversations"	"Unlocking the Power of Natural Language Processing: Improving Symptom Detection in Clinical Conversations"	"Advancing Computational Methods in Symptom Detection: Insights from Natural Language Processing Analysis of Clinical Conversations"	{'methods', 'language', 'clinical', 'in', ':', 'processing', 'computational', '"', 'of', 'natural', 'advancing', 'symptom', 'detection', 'conversations', 'analysis', 'insights', 'from'}
"Unlocking the Power of Natural Language Processing: Detecting Symptom Talk in Clinical Conversations"	"Uncovering Patient Suffering: The Power of Computational Methods in Symptom Detection"	"Uncovering the Hidden Symptoms: Building an Advanced Computational Model for Detecting Patient Suffering in Clinical Conversations"	{'an', 'building', 'clinical', 'hidden', 'in', ':', 'advanced', 'model', '"', 'uncovering', 'computational', 'suffering', 'the', 'symptoms', 'detecting', 'for', 'patient', 'conversations'}
"Unlocking the Power of Natural Language Processing: Detecting Symptom Talk in Clinical Conversations"	"Unlocking the Power of Natural Language Processing: Detecting and Understanding Symptom Talk in Clinical Conversations"	"Unlocking the Power of Natural Language Processing: Enhancing Symptom Detection in Clinical Conversations"	{'language', 'clinical', 'unlocking', 'in', 'processing', ':', '"', 'conversations', 'of', 'the', 'natural', 'enhancing', 'symptom', 'detection', 'power'}
"Unlocking the Power of Natural Language Processing: Detecting Symptom Talk in Clinical Conversations"	"Unlocking the Language of Suffering: Developing a Natural Language Processing Keyword Library for Detecting Symptoms in Clinical Conversations"	"Decoding the Language of Symptoms: Unlocking Insights from Computational Analysis of Clinical Conversations"	{'language', 'clinical', 'unlocking', ':', '"', 'computational', 'of', 'the', 'symptoms', 'decoding', 'conversations', 'analysis', 'insights', 'from'}
"Unlocking the Power of Natural Language Processing: Detecting Symptom Talk in Clinical Conversations"	"Unlocking Patient Suffering: The Power of Computational Methods for Detecting Symptoms in Clinical Conversations"	"Unlocking Patient Suffering: Developing a Keyword Library for Detecting Symptoms in Clinical Conversations"	{'clinical', 'for', 'unlocking', 'in', ':', '"', 'conversations', 'suffering', 'symptoms', 'a', 'detecting', 'keyword', 'library', 'patient', 'developing'}
"Unlocking the Power of Natural Language Processing: Detecting Symptom Talk in Clinical Conversations"	"Unlocking the Power of Natural Language Processing: Enhancing Symptom Detection in Clinical Conversations"	"Listening to Patients: Exploring the Use of Natural Language Processing to Detect Symptom Talk in Clinical Conversations"	{'listening', 'language', 'clinical', 'detect', 'in', ':', 'processing', '"', 'use', 'to', 'of', 'the', 'talk', 'natural', 'symptom', 'conversations', 'exploring', 'patients'}
"Unlocking the Power of Natural Language Processing: Detecting Symptom Talk in Clinical Conversations"	"Unlocking the Power of Natural Language Processing: Enhancing Symptom Detection in Clinical Conversations"	"Advancing Patient Care through Computational Methods: Developing a Keyword Library for Detecting Symptom Talk and Insights for Future Model Building"	{'building', ':', 'for', 'library', 'future', 'model', '"', 'talk', 'through', 'keyword', 'insights', 'methods', 'a', 'advancing', 'developing', 'computational', 'symptom', 'detecting', 'patient', 'and', 'care'}
"Unlocking the Power of Natural Language Processing: Detecting Symptom Talk in Clinical Conversations"	"Unlocking the Power of Language: Using Natural Language Processing to Detect Symptoms in Clinical Conversations"	"Transcending Ambiguity: Unleashing the Power of Computational Methods to Detect Symptom Talk in Oncology Conversations"	{'methods', 'transcending', 'detect', 'in', ':', '"', 'computational', 'of', 'unleashing', 'ambiguity', 'the', 'to', 'talk', 'oncology', 'conversations', 'symptom', 'power'}
"Unlocking the Power of Natural Language Processing: Detecting Symptom Talk in Clinical Conversations"	"Unlocking the Power of Computational Methods: Detecting and Understanding Symptom Talk in Clinical Conversations"	"The Power of Words: Improving Patient Care through Computational Detection of Symptoms"	{'improving', ':', '"', 'computational', 'of', 'the', 'through', 'symptoms', 'words', 'detection', 'patient', 'power', 'care'}
"Unlocking the Power of Natural Language Processing: Detecting Symptom Talk in Clinical Conversations"	"Unlocking the Power of Natural Language Processing: Detecting Symptoms in Clinical Conversations for Improved Patient Care"	"Unlocking Patient Suffering: The Development and Performance of a Natural Language Processing Library for Detecting Symptom Talk in Clinical Conversations"	{':', 'for', 'library', 'development', 'conversations', 'unlocking', 'in', '"', 'talk', 'suffering', 'the', 'clinical', 'processing', 'of', 'a', 'natural', 'language', 'performance', 'symptom', 'detecting', 'patient', 'and'}
"Unlocking the Power of Natural Language Processing: Detecting Symptom Talk in Clinical Conversations"	"Unlocking the Power of Natural Language Processing: Enhancing Symptom Detection in Clinical Conversations"	"Unveiling the Ambiguity: Exploring Symptom Communication in Oncology Conversations through Natural Language Processing"	{'unveiling', 'language', 'in', ':', 'processing', '"', 'communication', 'the', 'ambiguity', 'oncology', 'through', 'natural', 'symptom', 'conversations', 'exploring'}
"Unlocking the Power of Natural Language Processing: Detecting Symptom Talk in Clinical Conversations"	"Unlocking Patient Suffering: Developing a Keyword Library for Detecting Symptom Talk in Clinical Conversations"	"Unlocking the Language of Symptoms: Advancing Computational Methods for More Accurate Detection in Oncologist-Patient Conversations"	{'language', 'methods', 'oncologist-patient', 'unlocking', 'in', ':', '"', 'computational', 'of', 'the', 'symptoms', 'advancing', 'detection', 'for', 'conversations', 'more', 'accurate'}
"Unlocking the Power of Natural Language Processing: Detecting Symptom Talk in Clinical Conversations"	"Unlocking Patient Suffering: The Power of Computational Methods in Detecting Symptom Talk"	"Unlocking Symptom Communication: Developing a Natural Language Processing Keyword Library for Detecting Patient Suffering in Clinical Conversations"	{':', 'for', 'library', 'conversations', 'unlocking', 'in', '"', 'suffering', 'keyword', 'clinical', 'processing', 'communication', 'a', 'natural', 'developing', 'language', 'symptom', 'detecting', 'patient'}
"Unlocking the Power of Natural Language Processing: Detecting Symptom Talk in Clinical Conversations"	"Unlocking the Power of Computational Methods: Developing a Keyword Library for Detecting Symptom Talk in Clinical Conversations"	"Unlocking the Potential of Natural Language Processing: A Keynote Address on Computational Methods for Detecting Symptoms in Patient Conversations"	{':', 'for', 'conversations', 'unlocking', 'in', '"', 'the', 'methods', 'processing', 'of', 'natural', 'a', 'potential', 'on', 'language', 'computational', 'keynote', 'symptoms', 'detecting', 'patient', 'address'}
"Unlocking the Power of Natural Language Processing: Detecting Symptom Talk in Clinical Conversations"	"Unlocking the Power of Natural Language Processing: Detecting Symptoms in Oncology Conversations"	"Enhancing Compassionate Care: Utilizing Natural Language Processing to Detect Symptoms in Oncology Conversations"	{'language', 'detect', 'in', ':', 'processing', 'compassionate', '"', 'conversations', 'to', 'oncology', 'symptoms', 'natural', 'enhancing', 'utilizing', 'care'}
"Unlocking the Power of Natural Language Processing: Detecting Symptom Talk in Clinical Conversations"	"Unlocking the Power of Natural Language Processing: Enhancing Symptom Detection in Clinical Conversations"	"Unlocking Patient Suffering: Leveraging Natural Language Processing to Detect and Understand Symptoms in Clinical Conversations"	{'language', 'clinical', 'detect', 'unlocking', 'in', ':', 'processing', 'leveraging', '"', 'understand', 'to', 'suffering', 'conversations', 'symptoms', 'natural', 'patient', 'and'}
"Unlocking the Power of Natural Language Processing: Detecting Symptom Talk in Clinical Conversations"	"Uncovering Patient Suffering: Developing and Evaluating a Natural Language Processing Keyword Library for Detecting Symptom Talk in Clinical Conversations"	"Unlocking Patient Suffering: Harnessing Computational Methods to Detect Symptom Talk in Clinical Conversations"	{'methods', 'clinical', 'detect', 'unlocking', 'in', ':', 'harnessing', '"', 'computational', 'to', 'suffering', 'talk', 'symptom', 'patient', 'conversations'}
"Unlocking the Power of Natural Language Processing: Detecting Symptom Talk in Clinical Conversations"	"Unlocking the Power of Natural Language Processing: Insights from Analyzing Symptom Talk in Oncology Conversations"	"Unlocking the Potential of Natural Language Processing: A Keynote Address on Detecting Symptoms in Clinical Conversations"	{'on', 'language', 'clinical', 'unlocking', 'in', 'processing', ':', '"', 'of', 'the', 'keynote', 'symptoms', 'natural', 'a', 'detecting', 'conversations', 'address', 'potential'}
"Unlocking the Power of Natural Language Processing: Detecting Symptom Talk in Clinical Conversations"	"Uncovering Patient Suffering: Exploring the Use of Natural Language Processing to Detect Symptom Talk in Clinical Conversations"	"From Talk to Action: Utilizing Natural Language Processing to Enhance Symptom Detection in Clinical Conversations"	{'language', 'clinical', 'action', 'in', ':', 'processing', '"', 'talk', 'to', 'conversations', 'enhance', 'natural', 'detection', 'symptom', 'utilizing', 'from'}
"Unlocking the Power of Natural Language Processing: Detecting Symptom Talk in Clinical Conversations"	"Unlocking the Potential of Natural Language Processing: A Keynote Address on Detecting Symptom Talk in Clinical Conversations"	"Unlocking Patient Suffering: The Role of Computational Methods in Detecting Symptoms in Clinical Conversations"	{'methods', 'clinical', 'unlocking', 'in', ':', '"', 'computational', 'of', 'suffering', 'the', 'role', 'symptoms', 'detecting', 'patient', 'conversations'}
"Unlocking the Power of Natural Language Processing: Detecting Symptom Talk in Clinical Conversations"	"Unlocking Patient Suffering: The Power of Computational Methods in Detecting Symptom Talk"	"Uncovering the Complexity of Symptom Communication: Challenges and Opportunities for Computational Models in Healthcare"	{'in', ':', 'models', '"', 'complexity', 'uncovering', 'of', 'the', 'communication', 'opportunities', 'computational', 'healthcare', 'symptom', 'for', 'and', 'challenges'}
"Unlocking the Power of Natural Language Processing: Detecting Symptom Talk in Clinical Conversations"	"Unlocking the Power of Natural Language Processing: Enhancing Symptom Detection in Clinical Conversations"	"Unlocking the Language of Symptoms: Developing a Natural Language Processing Keyword Library for Transcribed Clinical Conversations"	{'language', 'clinical', 'for', 'unlocking', ':', 'processing', '"', 'conversations', 'of', 'the', 'symptoms', 'a', 'natural', 'keyword', 'library', 'developing', 'transcribed'}
"Unlocking the Power of Natural Language Processing: Detecting Symptom Talk in Clinical Conversations"	"Unlocking the Potential of Natural Language Processing: Insights from Analyzing Symptom Communication in Oncologist-Patient Encounters"	"Unlocking Patient Suffering: Exploring the Potential of Natural Language Processing in Detecting Symptom Talk"	{'language', 'unlocking', 'in', ':', 'processing', '"', 'talk', 'of', 'suffering', 'the', 'natural', 'symptom', 'detecting', 'patient', 'exploring', 'potential'}
"Unlocking the Power of Natural Language Processing: Detecting Symptom Talk in Clinical Conversations"	"Unlocking Patient Suffering: The Power of Computational Methods for Detecting Symptoms in Clinical Conversations"	"Advancing Patient Care Through Computational Symptom Detection: Evaluating a Keyword Library and Uncovering Insights from Oncology Conversations"	{':', 'library', 'conversations', '"', 'uncovering', 'through', 'detection', 'keyword', 'insights', 'from', 'oncology', 'a', 'advancing', 'computational', 'evaluating', 'symptom', 'patient', 'and', 'care'}
"Unlocking the Power of Natural Language Processing: Detecting Symptom Talk in Clinical Conversations"	"Unlocking the Power of Language: Developing a Keyword Library for Detecting Symptom Talk in Clinical Conversations"	"Uncovering Patient Suffering: Advancing Computational Methods for Detecting Symptoms in Clinical Conversations"	{'methods', 'clinical', 'in', ':', '"', 'uncovering', 'computational', 'suffering', 'symptoms', 'detecting', 'advancing', 'for', 'patient', 'conversations'}
"Unlocking the Power of Natural Language Processing: Detecting Symptom Talk in Clinical Conversations"	"Unlocking the Power of Computational Methods: Detecting Symptom Talk in Clinical Conversations"	"Silencing Suffering: Using Natural Language Processing to Enhance Symptom Communication in Clinical Encounters"	{'language', 'clinical', 'encounters', 'silencing', 'in', ':', 'processing', '"', 'communication', 'to', 'suffering', 'enhance', 'natural', 'symptom', 'using'}
"Unlocking the Power of Natural Language Processing: Detecting Symptom Talk in Clinical Conversations"	"Unlocking the Power of Natural Language Processing: Detecting Symptom Talk in Clinical Conversations"	"Unlocking the Language of Symptoms: Creating and Utilizing a Natural Language Processing Keyword Library for Transcribed Clinical Conversations"	{':', 'for', 'library', 'conversations', 'unlocking', '"', 'the', 'keyword', 'transcribed', 'clinical', 'processing', 'of', 'a', 'natural', 'utilizing', 'language', 'creating', 'symptoms', 'and'}
"Unlocking the Power of Natural Language Processing: Detecting Symptom Talk in Clinical Conversations"	"Unlocking the Power of Natural Language Processing: Detecting Symptom Talk in Oncology Conversations"	"Unlocking Patient Suffering: Advancing Computational Methods for Symptom Detection in Clinical Conversations"	{'methods', 'clinical', 'unlocking', 'in', ':', '"', 'computational', 'suffering', 'advancing', 'symptom', 'detection', 'for', 'patient', 'conversations'}
"Unlocking the Power of Natural Language Processing: Detecting Symptom Talk in Clinical Conversations"	"Unlocking the Potential of Computational Methods: Detecting Symptom Talk in Clinical Conversations"	"Uncovering Patient Suffering: The Evolution of Computational Methods for Detecting Symptoms in Clinical Conversations"	{'methods', 'clinical', 'evolution', 'in', ':', '"', 'uncovering', 'of', 'suffering', 'the', 'computational', 'symptoms', 'detecting', 'for', 'patient', 'conversations'}
"Unlocking the Power of Natural Language Processing: Detecting Symptom Talk in Clinical Conversations"	"Unlocking the Power of Natural Language Processing: Enhancing Symptom Detection in Clinical Conversations"	"Uncovering Patient Suffering: The Role of Natural Language Processing in Detecting Symptoms"	{'language', 'in', ':', 'processing', '"', 'uncovering', 'of', 'suffering', 'the', 'role', 'symptoms', 'natural', 'detecting', 'patient'}
"Unlocking the Power of Natural Language Processing: Detecting Symptom Talk in Clinical Conversations"	"Unlocking the Potential of Natural Language Processing: Exploring Symptom Communication in Clinical Conversations"	"Unlocking the Potential of Natural Language Processing: Insights from Symptom Communication in Clinical Conversations"	{'language', 'clinical', 'unlocking', 'in', 'processing', ':', '"', 'communication', 'of', 'the', 'insights', 'natural', 'symptom', 'conversations', 'potential', 'from'}
"Unlocking the Power of Natural Language Processing: Detecting Symptom Talk in Clinical Conversations"	"Unlocking the Power of Natural Language Processing: Enhancing Symptom Detection in Clinical Conversations"	"Unlocking Patient Suffering: The Role of Computational Methods in Identifying and Understanding Symptom Communication in Clinical Conversations"	{'methods', 'clinical', 'unlocking', 'in', ':', '"', 'computational', 'of', 'suffering', 'the', 'role', 'identifying', 'communication', 'conversations', 'symptom', 'understanding', 'patient', 'and'}
"Unlocking the Power of Natural Language Processing: Detecting Symptom Talk in Clinical Conversations"	"Uncovering the Hidden Language of Patient Suffering: Insights and Challenges in Detecting Symptoms through Natural Language Processing"	"Advancing Computational Methods for Detecting Symptom Talk: Insights from an Analysis of Oncology Conversations"	{'an', 'methods', ':', 'computational', '"', 'talk', 'of', 'oncology', 'detecting', 'advancing', 'symptom', 'for', 'conversations', 'analysis', 'insights', 'from'}
"Unlocking the Power of Natural Language Processing: Detecting Symptom Talk in Clinical Conversations"	"Unlocking Patient Suffering: Developing a Keyword Library for Detecting Symptom Talk in Clinical Conversations"	"Uncovering Symptom Communication: Leveraging Natural Language Processing for Improved Patient Care"	{'language', ':', 'processing', 'leveraging', '"', 'uncovering', 'communication', 'natural', 'symptom', 'for', 'patient', 'improved', 'care'}
"Unlocking the Power of Natural Language Processing: Detecting Symptom Talk in Clinical Conversations"	"Unlocking the Power of Computational Methods: Advancing Symptom Detection in Clinical Conversations"	"Translating Talk: The Impact of Natural Language Processing on Symptom Detection in Oncology Conversations"	{'on', 'language', 'in', ':', 'translating', 'impact', '"', 'talk', 'of', 'processing', 'the', 'oncology', 'natural', 'detection', 'symptom', 'conversations'}
"Unlocking the Power of Natural Language Processing: Detecting Symptom Talk in Clinical Conversations"	"Unlocking the Potential of Natural Language Processing: Insights from Analyzing Symptom Communication in Oncologist-Patient Encounters"	"Unlocking Patient Suffering: Developing a Keyword Library for Detecting Symptom Talk in Clinical Conversations"	{'clinical', 'for', 'unlocking', 'in', ':', '"', 'talk', 'conversations', 'suffering', 'a', 'detecting', 'keyword', 'symptom', 'library', 'patient', 'developing'}
"Unlocking the Power of Natural Language Processing: Detecting Symptom Talk in Clinical Conversations"	"Unlocking Patient Suffering: Advancing Computational Methods for Symptom Detection in Clinical Conversations"	"Unlocking the Power of Language: Leveraging Computational Methods to Enhance Symptom Detection in Clinical Conversations"	{'language', 'methods', 'clinical', 'unlocking', 'in', ':', 'leveraging', '"', 'computational', 'of', 'to', 'the', 'conversations', 'enhance', 'detection', 'symptom', 'power'}
"Unlocking the Power of Natural Language Processing: Detecting Symptom Talk in Clinical Conversations"	"Unlocking the Potential of Natural Language Processing: Insights from Analyzing Symptom Communication in Oncology Conversations"	"Unlocking the Hidden Voices of Patients: Using Computational Methods to Detect Symptom Talk and Inform Future Models"	{'hidden', ':', 'inform', 'voices', 'future', 'unlocking', 'models', '"', 'talk', 'the', 'using', 'methods', 'of', 'to', 'detect', 'computational', 'symptom', 'and', 'patients'}
"Unlocking the Power of Natural Language Processing: Detecting Symptom Talk in Clinical Conversations"	"Unlocking Patient Suffering: The Role of Computational Methods in Detecting Symptom Talk"	"Unheard Suffering: Advancing Computational Methods for Detecting Symptom Talk in Clinical Conversations"	{'methods', 'clinical', 'in', ':', 'unheard', '"', 'computational', 'talk', 'suffering', 'detecting', 'advancing', 'symptom', 'for', 'conversations'}
"Unlocking the Power of Natural Language Processing: Detecting Symptom Talk in Clinical Conversations"	"Uncovering the Hidden Suffering: Developing and Evaluating a Natural Language Processing Keyword Library for Detecting Symptom Talk in Clinical Conversations"	"Unlocking the Potential of Natural Language Processing: Advancing Symptom Detection in Clinical Conversations"	{'language', 'clinical', 'unlocking', 'in', 'processing', ':', '"', 'of', 'the', 'natural', 'advancing', 'symptom', 'detection', 'conversations', 'potential'}
"Unlocking the Power of Natural Language Processing: Detecting Symptom Talk in Clinical Conversations"	"Uncovering Patient Suffering: Developing a Natural Language Processing Keyword Library for Detecting Symptom Talk in Clinical Conversations"	"The Power of Language: Detecting Symptoms in Patient Conversations using Natural Language Processing"	{'language', 'in', ':', 'processing', '"', 'conversations', 'of', 'the', 'symptoms', 'natural', 'detecting', 'patient', 'power', 'using'}
"Unlocking the Power of Natural Language Processing: Detecting Symptom Talk in Clinical Conversations"	"Breaking Barriers: Advancing Computational Methods for Detecting Symptom Talk in Clinical Conversations"	"Unlocking Patient Suffering: Developing a Natural Language Processing Keyword Library for Detecting Symptoms in Clinical Conversations"	{'language', 'clinical', 'for', 'unlocking', 'in', ':', 'processing', '"', 'conversations', 'suffering', 'symptoms', 'a', 'natural', 'keyword', 'detecting', 'library', 'patient', 'developing'}
"Unlocking the Power of Natural Language Processing: Detecting Symptom Talk in Clinical Conversations"	"Unlocking the Power of Natural Language Processing: A Keynote Address on Advancing Symptom Detection in Clinical Conversations"	"Unlocking the Potential of Computational Methods: A Keynote on Detecting Symptom Talk in Oncologist-Patient Conversations"	{'on', 'methods', 'oncologist-patient', 'unlocking', 'in', ':', '"', 'computational', 'of', 'talk', 'the', 'keynote', 'a', 'symptom', 'detecting', 'conversations', 'potential'}
"Unlocking the Power of Natural Language Processing: Detecting Symptom Talk in Clinical Conversations"	"Unlocking Patient Suffering: The Power of Computational Methods in Symptom Detection"	"Uncovering Patient Suffering: The Role of Computational Methods in Detecting Symptom Talk"	{'methods', 'in', ':', '"', 'uncovering', 'of', 'suffering', 'the', 'role', 'computational', 'talk', 'symptom', 'detecting', 'patient'}
"Unlocking the Power of Natural Language Processing: Detecting Symptom Talk in Clinical Conversations"	"Unlocking Patient Suffering: Developing a Natural Language Processing Keyword Library for Symptom Detection in Clinical Conversations"	"Uncovering the Hidden Suffering: Advances in Computational Methods for Detecting Symptoms in Patient Conversations"	{'methods', 'hidden', 'in', ':', '"', 'uncovering', 'computational', 'suffering', 'the', 'symptoms', 'detecting', 'advances', 'for', 'patient', 'conversations'}
"Unlocking the Power of Natural Language Processing: Detecting Symptom Talk in Clinical Conversations"	"Unlocking the Power of Natural Language Processing: Insights from Symptom Communication in Oncology Conversations"	"Improving Patient Care: Insights from Natural Language Processing for Symptom Detection in Oncology Conversations"	{'improving', 'language', 'in', ':', 'processing', '"', 'oncology', 'natural', 'detection', 'symptom', 'for', 'patient', 'conversations', 'care', 'insights', 'from'}
"Unlocking the Power of Natural Language Processing: Detecting Symptom Talk in Clinical Conversations"	"Uncovering Patient Suffering: The Role of Computational Methods in Detecting Symptom Talk"	"Unlocking Patient Suffering: The Power of Computational Methods in Detecting Symptom Talk"	{'methods', 'unlocking', 'in', ':', '"', 'computational', 'of', 'suffering', 'the', 'talk', 'symptom', 'detecting', 'patient', 'power'}
"Unlocking the Power of Natural Language Processing: Detecting Symptom Talk in Clinical Conversations"	"Unlocking the Power of Natural Language Processing: A Keynote Address on Detecting Symptom Talk in Clinical Conversations"	"Uncovering Patient Suffering: The Role of Computational Methods in Detecting Symptoms in Clinical Conversations"	{'methods', 'clinical', 'in', ':', '"', 'uncovering', 'of', 'suffering', 'the', 'role', 'computational', 'symptoms', 'detecting', 'patient', 'conversations'}
"Unlocking the Power of Natural Language Processing: Detecting Symptom Talk in Clinical Conversations"	"Uncovering Patient Suffering: Using Natural Language Processing to Detect Symptom Talk in Clinical Conversations"	"From Language to Insight: Advancing Computational Methods for Detecting Symptoms in Clinical Conversations"	{'language', 'methods', 'clinical', 'in', ':', '"', 'computational', 'to', 'symptoms', 'insight', 'advancing', 'detecting', 'for', 'conversations', 'from'}
"Unlocking the Power of Natural Language Processing: Detecting Symptom Talk in Clinical Conversations"	"Unlocking Patient Suffering: Developing a Keyword Library for Detecting Symptom Talk in Clinical Conversations"	"Enhancing Patient Care through Computational Methods: Developing a Keyword Library for Detecting Symptom Talk and Insights for Future Model Building"	{'building', ':', 'for', 'library', 'future', 'model', '"', 'talk', 'through', 'keyword', 'insights', 'methods', 'a', 'enhancing', 'developing', 'computational', 'symptom', 'detecting', 'patient', 'and', 'care'}
"Unlocking the Power of Natural Language Processing: Detecting Symptom Talk in Clinical Conversations"	"Unlocking Patient Suffering: Developing and Evaluating a Natural Language Processing Keyword Library for Detecting Symptoms in Clinical Conversations"	"Unlocking Symptom Communication: Insights and Applications from a Keyword Library Analysis of Oncology Conversations"	{'unlocking', ':', 'communication', '"', 'of', 'conversations', 'oncology', 'applications', 'a', 'symptom', 'keyword', 'library', 'and', 'analysis', 'insights', 'from'}
"Unlocking the Power of Natural Language Processing: Detecting Symptom Talk in Clinical Conversations"	"Uncovering Patient Suffering: Exploring the Potential of Natural Language Processing for Detecting Symptoms in Clinical Conversations"	"Uncovering Hidden Suffering: Developing a Computational Keyword Library to Detect Symptom Talk in Clinical Conversations"	{'clinical', 'hidden', 'detect', 'in', ':', '"', 'uncovering', 'computational', 'suffering', 'to', 'talk', 'conversations', 'a', 'keyword', 'symptom', 'library', 'developing'}
"Unlocking the Power of Natural Language Processing: Detecting Symptom Talk in Clinical Conversations"	"Unlocking the Power of Language: Advancing Computational Methods for Detecting Symptom Talk in Clinical Conversations"	"The Power of Words: Leveraging Natural Language Processing to Enhance Symptom Detection in Clinical Conversations"	{'language', 'clinical', 'in', ':', 'processing', 'leveraging', '"', 'conversations', 'of', 'to', 'the', 'enhance', 'words', 'natural', 'symptom', 'detection', 'power'}
"Unlocking the Power of Natural Language Processing: Detecting Symptom Talk in Clinical Conversations"	"Uncovering the Hidden Language of Symptoms: Developing and Evaluating a Natural Language Processing Keyword Library for Transcribed Clinical Conversations"	"Unlocking the Potential of Natural Language Processing in Symptom Detection: Insights from Clinical Conversations"	{'language', 'clinical', 'unlocking', 'in', 'processing', ':', '"', 'of', 'the', 'insights', 'natural', 'detection', 'symptom', 'conversations', 'potential', 'from'}
"Unlocking the Power of Natural Language Processing: Detecting Symptom Talk in Clinical Conversations"	"Unlocking the Power of Natural Language Processing: Detecting and Understanding Symptom Talk in Clinical Conversations"	"Unlocking Patient Suffering: Leveraging Computational Methods to Detect Symptom Talk in Clinical Conversations"	{'methods', 'clinical', 'detect', 'unlocking', 'in', ':', 'leveraging', '"', 'computational', 'to', 'suffering', 'talk', 'symptom', 'patient', 'conversations'}
"Unlocking the Power of Natural Language Processing: Detecting Symptom Talk in Clinical Conversations"	"Unlocking the Potential of Computational Methods: Developing a Keyword Library for Detecting Symptom Talk in Clinical Conversations"	"Unlocking the Power of Natural Language Processing: Advancing Symptom Detection in Patient Conversations"	{'language', 'unlocking', 'in', 'processing', ':', '"', 'conversations', 'of', 'the', 'natural', 'advancing', 'symptom', 'detection', 'patient', 'power'}
"Unlocking the Power of Natural Language Processing: Detecting Symptom Talk in Clinical Conversations"	"Unlocking the Power of Natural Language Processing: A Keynote Address on Detecting Symptoms in Clinical Conversations"	"Uncovering the Hidden: Leveraging Natural Language Processing to Detect Symptom Talk in Oncology Conversations"	{'language', 'hidden', 'detect', 'in', ':', 'processing', 'leveraging', '"', 'uncovering', 'to', 'talk', 'the', 'oncology', 'natural', 'symptom', 'conversations'}
"Unlocking the Power of Natural Language Processing: Detecting Symptom Talk in Clinical Conversations"	"Uncovering Patient Suffering: The Power of Computational Methods in Detecting Symptom Talk"	"Advancing Patient Care: Harnessing Natural Language Processing to Detect and Understand Symptom Talk in Clinical Conversations"	{'language', 'clinical', 'detect', 'in', ':', 'harnessing', 'processing', '"', 'understand', 'to', 'talk', 'conversations', 'natural', 'advancing', 'symptom', 'patient', 'and', 'care'}
"Unlocking the Power of Natural Language Processing: Detecting Symptom Talk in Clinical Conversations"	"Unlocking the Potential of Natural Language Processing: Insights from Analyzing Symptom Communication in Oncology Conversations"	"Unlocking Patient Suffering: Exploring the Potential of Natural Language Processing for Symptom Detection in Clinical Conversations"	{'language', 'clinical', 'unlocking', 'in', ':', 'processing', '"', 'of', 'suffering', 'the', 'natural', 'detection', 'symptom', 'for', 'patient', 'conversations', 'exploring', 'potential'}
"Unlocking the Power of Natural Language Processing: Detecting Symptom Talk in Clinical Conversations"	"Unlocking Patient Suffering: Using Natural Language Processing to Detect Symptom Talk in Clinical Conversations"	"Unlocking the Power of Natural Language Processing: Insights and Challenges from Analyzing Symptom Communication in Clinical Conversations"	{':', 'conversations', 'unlocking', 'in', '"', 'the', 'power', 'insights', 'from', 'clinical', 'analyzing', 'processing', 'communication', 'of', 'natural', 'challenges', 'language', 'symptom', 'and'}
"Unlocking the Power of Natural Language Processing: Detecting Symptom Talk in Clinical Conversations"	"Unlocking Patient Suffering: Developing a Keyword Library for Detecting Symptom Talk in Clinical Conversations"	"Unlocking the Potential of Natural Language Processing: Exploring Symptom Communication in Oncologist-Patient Encounters"	{'language', 'oncologist-patient', 'encounters', 'unlocking', 'in', 'processing', ':', '"', 'communication', 'of', 'the', 'natural', 'symptom', 'exploring', 'potential'}
"Unlocking the Power of Natural Language Processing: Detecting Symptom Talk in Clinical Conversations"	"Unlocking Patient Suffering: Exploring the Potential of Natural Language Processing for Detecting Symptoms in Clinical Conversations"	"Unlocking Patient Suffering: Utilizing Natural Language Processing to Detect Symptoms in Clinical Conversations"	{'language', 'clinical', 'detect', 'unlocking', 'in', ':', 'processing', '"', 'conversations', 'to', 'suffering', 'symptoms', 'natural', 'patient', 'utilizing'}
"Unlocking the Power of Natural Language Processing: Detecting Symptom Talk in Clinical Conversations"	"Unlocking Patient Suffering: The Power of Computational Methods in Detecting Symptom Talk"	"Unlocking the Hidden Suffering: Developing a Keyword Library for Detecting Symptoms in Oncology Conversations"	{'hidden', 'for', 'unlocking', 'in', ':', '"', 'conversations', 'suffering', 'the', 'symptoms', 'oncology', 'a', 'detecting', 'keyword', 'library', 'developing'}
"Unlocking the Power of Natural Language Processing: Detecting Symptom Talk in Clinical Conversations"	"Uncovering Patient Suffering: Developing a Natural Language Processing Keyword Library for Detecting Symptom Talk in Clinical Conversations"	"Breaking Barriers in Patient Care: Advancing Symptom Detection through Computational Methods"	{'barriers', 'methods', 'breaking', 'in', ':', '"', 'computational', 'through', 'advancing', 'symptom', 'detection', 'patient', 'care'}
"Unlocking the Power of Natural Language Processing: Detecting Symptom Talk in Clinical Conversations"	"Unlocking Patient Suffering: Developing a Natural Language Processing Keyword Library for Symptom Detection in Clinical Conversations"	"Coding Symptoms: The Power of Natural Language Processing in Improving Patient Care"	{'improving', 'language', 'coding', 'in', ':', 'processing', '"', 'of', 'the', 'symptoms', 'natural', 'patient', 'power', 'care'}
"Unlocking the Power of Natural Language Processing: Detecting Symptom Talk in Clinical Conversations"	"Unlocking the Language of Patient Suffering: Developing a Keyword Library for Detecting Symptoms in Clinical Conversations"	"Unlocking the Power of Computational Methods: Detecting Symptom Talk in Clinical Conversations"	{'methods', 'clinical', 'unlocking', 'in', ':', '"', 'computational', 'of', 'talk', 'the', 'conversations', 'symptom', 'detecting', 'power'}
"Unlocking the Power of Natural Language Processing: Detecting Symptom Talk in Clinical Conversations"	"Unlocking Patient Suffering: Harnessing Natural Language Processing to Detect Symptoms in Clinical Conversations"	"Unlocking the Patient Voice: Developing and Evaluating a Natural Language Processing Keyword Library for Symptom Detection in Clinical Conversations"	{'voice', ':', 'for', 'library', 'conversations', 'unlocking', 'in', '"', 'the', 'detection', 'keyword', 'clinical', 'processing', 'a', 'natural', 'developing', 'language', 'evaluating', 'symptom', 'patient', 'and'}
"Unlocking the Power of Natural Language Processing: Detecting Symptom Talk in Clinical Conversations"	"Uncovering Patient Suffering: The Power of Computational Methods in Detecting Symptoms in Clinical Conversations"	"Uncovering Patient Suffering through NLP: Developing and Evaluating a Keyword Library for Symptom Detection in Oncology Conversations"	{':', 'nlp', 'for', 'library', 'conversations', 'in', '"', 'uncovering', 'suffering', 'through', 'detection', 'keyword', 'oncology', 'a', 'developing', 'evaluating', 'symptom', 'patient', 'and'}
"Unlocking the Power of Natural Language Processing: Detecting Symptom Talk in Clinical Conversations"	"Uncovering Patient Suffering: Developing a Natural Language Processing Keyword Library for Detecting Symptoms in Clinical Conversations"	"Unlocking Patient Suffering: Advancing Symptom Detection through Natural Language Processing"	{'language', 'unlocking', ':', 'processing', '"', 'suffering', 'through', 'natural', 'advancing', 'symptom', 'detection', 'patient'}
"Unlocking the Power of Natural Language Processing: Detecting Symptom Talk in Clinical Conversations"	"Unlocking Patient Suffering: The Power of Computational Methods in Detecting Symptom Talk"	"Advancing Symptom Detection: Insights from Natural Language Processing in Clinical Conversations"	{'language', 'clinical', 'in', ':', 'processing', '"', 'natural', 'detection', 'advancing', 'symptom', 'conversations', 'insights', 'from'}
"Unlocking the Power of Natural Language Processing: Detecting Symptom Talk in Clinical Conversations"	"Uncovering Patient Suffering: The Power of Computational Methods in Detecting Symptom Talk"	"Uncovering Patient Suffering: Leveraging Computational Methods for Detecting Symptoms in Clinical Conversations"	{'methods', 'clinical', 'in', ':', 'leveraging', '"', 'uncovering', 'computational', 'suffering', 'symptoms', 'detecting', 'for', 'patient', 'conversations'}
"Unlocking the Power of Natural Language Processing: Detecting Symptom Talk in Clinical Conversations"	"Unlocking Patient Suffering: Developing a Computational Model for Symptom Detection in Clinical Conversations"	"Advancing Patient Care: Utilizing Natural Language Processing to Detect Symptoms in Clinical Conversations"	{'language', 'clinical', 'detect', 'in', ':', 'processing', '"', 'conversations', 'to', 'symptoms', 'natural', 'advancing', 'patient', 'utilizing', 'care'}
"Unlocking the Power of Natural Language Processing: Detecting Symptom Talk in Clinical Conversations"	"Unlocking the Power of Natural Language Processing: Insights from Analyzing Symptom Communication in Clinical Conversations"	"Unlocking the Power of Natural Language Processing: Detecting Symptom Talk in Clinical Conversations"	{'language', 'clinical', 'unlocking', 'in', 'processing', ':', '"', 'talk', 'of', 'conversations', 'the', 'natural', 'symptom', 'detecting', 'power'}
"Unlocking the Power of Natural Language Processing: Detecting Symptom Talk in Clinical Conversations"	"Unlocking the Power of Computational Methods: Detecting and Understanding Symptom Talk in Clinical Conversations"	"Uncovering Patient Suffering: Developing a Natural Language Processing Keyword Library for Detecting Symptom Talk in Oncology Conversations"	{':', 'for', 'library', 'conversations', 'in', '"', 'uncovering', 'talk', 'suffering', 'keyword', 'processing', 'oncology', 'a', 'natural', 'developing', 'language', 'symptom', 'detecting', 'patient'}
"Unlocking the Power of Natural Language Processing: Detecting Symptom Talk in Clinical Conversations"	"Unlocking the Power of Natural Language Processing: A Keynote Address on Detecting Symptom Talk in Clinical Conversations"	"Unlocking Patient Suffering: The Power of Natural Language Processing to Detect Symptoms in Clinical Conversations"	{'language', 'clinical', 'detect', 'unlocking', 'in', ':', 'processing', '"', 'conversations', 'of', 'suffering', 'the', 'to', 'symptoms', 'natural', 'patient', 'power'}
"Unlocking the Power of Natural Language Processing: Detecting Symptom Talk in Clinical Conversations"	"Unlocking the Potential of Computational Methods: A Keynote Address on Detecting Symptom Talk in Clinical Conversations"	"Uncovering the Complexity of Symptom Talk: Exploring the Potential of Natural Language Processing in Examining Oncology Conversations"	{'examining', 'language', 'in', ':', 'processing', '"', 'complexity', 'uncovering', 'of', 'the', 'talk', 'oncology', 'natural', 'symptom', 'conversations', 'exploring', 'potential'}
"Unlocking the Power of Natural Language Processing: Detecting Symptom Talk in Clinical Conversations"	"Unlocking the Potential of Computational Methods: Insights from Analyzing Symptom Communication in Oncology Conversations"	"Unlocking Patient Suffering: Utilizing Natural Language Processing to Detect Symptom Talk in Clinical Conversations"	{'language', 'clinical', 'detect', 'unlocking', 'in', ':', 'processing', '"', 'talk', 'to', 'suffering', 'conversations', 'natural', 'symptom', 'patient', 'utilizing'}
"Unlocking the Power of Natural Language Processing: Detecting Symptom Talk in Clinical Conversations"	"Unlocking the Potential of Natural Language Processing: A Keynote Address on Detecting Symptom Talk in Clinical Conversations"	"Uncovering Patient Suffering: Advancing Computational Methods for Symptom Detection in Clinical Conversations"	{'methods', 'clinical', 'in', ':', '"', 'uncovering', 'computational', 'suffering', 'advancing', 'symptom', 'detection', 'for', 'patient', 'conversations'}
"Unlocking the Power of Natural Language Processing: Detecting Symptom Talk in Clinical Conversations"	"Unlocking the Potential of Computational Methods: Developing a Keyword Library for Detecting Symptom Talk in Clinical Conversations"	"Investigating Symptom Talk in Oncology Conversations: Developing a Natural Language Processing Keyword Library for Improved Patient Care"	{'investigating', ':', 'for', 'library', 'improved', 'conversations', 'in', '"', 'talk', 'keyword', 'processing', 'oncology', 'a', 'natural', 'developing', 'language', 'symptom', 'patient', 'care'}
