# Supplementary material for: The Temperature Feature of ChatGPT: Modifying Creativity for Clinical Research
Source: JMIR Hum Factors. 2024 Mar 8;11:e53559. doi: 10.2196/53559 (PMC10960206; doi:10.2196/53559)
Supplement: Multimedia Appendix 1 [file humanfactors_v11i1e53559_app1.zip › Appendix/gpt-4-1106-preview_tweet.csv]

0.0	0.5	1.0	tokenized_tweets
🔍 New study develops a keyword library to detect symptom talk in oncology conversations using natural language processing. Achieved an F1 score of 0.82 for specific symptoms! 🏥💬 Still, challenges remain in capturing the nuances of symptom communication, especially for psychological symptoms. #HealthTech #NLP #PatientCare	🔍 New study develops a keyword library to detect symptom talk in oncology conversations using natural language processing. Achieved an F1 score of 0.82 for specific symptoms! Room for growth in capturing psychological symptoms & reducing ambiguity. #HealthTech #NLP #PatientCare 🏥💬	🤖 New study reveals a breakthrough in patient care! We've developed a natural language processing keyword library that's proving effective in picking up symptom talk in oncology appointments with an F1 score of 0.82. This tech may soon help doctors address patient suffering more accurately. #HealthTech #PatientCare #NLP #OncologyResearch	{'study', 'score', 'proving', 'accurately', 'breakthrough', '#oncologyresearch', "we've", 'symptom', 'patient', 'this', 'in', 'soon', 'language', 'processing', 'of', 'up', '#patientcare', '#healthtech', 'talk', 'a', 'care', 'keyword', 'developed', 'tech', 'f1', 'help', 'suffering', 'reveals', '.', 'picking', 'an', '0.82', 'doctors', "that's", 'effective', 'appointments', 'address', '!', 'more', '…
🔍 New study develops a keyword library to detect symptom talk in oncology conversations using natural language processing. Achieved an F1 score of 0.82 for specific symptoms! 🏥💬 Physical symptoms are easier to spot than psychological ones. More advanced models needed for nuanced detection. #HealthTech #NLP #PatientCare	🔍 Exciting breakthrough in healthcare tech! Our study developed a #NaturalLanguageProcessing keyword library to detect symptom talk in oncology conversations. Achieved an F1 score of 0.82 for specific symptom detection! 🏥💬 Still, our journey continues as we strive for real-time, accurate symptom recognition, especially for psychological symptoms. This could revolutionize patient care! #DigitalHea…	🔍 New research focuses on a keyword library to detect symptom talk in #oncology patient conversations. 🗣️ Out of 121 transcribed visits, the study achieved an F1 score of 0.82 for PRO-CTCAE terms, signaling promise for future A.I. applications in healthcare. #HealthTech #NLP #AIResearch	{'focuses', 'study', 'score', 'out', 'applications', 'symptom', 'the', 'terms', ',', 'patient', 'research', 'future', 'in', 'of', '#oncology', '#airesearch', 'achieved', 'signaling', '#healthtech', 'talk', 'a', 'keyword', '🗣', 'for', 'f1', 'promise', 'on', '.', 'healthcare', 'an', 'i', '0.82', '🔍', '121', 'conversations', 'transcribed', '️', 'detect', 'pro-ctcae', '#nlp', 'visits', 'library', 'ne…
🔍 New study develops a keyword library to detect symptom talk in oncology conversations using natural language processing. Achieved an F1 score of 0.82 for specific symptoms! 🏥💬 The library shows promise but also reveals the complexity of capturing psychological symptoms and speech ambiguities. #DigitalHealth #NLP #Oncology #PatientCare	🤖💬 Our latest study advances patient care by developing a keyword library to detect symptom talk in oncology conversations. With an F1 score of 0.82 for PRO-CTCAE symptoms, we're making strides in understanding patient communication. Yet, the challenge remains in capturing the nuances of psychological symptoms. #HealthTech #NLP #PatientCare #Oncology #Innovation	📊 Exciting breakthrough in healthcare AI! Researchers develop a keyword library to detect patient symptoms from oncology conversations with an F1 score of 0.82. 🤖✨ This could mean enhanced patient care and a new avenue for computational healthcare methods! #HealthTech #NLP #PatientCare	{'score', '📊', 'breakthrough', 'from', 'ai', 'exciting', 'patient', 'researchers', 'develop', 'this', 'in', 'avenue', 'of', 'enhanced', 'and', '#patientcare', '#healthtech', 'a', 'keyword', 'care', 'for', 'symptoms', 'f1', 'computational', 'methods', '✨', '.', 'could', 'healthcare', 'an', '0.82', 'conversations', '!', 'detect', '🤖', '#nlp', 'with', 'library', 'new', 'mean', 'oncology', 'to'}
🔍 New study develops a keyword library to detect symptom talk in oncology conversations using natural language processing. Achieved an F1 score of 0.82 for specific symptoms! Room for growth in capturing psychological symptoms & reducing ambiguity. #HealthTech #NLP #PatientCare 🏥💬	🤖💬 New study develops a keyword library to detect patient symptoms from oncology conversations using natural language processing. Achieved an F1 score of 0.82 for specific symptoms! Physical symptoms easier to spot than psychological ones. #HealthTech #NLP #PatientCare #Oncology	🔍 New study develops a keyword library to detect symptom talk in oncology conversations using natural language processing. Achieved an F1 score of 0.82 for specific symptoms! Room for growth in recognizing psychological symptoms and reducing ambiguity. #HealthTech #AI #Oncology #PatientCare ⚕️🤖	{'study', 'score', 'psychological', 'develops', 'symptom', 'in', 'language', 'specific', 'using', 'processing', 'of', 'recognizing', 'and', '#ai', '#oncology', 'achieved', '#patientcare', 'growth', '#healthtech', 'talk', 'a', 'keyword', 'for', 'symptoms', 'f1', 'reducing', 'ambiguity', '.', 'an', '0.82', '🔍', '⚕', 'room', 'conversations', '️', '!', 'detect', '🤖', 'natural', 'library', 'new', 'onc…
🔍 New study develops a keyword library to detect symptom talk in oncology conversations using natural language processing. Achieved an F1 score of 0.82 for specific symptoms! 🏥💬 The library shows promise but also reveals challenges in capturing the nuances of symptom communication, especially psychological symptoms. #DigitalHealth #PatientCare #NLP #Oncology #AIResearch 🤖 Future tech could enable…	🔍 New study reveals a breakthrough in patient care! Researchers have developed a keyword library to detect symptom talk in oncology conversations using natural language processing. With an F1 score of 0.82 for specific symptoms, this tech could revolutionize how we understand & respond to patient needs. #HealthTech #PatientCare #NLP #Oncology #Innovation	🔍 Exciting breakthrough in healthcare! Our study has developed a keyword library to detect symptom talk from oncology appointments with impressive accuracy. This could pave the way for real-time support & better patient care. Let's refine tech to listen to patients better! #HealthTech #NLP #PatientCare	{'study', 'patients', 'breakthrough', '&', 'from', 'symptom', 'the', 'exciting', "let's", 'patient', 'our', 'this', 'real-time', 'in', 'listen', 'way', 'impressive', '#patientcare', '#healthtech', 'talk', 'a', 'keyword', 'care', 'for', 'developed', 'better', 'accuracy', 'has', 'tech', 'pave', 'support', '.', 'could', 'healthcare', '🔍', 'refine', 'appointments', '!', 'detect', '#nlp', 'with', 'lib…
🔍 New study develops a keyword library to detect symptom talk in oncology conversations using natural language processing. Achieved an F1 score of 0.82 for specific symptoms! Room for growth in recognizing psychological symptoms & reducing ambiguity. #DigitalHealth #NLP #Oncology #PatientCare	🔍 New study alert! We've developed a keyword library to detect symptom talk in oncology visits using natural language processing. 🏥💬 📊 With an F1 score of 0.82 for specific symptoms, our tool shows promise but also reveals the complexity of capturing psychological symptoms and speech nuances. 🤖 The future looks bright for AI in patient care, as we aim for real-time symptom detection to enhance tr…	🔍 Our study developed a keyword library to detect symptoms from oncology convo transcripts, achieving notable accuracy! The library assists in identifying patient issues more effectively, but reveals challenges in capturing psychological nuances. #HealthTech #NLP #PatientCare #Oncology 👩‍⚕️📈	{'study', 'psychological', '📈', 'identifying', 'from', 'nuances', 'the', '👩\u200d⚕', ',', 'achieving', 'patient', 'our', 'assists', 'in', 'notable', 'effectively', 'challenges', '#oncology', 'but', '#patientcare', '#healthtech', 'a', 'keyword', 'developed', 'accuracy', 'symptoms', 'issues', 'reveals', '.', 'transcripts', 'capturing', '🔍', '️', '!', 'detect', 'more', '#nlp', 'library', 'convo', 'o…
🔍 New study develops a keyword library to detect symptom talk in oncology conversations using natural language processing. Achieved an F1 score of 0.82 for specific symptoms! Room for growth in recognizing psychological symptoms & reducing ambiguity. #HealthTech #NLP #PatientCare 🏥💬	🔍 Exciting news in healthcare tech! A new study developed a keyword library to detect symptom talk in oncology appointments using natural language processing. With an F1 score of 0.82, it's a big step forward but there's room to grow, especially for psychological symptoms. #HealthIT #NLP #Oncology #PatientCare	🔬 New study alert! We've developed a #NaturalLanguageProcessing keyword library to detect symptom talk in oncology visits. With an F1 score of 0.82 for specific criteria, our research is paving the way for improved patient care through tech. 🩺🤖 #AIinHealthcare #PatientCare #Innovation 🔗 [Link to the full study or additional resources]	{'study', 'score', '🔬', '[', "we've", 'symptom', 'the', ',', 'alert', 'patient', 'research', 'our', '#innovation', 'in', 'specific', 'of', '#naturallanguageprocessing', 'way', '#patientcare', 'or', 'paving', 'talk', 'a', 'keyword', 'care', 'for', 'developed', 'criteria', ']', 'tech', 'f1', '#aiinhealthcare', 'resources', '🔗', 'full', '.', 'improved', 'an', 'through', '0.82', 'additional', '!', 'd…
🔍 New study develops a keyword library to detect symptom talk in oncology conversations using natural language processing. Achieved an F1 score of 0.82 for specific symptoms! 🏥💬 The library shows promise but also reveals the complexity of capturing psychological symptoms and speech nuances. #HealthTech #NLP #PatientCare	🤖💬 Exciting news in healthcare tech! Our latest study developed a keyword library to detect symptom talk in oncology visits using natural language processing. With an F1 score of 0.82 for specific symptoms, we're paving the way for better patient care. But there's more to do – psychological symptoms like anxiety still pose a challenge. 🧠🩺 #DigitalHealth #PatientCare #NLP #Oncology #SymptomDetecti…	🔍 New study leverages #NLP to better understand symptom talk in oncology visits. Created a keyword library from 121 transcribed dialogues for detecting patient suffering🩺. Achieved an F1 score of 0.82! Still, a long way to go—especially with psychological symptoms. #DigitalHealth #AI #PatientCare	{'study', 'score', '#digitalhealth', 'psychological', 'from', 'symptom', ',', 'patient', 'created', 'in', 'of', 'leverages', 'go', 'especially', 'long', 'still', '#ai', 'way', 'achieved', '#patientcare', 'talk', 'a', 'keyword', 'for', 'better', 'symptoms', 'suffering', 'f1', 'detecting', '.', 'understand', 'an', '0.82', '🔍', '121', 'transcribed', 'dialogues', '—', '!', '#nlp', 'with', 'visits', '…
🔍 New study develops a keyword library to detect symptom talk in oncology conversations using natural language processing. Achieved an F1 score of 0.82 for specific symptoms! 🏥💬 However, detecting psychological symptoms like anxiety remains challenging. More advanced models needed for nuanced understanding. #HealthTech #NLP #PatientCare #Oncology #AIResearch	🔍 New study alert! Researchers have developed a keyword library to detect symptom talk in oncology visits using natural language processing. 🏥💬 With an F1 score of 0.82 for specific symptoms, it's a big step forward but also reveals challenges, like catching psychological symptoms. #HealthTech #NLP #PatientCare 🩺🤖	"🚀 Groundbreaking study develops a keyword library to detect symptom talk in oncology conversations! 🩺 With an F1 score of 0.82, this tech is a stepping stone for future AI advancements in patient care. #HealthTech #AI #Oncology #PatientCare #DigitalHealth"	{'study', 'score', '🚀', 'advancements', '#digitalhealth', '"', 'develops', 'symptom', 'ai', ',', 'patient', 'stone', 'this', 'future', 'in', 'of', 'groundbreaking', '#ai', '#oncology', '#patientcare', '#healthtech', 'talk', 'a', 'keyword', 'care', 'for', 'tech', 'f1', 'stepping', '.', 'an', '0.82', 'conversations', '!', 'detect', 'is', '🩺', 'with', 'library', 'oncology', 'to'}
🔍 New study develops a keyword library to detect symptom talk in oncology conversations using natural language processing. Achieved an F1 score of 0.82 for specific symptoms! Room to grow for psychological symptom detection & real-time applications. #HealthTech #PatientCare #NLP #Oncology	🤖💬 Exciting breakthrough in healthcare tech! Our study developed a keyword library to detect symptom talk in oncology appointments with an impressive F1 score of 0.82. While it's great at catching physical symptoms, we're still fine-tuning psychological symptom detection. #HealthTech #NLP #PatientCare	"🔍 New study unveils a keyword library to detect symptoms in outpatient oncology chats, reaching an F1 score of 0.82 on a specialized framework! While progress is made, we're exploring ways to tackle the nuances of symptom-related dialogue. There's hope for real-time patient support through advanced tech! 🩺 #HealthTech #NLP #Oncology #PatientCare"	{'study', 'score', 'ways', '"', 'dialogue', 'outpatient', "we're", 'nuances', 'the', ',', 'progress', 'patient', 'unveils', 'real-time', 'in', "there's", 'of', '#oncology', 'symptom-related', 'specialized', '#patientcare', '#healthtech', 'a', 'keyword', 'for', 'symptoms', 'f1', 'tech', 'support', 'while', 'on', 'exploring', '.', 'an', 'through', '0.82', 'advanced', '🔍', 'reaching', 'tackle', 'hop…
🔍 New study develops a keyword library to detect symptom talk in oncology conversations using natural language processing. Achieved an F1 score of 0.82 for specific symptoms! 🏥💬 Still, challenges remain in capturing the nuance of patient communication, especially for psychological symptoms. #DigitalHealth #PatientCare #NLP #Oncology #Innovation	🔍 New study alert! Researchers have developed a keyword library to detect symptom talk in oncology appointments, using natural language processing. This tool aims to improve patient care by better understanding how patients communicate their suffering. 🏥💬 #HealthTech #PatientCare #NLP #Oncology 📊 With an F1 score of 0.82 for specific symptoms, the library shows promise, but recognizing psychologi…	🤖🔍 New study develops a keyword library to detect symptom talk in outpatient oncology conversations. Achieved F1 score of 0.82 for specific terms, paving the way for better patient care through #NLP. Physical symptoms more identifiable than psychological ones. More advanced tech could soon allow real-time detection. #DigitalHealth #Oncology #PatientCare #Innovation	{'study', 'score', '#digitalhealth', 'psychological', 'ones', 'develops', 'outpatient', 'symptom', 'the', 'terms', ',', 'identifiable', 'patient', 'real-time', '#innovation', 'in', 'soon', 'specific', 'of', '#oncology', 'way', 'achieved', '#patientcare', 'paving', 'talk', 'a', 'keyword', 'care', 'for', 'better', 'symptoms', 'f1', 'tech', 'detection', '.', 'could', 'through', '0.82', 'advanced', '…
🔍 New study develops a keyword library to detect symptom talk in oncology conversations using natural language processing. Achieved an F1 score of 0.82 for specific symptoms! 🏥💬 Still, challenges remain in capturing the nuances of how patients describe their experiences, especially psychological symptoms. #HealthTech #PatientCare #NLP #Oncology #AIResearch	🔍 New study develops a keyword library to detect symptom talk in oncology convos using NLP! 🏥💬 With an F1 score of 0.82 for specific symptoms and 0.61 overall, it's a step forward but shows we need more advanced models to tackle the nuances of symptom communication. #HealthTech #NLP #OncologyResearch	🔍 Exciting news in healthcare innovation! A new study has developed a keyword library to detect symptom talk in oncology conversations using natural language processing. With a solid performance, this tool brings us closer to better understanding & attending to patient needs. 🏥💻 #DigitalHealth #OncologyCare #PatientSupport #NLP #TechInMedicine	{'study', 'performance', '#digitalhealth', 'news', '#techinmedicine', '&', 'symptom', ',', 'exciting', 'patient', 'this', 'in', 'needs', '🏥', 'language', 'using', 'innovation', 'processing', 'tool', '#patientsupport', 'brings', 'talk', 'a', 'keyword', 'developed', 'better', 'attending', 'understanding', 'has', '💻', '.', 'healthcare', '#oncologycare', '🔍', 'solid', 'conversations', 'closer', '!', …
🔍 New study develops a keyword library to detect symptom talk in oncology conversations using natural language processing. Achieved an F1 score of 0.82 for specific symptoms! Room for growth in recognizing psychological symptoms & reducing ambiguity. #HealthTech #PatientCare #NLP 🏥💬	🤖🩺 Exciting breakthrough in #HealthTech! Researchers have developed a natural language processing keyword library to detect symptom talk in oncology visits. With an F1 score of 0.82, it's a major step towards understanding patient suffering. Still, challenges remain in capturing psychological symptoms & speech ambiguity. #AIinHealthcare #PatientCare #Oncology #NLP #Innovation	🔍 New study alert! We've developed a keyword library using #NLP to detect symptom talk in oncology conversations. With an F1 score of 0.82 for specific terms, it's a step forward in understanding patient suffering better. Limitations exist, but the potential for advanced models is huge! #HealthTech #PatientCare	{'study', 'score', 'potential', "we've", 'symptom', 'the', 'terms', ',', 'alert', 'patient', 'in', 'specific', 'using', 'of', 'models', 'but', 'huge', '#patientcare', '#healthtech', 'talk', 'a', 'keyword', 'for', 'developed', 'better', 'understanding', 'exist', 'f1', 'suffering', '.', 'step', 'an', "it's", '0.82', 'advanced', '🔍', 'conversations', '!', 'detect', '#nlp', 'is', 'limitations', 'with…
🔍 New study develops a keyword library to detect symptom talk in oncology conversations using natural language processing. Achieved an F1 score of 0.82 for specific symptoms! Room for growth in capturing psychological symptoms & reducing ambiguity. #HealthTech #NLP #PatientCare 🏥💬	🔍 Exciting breakthrough in healthcare tech! Our study developed a keyword library to detect symptom talk in oncology convos, achieving an F1 score of 0.82 for PRO-CTCAE-focused terms. While it's a step forward, we've seen that physical symptoms are easier to spot than psychological ones. More sophisticated models needed to fully grasp the nuances of patient communication. #DigitalHealth #NLP #Onc…	🚀 Exciting breakthrough in #HealthTech! Our study develops a keyword library for enhancing symptom detection in outpatient oncology settings. 🏥✨ We analyzed 121 convos, built a 1320-term library & reached an F1 accuracy of 0.82. Room to grow in detecting psychological symptoms! 🧠❤️ #NLP #PatientCare #Oncology #DigitalHealth #AIinHealthcare	{'study', '🚀', 'settings', '#digitalhealth', 'psychological', 'breakthrough', 'develops', 'outpatient', '&', 'we', 'symptom', ',', 'reached', 'exciting', 'our', 'convos', 'grow', 'in', '🏥', 'analyzed', 'of', '#oncology', 'term', '#patientcare', '#healthtech', '❤', 'a', 'keyword', 'for', 'accuracy', 'symptoms', 'detection', 'built', 'f1', '#aiinhealthcare', 'detecting', '🧠', '✨', '-', '.', 'an', '…
🔍 New study develops a keyword library to detect symptom talk in oncology conversations using natural language processing. Achieved an F1 score of 0.82 for specific symptoms! 🏥💬 The library shows promise but also reveals challenges in capturing the nuances of symptom communication, especially for psychological symptoms. #HealthTech #PatientCare #NLP #Oncology #AIResearch 🤖 Future work could lead …	🔍 New study develops a keyword library to detect symptom talk in oncology conversations using natural language processing. Achieved an F1 score of 0.82 for specific symptoms! Future tech could bring real-time patient care support. #HealthTech #NLP #PatientCare #Oncology #Innovation	🤖💬 New research is making strides in understanding patients' symptoms through tech! We've developed a #NaturalLanguageProcessing keyword library to catch symptom dialogue in oncology chats—showing promising F1 scores & revealing the challenges of detecting psychological symptoms. #AIHealthcare #PatientCare #Innovation	{'revealing', 'psychological', 'patients', 'dialogue', '&', "we've", 'symptom', 'the', "'", 'research', 'strides', 'scores', '#innovation', 'in', '💬', 'of', 'making', '#naturallanguageprocessing', 'challenges', '#patientcare', 'a', 'keyword', 'developed', 'showing', 'understanding', 'symptoms', 'tech', 'promising', 'f1', 'detecting', '#aihealthcare', '.', 'through', 'catch', '—', 'chats', '!', '🤖…
🔍 New study develops a keyword library to detect symptom talk in oncology conversations using natural language processing. Achieved an F1 score of 0.82 for specific symptoms! 🏥💬 Still, challenges remain in capturing the nuances of symptom communication, especially for psychological symptoms. #DigitalHealth #NLP #Oncology #PatientCare	"🔍 New study develops a keyword library to detect symptom talk in oncology conversations using natural language processing. Achieved an F1 score of 0.82 for specific symptoms & 0.61 broadly. Shows promise for future AI tools to better understand & address patient suffering. #HealthTech #NLP #Oncology"	🤖🔍 New study develops a #NaturalLanguageProcessing keyword library to detect symptom talk in oncology patient conversations. Shows promising results with an F1 score of 0.82! Still, challenges remain in filtering psychological symptoms & ambiguous language. #DigitalHealth #PatientCare	{'study', 'score', '#digitalhealth', 'psychological', 'develops', '&', 'ambiguous', 'symptom', ',', 'patient', 'remain', 'results', 'in', 'language', 'of', '#naturallanguageprocessing', 'challenges', 'still', '#patientcare', 'talk', 'a', 'keyword', 'promising', 'f1', 'symptoms', '.', 'an', '0.82', '🔍', 'conversations', 'shows', '!', 'detect', 'filtering', '🤖', 'with', 'library', 'new', 'oncology'…
🔍 New study develops a keyword library to detect symptom talk in oncology conversations using natural language processing. Achieved an F1 score of 0.82 for specific symptoms! 🏥💬 The library shows promise but also reveals challenges in capturing the nuances of symptom communication, especially psychological ones. #HealthTech #PatientCare #NLP #Oncology #AIResearch 👩‍⚕️🗣️ Future tech could enable r…	🔍 New Study Alert! Researchers have developed a keyword library to detect patient symptoms from oncology conversations with an F1 score of 0.82. 🏥💬 Their work reveals the potential for advanced computational models to better understand and respond to patient suffering. #HealthTech #NLP #PatientCare	🤖 Advancements in healthcare tech! Researchers have developed a keyword library to detect symptom talk in oncology conversations, hitting an F1 score of 0.82. This opens the door to better patient care and paves the way for sophisticated models that could work in real-time. #HealthTech #AI #PatientCare	{'score', 'advancements', 'work', 'symptom', 'the', ',', 'researchers', 'patient', 'this', 'real-time', 'in', 'have', 'of', 'paves', 'and', 'models', 'that', '#ai', 'way', '#patientcare', '#healthtech', 'talk', 'a', 'keyword', 'care', 'for', 'developed', 'better', 'tech', 'f1', 'opens', 'sophisticated', '.', 'could', 'healthcare', 'an', '0.82', 'conversations', 'door', '!', 'detect', '🤖', 'librar…
🔍 New study develops a keyword library to detect symptom talk in oncology conversations using natural language processing. Achieved an F1 score of 0.82 for specific symptoms! Room for growth in capturing psychological symptoms & reducing ambiguity. #HealthTech #NLP #PatientCare 🏥💬	🔍 New study develops a keyword library to detect symptom talk in oncology conversations with an impressive F1 score of 0.82! 🩺💻 This tool can pave the way for better patient care by capturing nuanced symptoms from clinical discussions. #DigitalHealth #PatientCare #NLP #Oncology #Innovation	🔍🗨️ Exciting breakthrough! Researchers developed a keyword library to detect patient symptoms from oncology chats, hitting an impressive 0.82 F1 score for specific symptoms! This paves the way for advanced AI in healthcare, despite challenges with psychological symptom detection. #AIHealthcare #PatientCare #Innovation 💡🩺	{'score', 'psychological', 'breakthrough', 'from', 'symptom', 'the', 'ai', ',', 'exciting', 'patient', 'researchers', 'this', '#innovation', 'in', 'specific', 'paves', 'challenges', 'way', 'impressive', '#patientcare', '💡', 'a', 'keyword', 'for', 'developed', 'symptoms', 'f1', 'detection', '#aihealthcare', '.', 'healthcare', 'an', '0.82', 'advanced', '🔍', 'chats', '️', '!', 'detect', '🩺', 'with',…
🔍 New study develops a keyword library to detect symptom talk in oncology conversations using natural language processing. Achieved an F1 score of 0.82 for specific symptoms! 🏥💬 Still, challenges remain in capturing the nuances of symptom communication, especially for psychological symptoms. #HealthTech #PatientCare #NLP #Oncology	🔍 New study develops a keyword library to detect symptom talk in oncology conversations. Achieved an F1 score of 0.82 for specific symptoms! 🏥💻 However, detecting psychological symptoms like anxiety remains challenging. #DigitalHealth #NLP #Oncology #PatientCare #Innovation	🤖💬 New study develops a keyword library to detect symptom talk in oncology appts using NLP! Achieved F1 score of 0.82 for specific symptoms & 0.61 overall. Findings show potential for advanced models to capture patient suffering more effectively. #DigitalHealth #PatientCare #NLP #Oncology	{'study', 'score', 'potential', '#digitalhealth', 'develops', '&', 'symptom', 'patient', 'in', '💬', 'specific', 'using', 'of', 'effectively', 'models', '#oncology', '0.61', 'achieved', '#patientcare', 'findings', 'talk', 'overall', 'a', 'keyword', 'appts', 'for', 'capture', 'symptoms', 'f1', 'suffering', 'show', '.', '0.82', 'advanced', '!', 'detect', 'more', '🤖', '#nlp', 'nlp', 'library', 'new',…
🔍 New study develops a keyword library to detect symptom talk in oncology conversations using natural language processing. Achieved an F1 score of 0.82 for specific symptoms! 🏥💬 This tool could pave the way for better patient care by understanding and addressing their needs more effectively. #HealthTech #PatientCare #NLP #Oncology #Innovation	🤖🔍 New study alert! We've developed a keyword library to detect symptom talk in oncology conversations using natural language processing. Our tool achieved an F1 score of 0.82 for specific symptoms! Still, it's a challenge to catch every nuance, especially psychological symptoms. #HealthTech #NLP #PatientCare #OncologyResearch	🔍 Exciting strides in healthcare tech! Our latest study developed a keyword library using #NaturalLanguageProcessing to detect symptom talk in oncology conversations, paving the way for better patient care. 🏥💬 ✅ Evaluated on 121 transcribed visits, the library shows promise in catching physical symptoms, but we need to tackle the nuances of psychological ones. 📈 With an F1 score of 0.82 for speci…	{'study', 'score', 'psychological', 'ones', '✅', '📈', 'we', 'symptom', 'the', 'need', ',', 'nuances', 'exciting', 'patient', 'strides', 'our', 'grow', 'in', '🏥', '💬', "there's", 'latest', 'specific', 'using', '#naturallanguageprocessing', 'of', 'but', 'way', 'catching', 'paving', 'evaluated', 'talk', 'a', 'keyword', 'care', 'for', 'developed', 'better', 'tech', 'symptoms', 'promise', 'f1', 'on', …
🔍 New study develops a keyword library to detect symptom talk in oncology conversations using natural language processing. Achieved an F1 score of 0.82 for specific symptoms! 🏥💬 Yet, challenges remain in capturing the nuances of symptom communication, especially for psychological symptoms. #HealthTech #NLP #PatientCare	🔍 Exciting breakthrough in patient care! Our study developed a keyword library to detect symptom talk in oncology conversations, achieving an F1 score of 0.82 for specific symptoms. 🏥💬 It's a step towards advanced models that could one day provide real-time symptom detection. #HealthTech #PatientCare #NLP #Oncology	🤖 Exciting breakthrough in patient care! 🏥 Our study developed a natural language processing keyword library to detect symptom talk in oncology visits. Achieved F1 score of 0.82! Future tech could enable real-time symptom tracking, making a big impact on managing patient suffering. #HealthTech #Oncology #NLP #PatientCare #Innovation	{'study', 'score', 'impact', 'breakthrough', 'symptom', ',', 'exciting', 'patient', 'our', 'real-time', 'future', '#innovation', 'in', '🏥', 'big', 'language', 'processing', 'of', 'enable', 'making', '#oncology', 'achieved', '#patientcare', '#healthtech', 'talk', 'managing', 'a', 'care', 'keyword', 'developed', 'tech', 'f1', 'suffering', 'on', '.', 'could', '0.82', 'tracking', '!', 'detect', '🤖', …
🔍 New study develops a keyword library to detect symptom talk in oncology conversations using natural language processing. Achieved an F1 score of 0.82 for specific symptoms! Room for growth in capturing psychological symptoms & reducing ambiguity. #DigitalHealth #NLP #OncologyResearch	🔍 New study develops a keyword library to detect symptom talk in oncology conversations, reaching an F1 score of 0.82! This tool aims to improve patient care by better capturing and responding to patient-reported symptoms. #HealthTech #NLP #PatientCare #Oncology #AIInHealthcare 🏥💬🤖	🤖 New study unveils a keyword library to aid in detecting patient symptoms through natural language processing. Analyzing 121 oncology conversations, researchers developed a tool with an F1 score of 0.82 within a specialized framework. 🏥🗣️ Key takeaways: - Objective: To improve patient care with better symptom detection. - Method: Created a keyword library from 1320 terms to identify symptoms in …	{'study', 'score', 'objective', 'psychological', 'from', 'symptom', 'terms', ',', 'patient', 'aid', 'researchers', 'analyzing', 'unveils', 'created', 'anxiety', 'in', '🏥', 'are', 'language', 'processing', 'of', 'tool', 'key', ':', 'challenge', 'method', 'specialized', 'like', 'a', 'keyword', '🗣', 'care', 'developed', 'better', 'symptoms', 'f1', 'detection', 'detecting', 'tougher', '-', '.', 'iden…
🔍 New study develops a keyword library to detect symptom talk in oncology conversations using natural language processing. Achieved an F1 score of 0.82 for specific symptoms! Room to grow in recognizing psychological symptoms & reducing ambiguity. #DigitalHealth #NLP #PatientCare 🏥💬	🔍 New study develops a keyword library to detect symptom talk in oncology conversations using natural language processing. Achieved an F1 score of 0.82 for targeted symptoms! 🏥💻 However, detecting psychological symptoms like anxiety remains a challenge. More advanced models needed for nuanced understanding. #HealthTech #AI #PatientCare	🤖✨ New study reveals a breakthrough in understanding patient suffering! A #NaturalLanguageProcessing keyword library was developed to detect symptom talk in oncology convos. With an F1 score of 0.82, it's a step forward but shows we still have work to do for real-time patient support. #HealthTech #PatientCare #AI_Transforms_Oncology	{'study', 'score', 'work', 'breakthrough', 'we', 'symptom', ',', 'patient', 'real-time', 'convos', 'in', 'have', 'of', '#naturallanguageprocessing', 'still', 'but', '#patientcare', '#healthtech', 'talk', 'a', 'keyword', 'for', 'developed', 'understanding', 'suffering', 'f1', 'do', 'reveals', 'support', '✨', '.', '#ai_transforms_oncology', 'step', 'an', "it's", '0.82', 'was', 'shows', '!', 'detect…
🔍 New study develops a keyword library to detect symptom talk in oncology conversations using natural language processing. Achieved an F1 score of 0.82 for specific symptoms! 🏥💬 This tool could pave the way for better patient care by understanding and addressing their needs more effectively. #HealthTech #PatientCare #NLP #Oncology #Innovation	🔍 New study develops a keyword library to detect symptom talk in oncology conversations. Achieved an F1 score of 0.82 for specific symptoms & 0.61 for general. Physical symptoms more detectable than psychological ones. More advanced models needed for nuanced speech. #HealthTech #NLP #OncologyResearch	🌟 New study reveals a leap forward in patient care with NLP! Researchers have developed a keyword library that can detect symptom talk in oncology convos with impressive accuracy.👩‍⚕️👂 Their work emphasizes the need for advanced models to fully grasp the nuances of symptom communication, particularly for psychological symptoms. Insightful analysis promises to refine real-time detection and enhanc…	{'study', '🚀', '🌟', 'work', 'psychological', 'nuances', 'symptom', 'leap', '👩\u200d⚕', 'the', 'need', 'their', 'grasp', 'researchers', 'patient', ',', 'particularly', 'insightful', 'real-time', 'convos', 'promises', 'can', 'in', 'have', 'enhance', 'of', 'and', 'models', 'that', '#', 'analysis', 'impressive', '#patientcare', '#healthtech', 'talk', 'emphasizes', 'a', 'care', 'keyword', 'for', 'deve…
🔍 New study develops a keyword library to detect symptom talk in oncology conversations using natural language processing. Achieved an F1 score of 0.82 for specific symptoms! 🏥💬 Physical symptoms are easier to spot than psychological ones. More advanced models needed for nuanced detection. #HealthTech #PatientCare #NLP #Oncology	🔍 New study develops a keyword library to detect symptom talk in oncology convos! 🩺✨ With a 1320-term arsenal, we're getting closer to understanding patient communication. F1 score of 0.82! Room to grow in catching psychological symptoms. 🧠💬 #HealthTech #NLP #PatientCare #Oncology	🗨️ Researchers have developed a cutting-edge keyword library to detect symptoms from oncology conversations, boosting patient care with NLP! 🏥💻 The #AI model shows promise, but refinement is needed for psychological symptoms & ambiguity in speech. Future tech could revolutionize real-time support! 🚀 #HealthTech #PatientCare #Innovation	{'🚀', 'psychological', '&', 'from', 'the', ',', 'patient', 'researchers', 'needed', 'real-time', 'future', '#innovation', '🏥', 'in', 'have', 'refinement', 'revolutionize', '#ai', 'but', '#patientcare', 'boosting', '#healthtech', 'cutting-edge', 'a', 'keyword', 'care', 'for', 'developed', 'symptoms', 'tech', 'promise', '💻', 'ambiguity', 'support', '.', 'could', 'model', 'conversations', 'shows', '…
🔍 New study develops a keyword library to detect symptom talk in oncology conversations using natural language processing. Achieved an F1 score of 0.82 for specific symptoms, but challenges remain in capturing psychological symptoms & speech ambiguities. #DigitalHealth #NLP #Oncology	🔍 Exciting breakthrough in healthcare! Our study developed a powerful keyword library to detect symptom talk in outpatient oncology visits, achieving an F1 score of 0.82! This tool can vastly improve patient care by better understanding their experiences. #HealthTech #PatientCare #NLP #Oncology #Innovation	🔍 New study develops a keyword library to detect symptom talk in oncology conversations, paving the way for improved patient care! With a high F1 score of 0.82, the library shows promise in capturing physical & psychological symptoms. Future tech could make real-time analysis a reality! #HealthTech #PatientCare #AIResearch	{'study', 'score', 'psychological', 'develops', 'make', '&', 'symptom', 'the', ',', 'patient', 'real-time', 'future', 'in', 'of', 'way', 'high', 'analysis', 'reality', '#patientcare', '#airesearch', 'paving', '#healthtech', 'talk', 'a', 'keyword', 'care', 'for', 'symptoms', 'f1', 'promise', 'tech', '.', 'could', 'improved', '0.82', 'capturing', '🔍', 'conversations', 'shows', '!', 'detect', 'physi…
🔍 New study develops a keyword library to detect symptom talk in oncology conversations using natural language processing. Achieved an F1 score of 0.82 for specific symptoms! 🏥💬 The library shows promise but also reveals challenges in capturing the nuances of symptom communication, especially for psychological symptoms. #HealthTech #NLP #PatientCare #Oncology #AIResearch 🤖 Future work could lead …	🔍 Exciting breakthrough in healthcare tech! Our study developed a keyword library to detect symptom talk in oncology conversations, achieving an F1 score of 0.82. While physical symptoms are easier to catch, we're learning to navigate the nuances of psychological symptom detection. #HealthTech #NLP #PatientCare 🩺💻	🔍 New study alert! We've developed a keyword library to detect symptom talk in oncology convos with an impressive F1 score of 0.82! Our data dives into the nuances of symptom communication - paving the way for advanced models to better understand patient suffering. #HealthTech #AI #PatientCare	{'study', 'score', "we've", 'nuances', 'symptom', 'the', 'alert', 'patient', 'our', 'convos', 'in', 'of', 'models', 'into', '#ai', 'way', 'impressive', '#patientcare', 'paving', '#healthtech', 'talk', 'a', 'keyword', 'for', 'developed', 'better', 'f1', 'suffering', '-', 'data', '.', 'understand', 'an', '0.82', 'advanced', '🔍', 'dives', '!', 'detect', 'with', 'communication', 'library', 'new', 'on…
🔍 New study develops a keyword library to detect symptom talk in oncology conversations using natural language processing. Achieved an F1 score of 0.82 for specific symptoms! Room for growth in recognizing psychological symptoms & reducing ambiguity. #HealthTech #NLP #PatientCare 🏥💬	🔍 New study develops a keyword library to detect symptom talk in oncology conversations using natural language processing. Achieved an F1 score of 0.82 for specific symptoms! Future tech could enable real-time patient care improvements. #HealthTech #NLP #PatientCare #Oncology 🏥💬	🔍 New study alert! Our team has developed a language tool to detect symptom talk in oncology convos, improving patient care through AI. 🤖 The tool boasts an impressive F1 score of 0.82! But recognizing psychological symptoms remains a challenge. 🧠 Forward to smarter, empathetic healthcare. #HealthTech #AIInHealthcare #PatientCare	{'study', 'score', 'psychological', 'symptom', 'ai', 'the', ',', 'alert', 'patient', 'our', 'convos', 'in', 'improving', 'language', 'of', 'challenge', 'tool', 'recognizing', 'but', 'team', 'impressive', '#patientcare', '#healthtech', 'talk', 'a', 'care', 'empathetic', 'developed', 'has', 'f1', 'symptoms', '#aiinhealthcare', '🧠', '.', 'healthcare', 'an', 'through', '0.82', 'boasts', 'smarter', '🔍…
🔍 New study develops a keyword library to detect symptom talk in oncology conversations using natural language processing. Achieved an F1 score of 0.82 for specific symptoms! Room for growth in recognizing psychological symptoms & reducing ambiguity. #HealthTech #NLP #PatientCare 🏥💬	🔍 New study alert! We've developed a keyword library to detect symptom talk in oncology appointments using natural language processing. 🏥💬 Our analysis of 121 conversations shows promising results with an F1 score of 0.82 for specific symptoms. However, there's room for growth, especially in recognizing psychological symptoms like anxiety. 🧠💔 This is just the beginning - advanced models and impro…	🤖✨ New study alert! Researchers have developed a natural language processing keyword library to detect symptom talk in oncology convos. It's got potential but also shows the complexity in picking up on subtle cues, especially for psychological symptoms. A step forward for patient care! #HealthTech #PatientCare #AI #NLP	{'study', 'potential', 'psychological', 'got', 'symptom', 'the', 'also', 'alert', ',', 'researchers', 'patient', 'convos', 'cues', 'in', 'have', 'forward', 'language', 'processing', 'especially', '#ai', 'but', 'subtle', 'up', '#patientcare', '#healthtech', 'talk', 'a', 'keyword', 'care', 'for', 'developed', 'symptoms', '✨', 'on', '.', 'picking', 'step', "it's", 'complexity', 'shows', '!', 'detect…
🔍 New study develops a keyword library to detect symptom talk in oncology conversations using natural language processing. Achieved an F1 score of 0.82 for specific symptoms! 🏥💬 Yet, challenges remain in capturing psychological symptoms & speech ambiguity. #HealthTech #NLP #PatientCare	🔍 Exciting breakthrough in healthcare tech! Researchers have developed a #NaturalLanguageProcessing keyword library to detect symptom talk in oncology visits. With a 1320-term library, they've achieved an F1 score of 0.82! 🏥💬 This could transform patient care by ensuring no symptom goes unnoticed. Still, challenges remain in identifying psychological symptoms & speech ambiguities. #DigitalHealth …	🤖🔍 Exciting breakthrough in oncology care! Researchers have developed a natural language processing keyword library to better detect symptom talk from clinical conversations. With an impressive F1 score of 0.82, this tool shows promise for enhancing patient care. #HealthTech #Oncology #NLP #PatientCare 👩‍⚕️📈	{'score', 'breakthrough', '📈', 'from', 'clinical', 'symptom', '👩\u200d⚕', ',', 'exciting', 'researchers', 'patient', 'this', 'in', 'have', 'language', 'processing', 'of', 'tool', '#oncology', 'impressive', '#patientcare', '#healthtech', 'talk', 'a', 'care', 'keyword', 'for', 'developed', 'better', 'f1', 'promise', '.', 'an', '0.82', '🔍', 'conversations', 'shows', '️', '!', 'detect', '🤖', '#nlp', …
🔍 New study develops a keyword library to detect symptom talk in oncology conversations using natural language processing. Achieved an F1 score of 0.82 for specific symptoms! Room for growth in capturing psychological symptoms & reducing ambiguity. #HealthTech #NLP #PatientCare 🏥💬	🔍🏥 Exciting breakthrough in #HealthTech! Our study developed a keyword library to detect symptom talk in oncology visits, reaching an F1 score of 0.82 for specific symptoms! While it's a start, we see the need for advanced models to tackle the nuances of symptom communication. #AI #NLP #PatientCare #OncologyResearch	🔍 New study alert! Researchers have developed a keyword library using #NaturalLanguageProcessing to detect symptom chat in oncology appointments. 🏥 The goal? Enhance patient care by better identifying suffering through conversation analysis. #AI #HealthcareTech #PatientCare 📈 With 1320 terms, the tool scored an F1 of 0.82 for specific symptoms & 0.61 broadly. While physical symptoms are easier to…	{'study', 'chat', 'psychological', 'ones', '?', '📈', 'identifying', '&', 'symptom', 'the', 'terms', ',', 'alert', '#healthcaretech', 'researchers', 'patient', 'conversation', 'scored', 'broadly', 'in', '🏥', 'have', 'are', 'trickier', 'enhance', 'using', '#naturallanguageprocessing', 'by', 'tool', 'of', '#ai', 'specific', 'goal', 'analysis', '0.61', '#patientcare', 'easier', 'a', 'keyword', 'care'…
🔍 New study develops a keyword library to detect symptom talk in oncology conversations using natural language processing. Achieved an F1 score of 0.82 for specific symptoms! 🏥💬 However, detecting psychological symptoms like anxiety remains challenging. More advanced models needed for nuanced understanding. #HealthTech #NLP #PatientCare	🤖👩‍⚕️ Exciting news in #DigitalHealth! A new study has developed a keyword library to detect symptom talk in oncology appointments, with an impressive F1 score of 0.82! This tech could revolutionize patient care by better capturing patient experiences. #AI #NLP #PatientCare #Oncology #Innovation	🔍 Exciting new study shows promise for patient care: Researchers develop a powerful keyword library to detect symptom discussions in oncology appointments with F1 score of 0.82! 💬🩺 Their cutting-edge approach uses natural language processing to understand and better attend to patient needs. Limitations uncovered pave the way for advanced AI to capture the nuances of how we talk about symptoms. #H…	{'study', 'score', '#healthcareinnovation', '#digitalhealth', 'attend', 'nuances', 'symptom', 'the', 'ai', 'we', 'exciting', 'their', 'researchers', 'patient', 'how', 'develop', 'in', 'needs', '💬', 'approach', 'language', 'of', 'powerful', 'processing', ':', 'and', '#ai', '#oncology', 'way', '#patientcare', 'cutting-edge', 'talk', 'a', 'care', 'keyword', 'for', 'better', 'capture', 'symptoms', 'f…
🔍 New study develops a keyword library to detect symptom talk in oncology conversations using natural language processing. Achieved an F1 score of 0.82 for specific symptoms! 🏥💬 The library shows promise but also reveals the complexity of capturing psychological symptoms and speech nuances. #HealthTech #NLP #PatientCare	🔍 New study develops a keyword library to detect symptom talk in oncology conversations. Achieved an F1 score of 0.82 for specific symptoms! Room to grow in capturing psychological symptoms & reducing ambiguity. #HealthTech #NLP #PatientCare #Oncology #AIResearch Read more about how this can transform patient care 👉 [Link to the study]	🔍 Exciting strides in #HealthTech! We've developed a #NaturalLanguageProcessing keyword library that detects symptom talk from oncology patient conversations with 82% accuracy against specific criteria. Discoveries underline the need for advanced models to capture nuanced symptom communication, especially psychological aspects. This work paves the way for better patient care through attentive lis…	{'work', '#digitalhealth', 'psychological', 'powered', 'listening', "we've", 'from', 'symptom', 'discoveries', 'the', 'need', ',', 'exciting', 'patient', 'strides', 'underline', 'this', '#innovation', 'in', 'specific', 'paves', '#naturallanguageprocessing', 'by', 'especially', 'models', 'that', '#ai', 'way', '#oncology', '#patientcare', '#healthtech', 'talk', 'aspects', '%', 'a', 'keyword', 'care…
🔍 New study develops a keyword library to detect symptom talk in oncology conversations using natural language processing. Achieved an F1 score of 0.82 for specific symptoms! 🏥💬 The library shows promise but also reveals the complexity of capturing psychological symptoms and speech nuances. #HealthTech #NLP #PatientCare	🤖💬 New study alert! We've developed a keyword library to detect symptom talk in oncology convos using natural language processing. With an F1 score of 0.82 for specific symptoms, we're making strides in patient care. But there's room to grow, especially for psychological symptoms. #HealthTech #NLP #Oncology #PatientCare	🔍 New study develops an NLP keyword library to detect symptom talk in oncology visits. Achieved F1 score of 0.82 for PRO-CTCAE-focused terms, highlighting the potential for future tech to better capture patient suffering. Room for growth in recognizing psychological symptoms. #HealthTech #NLP #PatientCare	{'study', 'score', 'potential', 'psychological', 'develops', 'symptom', 'the', 'terms', ',', 'patient', 'future', 'in', 'of', 'recognizing', 'pro-ctcae-focused', 'highlighting', 'achieved', '#patientcare', 'growth', '#healthtech', 'talk', 'keyword', 'for', 'better', 'capture', 'tech', 'f1', 'suffering', 'symptoms', '.', 'an', '0.82', '🔍', 'room', 'detect', '#nlp', 'nlp', 'visits', 'library', 'new…
🔍 New study develops a keyword library to detect symptom talk in oncology conversations using natural language processing. Achieved an F1 score of 0.82 for specific symptoms! 🏥💬 The library shows promise but also reveals challenges in capturing the nuances of symptom communication, especially for psychological symptoms. #HealthTech #NLP #PatientCare #Oncology 🤖 Future tech could enable real-time …	🤖 New study explores how #NaturalLanguageProcessing can enhance patient care by detecting symptom talk in oncology visits. With a 1320 term library, we're making strides in understanding patient symptoms more accurately. 🩺💻 #HealthTech #PatientCare #Oncology #AIResearch For more details on this innovative approach to patient communication and symptom detection, check out our latest publication! 📖…	"🚨 New study alert! We've developed a keyword library to detect patient symptoms in oncology conversations using #NaturalLanguageProcessing. With an F1 score of 0.82, this tool shows promise but also reveals the complexity of capturing symptom talk. More advanced models needed! #AIinHealthcare #PatientCare 🩺💻"	{'study', 'score', '"', '🚨', "we've", 'symptom', 'the', ',', 'alert', 'also', 'patient', 'needed', 'this', 'in', 'using', '#naturallanguageprocessing', 'of', 'tool', 'models', 'but', '#patientcare', 'talk', 'a', 'keyword', 'developed', 'symptoms', 'f1', 'promise', '#aiinhealthcare', '💻', 'reveals', '.', 'an', '0.82', 'capturing', 'advanced', 'complexity', 'conversations', 'shows', '!', 'detect', …
🔍 New study develops a keyword library to detect symptom talk in oncology conversations using natural language processing. Achieved an F1 score of 0.82 for specific symptoms! 🏥💬 The library shows promise but also reveals the complexity of capturing psychological symptoms and speech ambiguities. #HealthTech #NLP #PatientCare	🔍 Exciting news in healthcare tech! Our study developed a keyword library to detect symptom talk in oncology convos with an F1 score of 0.82. While physical symptoms are easier to spot, we're working on better capturing psychological ones. #HealthTech #NLP #PatientCare #Oncology	🌟 New study alert! We've developed a #NLP keyword library to catch symptoms in oncology chats, aiming to enhance patient care. Our tool, with 1320 terms, spots symptom dialogue with an impressive F1 score. Future tech could catch these cues in real-time! 🔍💬 #AIHealthcare #PatientCare	{'study', 'score', '🌟', 'dialogue', "we've", 'symptom', 'terms', 'aiming', ',', 'alert', 'these', 'patient', 'our', 'real-time', 'future', 'cues', 'in', '💬', 'enhance', 'tool', 'impressive', '#patientcare', 'a', 'keyword', 'care', 'developed', 'symptoms', 'f1', 'tech', 'spots', '#aihealthcare', '.', 'could', 'an', 'catch', '🔍', 'chats', '!', '#nlp', '1320', 'with', 'library', 'new', 'oncology', '…
🔍 New study develops a keyword library to detect symptom talk in oncology conversations using natural language processing. Achieved an F1 score of 0.82 for specific symptoms! Room for growth in capturing psychological symptoms & reducing ambiguity. #HealthTech #NLP #PatientCare 🏥💬	🔍 Exciting news in healthcare tech! Our latest study developed a keyword library to detect symptom talk in oncology convos using natural language processing. Achieved an F1 score of 0.82 for symptom detection! 🏥💬 Still, challenges remain in capturing the nuances of symptom communication, especially psychological symptoms. This research paves the way for more advanced AI tools to better understand…	New study develops a #NaturalLanguageProcessing keyword library to detect symptom discussions in oncology conversations.🔎 With an F1 score of 0.82 for targeted symptoms, we're paving the way for advanced models to aid patient care. Yet, capturing the nuances of symptom talk, especially psychological, shows we have more to learn.💡 #HealthcareInnovation #PatientCare #AI #MachineLearning #Oncology #…	{'study', 'score', '#healthcareinnovation', '#digitalhealth', '🔎', 'psychological', 'develops', "we're", 'nuances', 'symptom', 'the', 'we', ',', 'patient', 'aid', '#machinelearning', 'in', 'have', 'of', '#naturallanguageprocessing', 'yet', 'models', 'especially', '#ai', 'way', '#oncology', 'targeted', '💡', '#patientcare', 'paving', '#ehr', 'talk', 'a', 'keyword', 'care', 'for', '#clinicalconversa…
🔍 New study develops a keyword library to detect symptom talk in oncology conversations using natural language processing. Achieved an F1 score of 0.82 for specific symptoms! 🏥💬 The library shows promise but also reveals the complexity of capturing psychological symptoms and speech nuances. #HealthTech #PatientCare #NLP #Oncology #AIResearch	🔍 New study develops a keyword library to detect symptom talk in oncology visits with a promising F1 score of 0.82! This tech could pave the way for improved patient care by better understanding and addressing patient symptoms. #HealthTech #PatientCare #NaturalLanguageProcessing #Oncology	🤖 Exciting advancements in healthcare tech! Our study developed a keyword library to detect patient symptom talk, yielding promising results. 🩺 The library accurately captured most symptom discussions with an F1 score of 0.82. Still, it shows the need for advanced AI to understand physical & psychological symptoms better. #HealthTech #PatientCare #AI #NaturalLanguageProcessing	{'study', 'score', 'captured', 'advancements', 'accurately', 'psychological', '&', 'symptom', 'the', 'need', ',', 'ai', 'exciting', 'patient', 'our', 'results', 'in', 'yielding', 'of', '#naturallanguageprocessing', 'still', '#ai', '#patientcare', '#healthtech', 'talk', 'it', 'a', 'keyword', 'for', 'developed', 'better', 'tech', 'promising', 'f1', 'symptoms', '.', 'healthcare', 'understand', 'an',…
🔍 New study develops a keyword library to detect symptom talk in oncology conversations using natural language processing. Achieved an F1 score of 0.82 for specific symptoms! 🏥💬 The library shows promise but also reveals challenges in capturing the nuances of symptom communication, especially for psychological symptoms. #DigitalHealth #PatientCare #NLP #Oncology #AIResearch 🤖 Future tech could en…	🔍 Exciting breakthrough in healthcare tech! Our study developed a keyword library to detect symptom talk in oncology appointments using natural language processing. With an F1 score of 0.82, we're paving the way for better patient care by understanding their experiences more accurately. 🏥💬 #HealthTech #PatientCare #NLP #Oncology	🚀 Exciting strides in healthcare tech! Our study developed a #NaturalLanguageProcessing keyword library to detect symptom talk in oncology convos. With an F1 score of 0.82 for targeted symptoms, we're paving the way for better patient care through advanced computational models. #AIHealthcare #PatientFirst #Innovation	{'study', 'score', '🚀', "we're", 'symptom', 'the', ',', 'exciting', 'patient', 'strides', 'our', 'convos', '#innovation', 'in', 'of', '#naturallanguageprocessing', 'models', 'way', 'targeted', 'paving', 'talk', 'a', 'keyword', 'care', 'for', 'developed', 'better', 'tech', 'f1', 'symptoms', 'computational', '#aihealthcare', '.', 'healthcare', 'an', 'through', '0.82', 'advanced', '#patientfirst', '…
🔍 New study develops a keyword library to detect symptom talk in oncology conversations using natural language processing. Achieved an F1 score of 0.82 for specific symptoms! Room for growth in recognizing psychological symptoms & reducing ambiguity. #DigitalHealth #NLP #Oncology #PatientCare	🔍 New study alert! We've developed a keyword library to detect symptom talk in oncology convos with an impressive F1 score of 0.82. While it's a start, there's room for growth, especially in picking up psychological symptoms. #DigitalHealth #NLP #PatientCare #Oncology #AIResearch	🔎 Exciting breakthrough in healthcare tech! A new study developed a keyword library using #NaturalLanguageProcessing to detect symptom talk in oncology visits. The library achieves an impressive F1 score of 0.82, promising better understanding of patient suffering. #DigitalHealth #Innovation #PatientCare	{'study', 'score', '#digitalhealth', '🔎', 'breakthrough', 'achieves', 'symptom', 'the', ',', 'exciting', 'patient', '#innovation', 'in', 'using', '#naturallanguageprocessing', 'of', 'impressive', '#patientcare', 'talk', 'a', 'keyword', 'developed', 'better', 'understanding', 'tech', 'f1', 'promising', 'suffering', '.', 'healthcare', 'an', '0.82', '!', 'detect', 'visits', 'library', 'new', 'oncolo…
🔍 New study develops a keyword library to detect symptom talk in oncology conversations using natural language processing. Achieved an F1 score of 0.82 for specific symptoms! 🏥💬 🤖 While promising, the study reveals challenges in capturing psychological symptoms & speech ambiguities. #HealthTech #AI #PatientCare	🤖💬 New study alert! Researchers have developed a keyword library to detect patient symptoms from oncology conversations with an impressive F1 score of 0.82. While physical symptoms are easier to spot, psychological ones like anxiety remain a challenge. #HealthTech #NLP #PatientCare #Oncology #AI 🔍 This innovative approach could pave the way for real-time symptom detection, improving patient care.…	🔍 New study develops a language tool to better detect & understand patient #symptoms discussed during oncology visits. Our keyword library shows promise but also reveals challenges in capturing the nuances of symptom talk. Time to pave the way for more sophisticated AI solutions! #HealthTech #PatientCare #Oncology #NLP 🩺🤖 Read more about our findings and the future potential for real-time symptom…	{'study', 'potential', 'develops', '[', 'discussed', '&', 'nuances', 'symptom', 'the', 'ai', 'also', 'patient', 'our', '👇', 'real-time', 'future', 'in', 'solutions', 'language', 'of', 'challenges', 'tool', 'time', 'and', '#oncology', 'but', 'way', '#patientcare', 'findings', '#symptoms', '#healthtech', 'talk', 'a', 'keyword', 'for', 'better', 'read', ']', 'detection', 'promise', 'pave', 'reveals'…
🔍 New study develops a keyword library to detect symptom talk in oncology conversations using natural language processing. Achieved an F1 score of 0.82 for specific symptoms! 🏥💬 Still, challenges remain in capturing the nuances of how patients describe their experiences, especially psychological symptoms. #HealthTech #PatientCare #NLP #Oncology #AIResearch	📢 New study alert! 🧬 Our team has developed a keyword library to detect symptom talk in oncology visits using natural language processing. With a 1320-term library, we've achieved an F1 score of 0.82 for specific symptom detection! 🤖💬 #DigitalHealth #NLP #OncologyCare 🔍 Through analyzing 121 patient-doctor conversations, we're paving the way for future AI tools to better understand and respond to…	🤖💬 Exciting news in healthcare tech! A study created a natural language processing library to catch symptoms in cancer care convos. With 1320 terms, it's hitting an F1 score of 0.82! Room to grow—especially for mental health signs. Next up: smarter AI for real-time aid! #HealthInnovation #NLP #PatientCare	{'study', 'score', 'news', 'next', 'cancer', 'ai', 'terms', ',', 'exciting', 'aid', 'real-time', 'created', 'convos', 'grow', 'health', 'in', '💬', 'language', 'processing', 'of', 'mental', 'especially', ':', 'signs', 'up', '#patientcare', 'a', 'care', '#healthinnovation', 'for', 'tech', 'symptoms', 'f1', '.', 'healthcare', "it's", 'an', 'catch', '0.82', 'smarter', 'room', '—', '!', '🤖', '#nlp', '…
🤖💬 New study alert! We've developed a keyword library to detect symptom talk in oncology convos using natural language processing. Our tool shows promise with an F1 score of 0.82 for specific symptoms, but there's room to grow, especially for psychological symptom detection. #HealthTech #NLP #PatientCare	🔍 Exciting breakthrough in #HealthTech! Researchers have developed a keyword library to detect symptom talk in oncology conversations, achieving an F1 score of 0.82. This could transform patient care by providing deeper insights into patient suffering. #AI #NLP #PatientCare #Oncology	"🚀 New study reveals breakthrough in using #NLP to detect patient symptoms from oncology conversations. The custom keyword library captured symptoms with impressive accuracy! Opportunities for future tech to provide real-time support for clinicians. #DigitalHealth #PatientCare"	{'study', '🚀', 'captured', '#digitalhealth', '"', 'breakthrough', 'custom', 'from', 'the', 'clinicians', 'patient', 'real-time', 'future', 'in', 'opportunities', 'using', 'impressive', '#patientcare', 'provide', 'keyword', 'for', 'accuracy', 'symptoms', 'tech', 'reveals', 'support', '.', 'conversations', '!', 'detect', '#nlp', 'with', 'library', 'new', 'oncology', 'to'}
🔍 New study develops a keyword library to detect symptom talk in oncology conversations using natural language processing. Achieved an F1 score of 0.82 for specific symptoms! Room to grow in recognizing psychological symptoms & reducing ambiguity. #HealthTech #NLP #PatientCare 🏥💬	🔍 Exciting breakthrough in healthcare tech! Researchers have developed a keyword library to detect symptom talk in oncology visits with an impressive F1 score of 0.82. This tool could revolutionize patient care by tuning into their needs more accurately. #HealthTech #PatientCare #NLP #Oncology #Innovation	"Exciting progress in #HealthTech! Our study developed a keyword library that detects symptom talk in oncology conversations with an F1 score of 0.82. While it shows promise, it also reveals challenges like capturing psychological symptoms. This paves the way for advanced models to improve patient care by recognizing subtle cues in dialogue. #AI #NLP #PatientCare"	{'study', 'score', '"', 'psychological', 'symptom', 'the', ',', 'progress', 'exciting', 'also', 'patient', 'our', 'this', 'cues', 'in', 'by', 'of', 'challenges', 'paves', 'recognizing', 'models', 'that', '#ai', 'way', 'subtle', '#patientcare', 'like', '#healthtech', 'talk', 'it', 'a', 'keyword', 'care', 'for', 'developed', 'symptoms', 'f1', 'promise', 'reveals', 'while', '.', 'an', '0.82', 'captu…
🔍 New study develops a keyword library to detect symptom talk in oncology conversations using natural language processing. Achieved an F1 score of 0.82 for specific symptoms! 🏥💬 This tool could pave the way for better patient care by understanding and addressing their needs more effectively. #HealthTech #PatientCare #NLP #Oncology #Innovation	🔍 Exciting breakthrough in #HealthTech! Researchers have developed a new #NaturalLanguageProcessing keyword library to detect symptom talk in oncology appointments. 🏥💬 Their study shows promise for future AI models to understand patient suffering more effectively. #DigitalHealth #PatientCare #Innovation 📈 With an F1 score of 0.82 in identifying symptoms, this tool could revolutionize how we inter…	🔍 New study develops a keyword library to detect patient symptom talk in oncology appts using NLP! It's got an impressive F1 score of 0.82 for specific symptom detection. Still, understanding emotions needs work. More advanced AI could transform patient care! #HealthTech #NLP #eHealth 🏥💬	{'study', 'score', 'work', 'develops', 'got', 'symptom', 'ai', ',', '#ehealth', 'patient', 'transform', 'in', 'needs', '🏥', 'emotions', '💬', 'specific', 'using', 'of', 'still', 'impressive', '#healthtech', 'talk', 'a', 'keyword', 'appts', 'for', 'care', 'understanding', 'f1', 'detection', '.', 'could', "it's", 'an', '0.82', 'advanced', '🔍', '!', 'detect', 'more', '#nlp', 'nlp', 'library', 'new', …
🔍 New study develops a keyword library to detect symptom talk in oncology conversations using natural language processing. Achieved an F1 score of 0.82 for specific symptoms! 🏥💬 Still, challenges remain in capturing the nuance of patient communication, especially for psychological symptoms. #HealthTech #PatientCare #NLP #Oncology #AIResearch	"🔍 New study develops a keyword library to detect symptom talk in oncology conversations, achieving an F1 score of 0.82 for PRO-CTCAE-focused symptoms. While promising, the challenge remains in capturing the nuances of symptom communication, especially for psychological symptoms. #HealthTech #NLP #Oncology"	🔍✨ New study advances how we detect patient symptoms through conversation! We've developed a keyword library to identify symptom talk in oncology visits with an F1 score of 0.82 for specific terms. More work is needed but the potential for real-time, nuanced patient care is huge! #DigitalHealth #NLP #PatientCare #Oncology	{'study', 'advances', 'score', 'work', 'potential', '#digitalhealth', "we've", 'we', 'symptom', 'the', 'terms', ',', 'how', 'conversation', 'patient', 'needed', 'real-time', 'in', 'specific', 'of', '#oncology', 'but', 'huge', '#patientcare', 'talk', 'a', 'keyword', 'care', 'for', 'developed', 'symptoms', 'f1', '✨', 'identify', '.', 'an', 'through', '0.82', 'nuanced', '🔍', '!', 'detect', 'more', '…
🔍 New study develops a keyword library to detect symptom talk in oncology conversations using natural language processing. Achieved an F1 score of 0.82 for specific symptoms! Room to grow for psychological symptom detection & real-time applications. #HealthTech #PatientCare #NLP #Oncology	🔍 Exciting strides in healthcare tech! Our study developed a keyword library to detect symptom talk in oncology convos, achieving an F1 score of 0.82 for specific symptoms. Yet, capturing the nuance of patient suffering, especially psychological, remains a challenge. #DigitalHealth #NLP #PatientCare	"New study offers a glimpse into the future of healthcare! Researchers have developed a keyword library to detect symptom talk in oncology visits, hitting an impressive F1 score of 0.82. This work demonstrates the potential for natural language processing to support patients and doctors in managing symptoms more effectively. #HealthTech #PatientCare #AI #Oncology #Innovation"	{'study', 'score', 'work', 'potential', '"', 'patients', 'symptom', 'the', ',', 'researchers', 'glimpse', 'this', 'future', '#innovation', 'in', 'have', 'language', 'effectively', 'of', 'processing', 'and', 'into', '#ai', '#oncology', 'impressive', '#patientcare', '#healthtech', 'talk', 'managing', 'a', 'keyword', 'demonstrates', 'for', 'developed', 'symptoms', 'f1', 'support', '.', 'healthcare',…
🔍 New study develops a keyword library to detect symptom talk in oncology conversations using natural language processing. Achieved an F1 score of 0.82 for specific symptoms! 🏥💬 The library shows promise but also reveals the complexity of capturing psychological symptoms and speech nuances. #HealthTech #NLP #PatientCare	🔍 New study develops a keyword library to detect symptoms in oncology conversations with F1 scores up to 0.82! 🏥💬 This could pave the way for better patient care by capturing nuances in how symptoms are communicated. #HealthTech #NLP #PatientCare #Oncology #Innovation	"🚀 Exciting news in healthcare tech! Our study developed a #NaturalLanguageProcessing keyword library to spot symptom discussions in oncology visits with good accuracy. This tool could lead to better patient care by understanding and responding to patient symptoms more effectively. #HealthTech #PatientCare #AIInHealthcare"	{'study', '🚀', '"', 'news', 'spot', 'good', 'symptom', 'lead', 'exciting', 'patient', 'our', 'this', 'in', 'by', 'effectively', '#naturallanguageprocessing', 'tool', 'and', 'responding', '#patientcare', '#healthtech', 'a', 'keyword', 'care', 'developed', 'better', 'accuracy', 'tech', 'understanding', 'symptoms', '#aiinhealthcare', '.', 'could', 'healthcare', '!', 'more', 'visits', 'with', 'librar…
🔍 New study develops a keyword library to detect symptom talk in oncology conversations using natural language processing. Achieved an F1 score of 0.82 for specific symptoms! Room for growth in recognizing psychological symptoms & reducing ambiguity. #DigitalHealth #NLP #Oncology #PatientCare	🔍 New study develops a keyword library to detect symptom talk in oncology conversations using natural language processing. With an F1 score of 0.82, it's a step forward in understanding patient suffering. Still, the challenge of capturing psychological symptoms remains. #HealthTech #NLP #PatientCare	🔍 Exciting breakthrough in patient care! Our latest study developed a #NaturalLanguageProcessing keyword library to detect symptoms in oncology conversations. With a strong performance of F1 0.82, this tool opens doors for improved patient monitoring. #DigitalHealth #PatientCare #AI #Oncology	{'study', 'performance', '#digitalhealth', 'breakthrough', ',', 'exciting', 'patient', 'our', 'doors', 'this', 'in', 'latest', 'of', '#naturallanguageprocessing', 'tool', '#ai', '#oncology', '#patientcare', 'a', 'care', 'keyword', 'for', 'developed', 'symptoms', 'f1', 'opens', '.', 'monitoring', 'improved', 'strong', '0.82', '🔍', 'conversations', '!', 'detect', 'with', 'library', 'oncology', 'to'}
🔍 New study develops a keyword library to detect symptom talk in oncology conversations using natural language processing. Achieved an F1 score of 0.82 for specific symptoms! 🏥💬 Physical symptoms are easier to spot than psychological ones. More advanced models needed for nuanced detection. #HealthTech #NLP #PatientCare	🤖💬 New study alert! Our team has developed a keyword library to detect symptom talk in oncology convos using NLP. With an F1 score of 0.82 for specific symptoms, it's a big step for patient care! But we've learned there's more to do, especially for psychological symptoms. #AIHealthcare #PatientCare #Oncology #NLP #Innovation	🤖 New study alert! Our researchers have developed a keyword library for natural language processing to detect symptom talk in oncology conversations, reaching an F1 of 0.82 for specific symptoms. This tool opens doors to better patient care, though nuances in symptom expression remain a challenge. 🏥💬 #DigitalHealth #PatientCare #NLP #Oncology #Research #Innovation	{'study', '#digitalhealth', 'nuances', 'symptom', ',', 'alert', 'researchers', 'patient', 'remain', 'our', 'doors', 'this', 'expression', '#research', '#innovation', 'in', 'though', 'have', '🏥', '💬', 'language', 'specific', 'processing', 'of', 'tool', 'challenge', '#oncology', '#patientcare', 'talk', 'a', 'keyword', 'care', 'for', 'developed', 'better', 'symptoms', 'f1', 'opens', '.', 'an', '0.82…
🔍 New study develops a keyword library to detect symptom talk in oncology conversations using natural language processing. Achieved an F1 score of 0.82 for specific symptoms! Room for growth in recognizing psychological symptoms & reducing ambiguity. #DigitalHealth #NLP #Oncology #PatientCare	🤖💬 New study alert! Our team has developed a #NaturalLanguageProcessing keyword library to detect symptom talk in oncology visits. With an F1 score of 0.82 for specific symptoms, we're making strides in understanding patient communication. But there's more work to do! #AIHealthcare #PatientCare #DigitalHealth #Oncology #SymptomDetection	🤖💡 New study unveils a keyword library to spot symptoms in oncology conversations! Achieving a solid F1 score of 0.82, the tool can help clinicians better understand patient suffering. But there's room to grow - especially for psychological symptoms. #DigitalHealth #NLP #OncologyResearch	{'study', 'score', '#digitalhealth', 'psychological', '#oncologyresearch', 'spot', 'the', 'clinicians', ',', 'achieving', 'patient', 'unveils', 'grow', 'can', 'in', "there's", 'of', 'tool', 'especially', 'but', '💡', 'a', 'keyword', 'for', 'better', 'symptoms', 'f1', 'help', 'suffering', '-', '.', 'understand', '0.82', 'solid', 'conversations', 'room', '!', '🤖', '#nlp', 'library', 'new', 'oncology…
🔍 New study develops a keyword library to detect symptom talk in oncology conversations using natural language processing. Achieved an F1 score of 0.82 for specific symptoms! 🏥💬 Still, challenges remain in capturing the nuance of patient communication, especially for psychological symptoms. #HealthTech #PatientCare #NLP #Oncology #AIResearch	🤖🔍 New study develops a keyword library to detect symptom talk in oncology conversations using natural language processing. Achieved an F1 score of 0.82 for specific symptoms! Shows promise for future AI in healthcare, but more work needed for psychological symptoms detection. #AIinHealthcare #NLP #Oncology #PatientCare	🚀 New study alert! We've made strides in #HealthTech with a new NLP keyword library that detects symptom talk in oncology conversations. With an F1 score of 0.82 for PRO-CTCAE symptom detection, we're on the path to better patient care. Yet, there's room to grow—especially in recognizing psychological symptoms. Excited for what's next in real-time patient support! #PatientCare #Oncology #AIResear…	{'study', 'score', '🚀', '#digitalhealth', 'psychological', 'next', "we've", "we're", 'symptom', 'the', ',', 'alert', 'patient', 'excited', 'strides', 'real-time', 'grow', 'in', "there's", 'of', 'recognizing', 'yet', 'especially', 'that', '#oncology', '#', '#airesearch', '#patientcare', '#healthtech', 'talk', 'a', 'keyword', 'care', 'for', 'better', 'symptoms', 'f1', 'detection', 'support', 'on', …
🔍 New study develops a keyword library to detect symptom talk in oncology conversations using natural language processing. Achieved an F1 score of 0.82 for specific symptoms! Room for growth in recognizing psychological symptoms & reducing ambiguity. #HealthTech #NLP #PatientCare 🏥💬	🔍 New study develops a keyword library to detect symptom talk in oncology convos, hitting an F1 score of 0.82 for specific symptoms. 🏥 This tech could pave the way for advanced models to better understand patient suffering. #HealthTech #NLP #PatientCare #Oncology #Innovation	🎗️ Exciting breakthrough in #HealthTech! A study has created a keyword library to detect #PatientSymptoms in oncology conversations. This tech promises better patient care by catching subtle signs of suffering through natural language processing. 🗣️💡 #AI #MachineLearning #OncologyCare	{'study', 'breakthrough', '🎗', 'exciting', 'patient', '#machinelearning', 'this', 'created', 'promises', 'in', 'language', 'by', 'of', 'processing', '#ai', 'subtle', 'catching', 'signs', '💡', '#healthtech', 'a', 'keyword', 'care', '🗣', 'better', 'has', 'tech', 'suffering', '#patientsymptoms', '.', 'through', '#oncologycare', 'conversations', '️', '!', 'detect', 'natural', 'library', 'oncology', '…
🔍 New study develops a keyword library to detect symptom talk in oncology conversations using natural language processing. Achieved an F1 score of 0.82 for specific symptoms! 🏥💬 Physical symptoms are easier to spot than psychological ones. More advanced models needed for nuanced detection. #HealthTech #NLP #PatientCare	🔍 Exciting breakthrough in patient care! Researchers have developed a natural language processing keyword library to detect symptom talk in oncology appointments. The study analyzed 121 conversations and achieved an F1 score of 0.82 for symptom detection. #HealthTech #PatientCare #NLP #Oncology Discover more about how this tech can improve understanding and response to patient suffering. Future w…	🔍 Exciting news in healthcare tech! We've developed a #NaturalLanguageProcessing keyword library to detect patient symptoms from oncology conversations. 🗣️ Our study analyzed 121 dialogs and achieved an F1 score of 0.82 for specific symptoms detection. Still, the road ahead for capturing every nuance, especially psychological symptoms, is challenging. 🧠💬 This innovative approach could revolutioni…	{'study', 'score', 'psychological', 'news', 'road', "we've", 'nuance', 'from', 'symptom', 'the', ',', 'exciting', 'patient', '#machinelearning', 'our', 'this', 'real-time', 'in', 'innovative', '💬', 'analyzed', 'approach', 'specific', 'of', '#naturallanguageprocessing', 'by', 'and', 'especially', 'still', 'challenging', 'revolutionize', '#ai', '#', 'achieved', 'every', 'enabling', 'a', 'keyword', …
🔍 New study develops a keyword library to detect symptom talk in oncology conversations using natural language processing. Achieved an F1 score of 0.82 for specific symptoms! 🏥💬 The library shows promise but also reveals challenges in capturing the nuances of symptom communication, especially for psychological symptoms. #HealthTech #NLP #PatientCare #Oncology 👩‍⚕️🗣️ Future tech could enable real-…	🤖🔍 Exciting news in healthcare tech! Our latest study developed a keyword library to detect symptom talk in oncology conversations, achieving an F1 score of 0.82 for PRO-CTCAE symptoms. While we've made strides, the challenge of capturing psychological symptoms & speech ambiguity remains. 🩺💬 #DigitalHealth #NLP #OncologyCare #PatientCentered #Innovation #AIinHealthcare	🔍🤖 Researchers have made strides in detecting patient symptoms from conversations! Our new study developed a keyword library to spot #SymptomTalk in oncology visits. The library, with 1320 terms, achieved an F1 score of 0.82 for specific symptoms in transcripts. Yet, we found physical symptoms are easier to spot than psychological ones. And yes, there's work to do - ambiguity remains a challenge.…	{'study', 'score', 'work', 'psychological', 'ones', 'spot', 'next', 'from', 'we', 'symptom', 'the', 'terms', ',', 'nuances', 'patient', 'researchers', 'strides', 'our', 'in', 'are', 'have', "there's", 'specific', 'of', 'challenge', 'yet', 'and', ':', '#ai', 'models', 'achieved', 'up', 'easier', 'a', 'keyword', 'for', 'developed', 'better', 'symptoms', 'f1', 'do', 'detecting', 'found', 'ambiguity'…
🔍 New study develops a keyword library to detect symptom talk in oncology conversations using natural language processing. Achieved an F1 score of 0.82 for specific symptoms! 🏥💬 Still, challenges remain in capturing the nuances of symptom communication, especially for psychological symptoms. #HealthTech #PatientCare #NLP #Oncology #AIResearch	🔍 New study explores the power of #NaturalLanguageProcessing to detect symptom talk in oncology visits. 🏥 Our custom keyword library showed promise with an F1 score of 0.82 for specific symptoms, but we're just scratching the surface. #HealthTech #PatientCare ➡️ More advanced models needed to tackle the nuances and capture psychological symptoms better. The future? Real-time symptom detection to …	"🔍 Exciting breakthrough in healthcare! We've developed a #NaturalLanguageProcessing keyword library to detect symptom talk in oncology patient conversations. Our study shows potential for advanced models to improve patient care through nuanced communication analysis. #AIinHealthcare #PatientCare"	{'study', 'potential', '"', 'breakthrough', "we've", 'symptom', 'exciting', 'patient', 'our', 'in', '#naturallanguageprocessing', 'models', 'analysis', '#patientcare', 'talk', 'a', 'keyword', 'care', 'for', 'developed', '#aiinhealthcare', '.', 'healthcare', 'through', 'advanced', 'nuanced', '🔍', 'conversations', 'shows', 'improve', '!', 'detect', 'communication', 'library', 'oncology', 'to'}
🔍 New study develops a keyword library to detect symptom talk in oncology conversations using natural language processing. Achieved an F1 score of 0.82 for specific symptoms! Room for growth in capturing psychological symptoms & reducing ambiguity. #DigitalHealth #NLP #PatientCare 🏥💻	🔬 New study alert! We've developed a keyword library to detect symptom talk in oncology appointments with an impressive F1 score of 0.82. Our research analyzed 121 conversations, revealing that while we're good at catching physical symptoms, psychological ones are trickier. 🧠💬 #HealthTech #NLP #PatientCare #Oncology #AIResearch	Exciting breakthrough in patient care! 🌟 Researchers developed a #NaturalLanguageProcessing library to detect symptom talk in oncology visits, reaching an F1 score of 0.82. Physical symptoms easier to spot than psychological ones. Time for advanced models to further improve care. #HealthTech #PatientCare #Innovation #AI #MachineLearning #Oncology #SymptomDetection #ClinicalConversations #Research…	{'score', '🌟', 'psychological', 'ones', 'breakthrough', 'spot', 'symptom', ',', 'exciting', '#computationalhealth', 'researchers', 'patient', '#machinelearning', '#research', '#innovation', 'in', 'of', '#naturallanguageprocessing', 'time', 'models', '#ai', '#oncology', '#patientcare', 'easier', '#healthtech', 'talk', 'a', 'care', '#clinicalconversations', 'for', 'developed', 'symptoms', 'f1', 'fu…
🔍 New study develops a keyword library to detect symptom talk in oncology conversations using natural language processing. Achieved an F1 score of 0.82 for specific symptoms! 🏥💬 The library shows promise but also reveals challenges in capturing the nuances of symptom communication, especially for psychological symptoms. #HealthTech #NLP #PatientCare #Oncology 👩‍⚕️🗣️ Future tech could enable real-…	🔍 Exciting breakthrough in healthcare tech! Our recent study developed a keyword library to detect symptom talk in oncology conversations, achieving an F1 score of 0.82. This tool could transform patient care by enabling better symptom tracking. #HealthTech #PatientCare #NLP #Oncology 🏥💬	🤖🩺 Exciting news in healthcare! A new study developed a keyword library to detect symptom talk in oncology conversations, hitting an impressive accuracy (F1 score of 0.82)! While it excels at identifying physical symptoms, it shows we have more work to do with psychological ones. This advancement is a leap toward better patient care with the potential for real-time use in the future. #HealthTech …	{'study', 'score', 'toward', ')', 'work', 'advancement', 'psychological', 'at', 'ones', 'potential', 'news', 'identifying', 'we', 'symptom', 'leap', 'the', ',', 'exciting', 'patient', '(', 'this', 'real-time', 'future', '#innovation', 'in', 'have', 'of', '#', '#oncology', 'impressive', '#patientcare', '#healthtech', 'talk', 'it', 'a', 'keyword', 'care', 'for', 'developed', 'better', 'accuracy', '…
🔍 New study develops a keyword library to detect symptom talk in oncology conversations using natural language processing. Achieved an F1 score of 0.82 for specific symptoms! Room for growth in capturing psychological symptoms & reducing ambiguity. #HealthTech #NLP #PatientCare 🏥💬	🔍 New study develops a keyword library to detect symptom talk in oncology conversations using natural language processing. With an F1 score of 0.82, it's a step forward in understanding patient suffering. Still, challenges remain, especially in catching psychological symptoms. #HealthTech #NLP #Oncology #PatientCare	🔍 New research reveals a breakthrough in patient care! We've developed a keyword library using natural language processing to detect symptom discussions in oncology visits, boosting our capacity to understand and respond to patient suffering. #HealthTech #PatientCare #Oncology #NLP Discover more about how these insights are paving the way for advanced models to better capture patient-reported out…	{'those', 'insights', 'breakthrough', "we've", 'symptom', 'the', 'need', ',', 'how', 'these', 'patient', 'research', 'our', 'real-time', '#innovation', 'in', 'are', '🏥', 'language', 'enhance', 'using', 'processing', 'and', 'models', '#oncology', '#', 'way', '#patientcare', 'boosting', 'paving', '💡', 'respond', '#healthtech', 'capacity', 'a', 'care', 'keyword', 'for', 'developed', 'better', 'outco…
🔍 New study develops a keyword library to detect symptom talk in oncology conversations using natural language processing. Achieved an F1 score of 0.82 for specific symptoms! 🏥💬 The library shows promise but also reveals challenges in capturing the nuances of symptom communication, especially for psychological symptoms. #DigitalHealth #NLP #Oncology #PatientCare	🔍 New study alert! Researchers have developed a keyword library to detect symptom talk in oncology visits using natural language processing. With an F1 score of 0.82 for specific symptoms, it's a big step forward, but there's room to grow - especially for psychological symptoms. #HealthTech #NLP #PatientCare 🏥💬	"Exciting advances in healthcare tech! 🚀 Our latest study developed a keyword library to detect symptoms in oncology conversations, hitting an F1 score of 0.82! Still, we found more to do, especially for psychological symptoms & speech ambiguities. #DigitalHealth #NLP #PatientCare"	{'study', 'advances', 'score', '🚀', '#digitalhealth', '"', 'psychological', '&', 'we', ',', 'exciting', 'our', 'in', 'latest', 'of', 'especially', 'still', 'ambiguities', '#patientcare', 'a', 'keyword', 'for', 'developed', 'tech', 'symptoms', 'f1', 'do', 'found', '.', 'healthcare', 'an', '0.82', 'conversations', '!', 'detect', 'more', '#nlp', 'speech', 'library', 'hitting', 'oncology', 'to'}
🔍 New study develops a keyword library to detect symptom talk in oncology conversations using natural language processing. Achieved an F1 score of 0.82 for specific symptoms! Room for growth in recognizing psychological symptoms & reducing ambiguity. #DigitalHealth #NLP #Oncology #PatientCare	🤖💬 New study alert! We've developed a #NaturalLanguageProcessing keyword library to detect symptom talk in oncology convos. With an F1 score of 0.82 for specific symptoms, we're making strides in patient care. But there's room to grow, especially for psychological symptoms. #AIHealth #DigitalHealthcare 🏥📈	🤖🗣️ Cutting-edge research alert! Our team has developed a keyword library to detect patient symptoms from oncology conversations using natural language processing. The study showcases promising results with an F1 score of 0.82 for disease-specific symptoms. 💡 Findings show we're able to pick up on most physical symptoms, yet challenges remain in interpreting psychological cues. Excited for the po…	{'study', 'score', 'pick', 'potential', 'psychological', '#aihealth', 'tools', 'from', "we're", 'the', 'interpreting', ',', 'alert', 'ai', 'patient', 'research', 'disease-specific', 'remain', 'our', 'excited', 'results', 'cues', 'in', '🏥', 'language', 'using', 'processing', 'of', 'yet', 'challenges', 'team', 'showcases', 'up', '💡', 'findings', 'cutting-edge', 'a', '🗣', 'keyword', 'for', 'develope…
🔍 New study develops a keyword library to detect symptom talk in oncology conversations using natural language processing. Achieved an F1 score of 0.82 for specific symptoms! 🏥💬 The library shows promise but also reveals the complexity of capturing psychological symptoms and speech nuances. #HealthTech #NLP #PatientCare	🔍 New study develops a keyword library to detect symptom talk in oncology conversations, achieving an F1 score of 0.82 for specific symptoms! 🏥💬 This tool could pave the way for better patient care through advanced computational models. #DigitalHealth #PatientCare #Oncology #NLP #AI	🔍 Pioneering study develops a #NaturalLanguageProcessing keyword library to detect patient symptoms from oncology conversations. Achieved an F1 score of 0.82 for targeted symptoms! #DigitalHealth #PatientCare #AIinHealthcare The library still struggles with nuances - a reminder of the importance of human touch in #healthcare. 🏥💻 Excited for future advancements that could enable real-time symptom …	{'study', 'score', 'advancements', 'reminder', '#digitalhealth', 'develops', 'touch', 'from', 'nuances', 'symptom', 'the', 'patient', 'excited', '#machinelearning', 'real-time', 'future', 'in', '🏥', 'of', '#naturallanguageprocessing', 'enable', 'still', 'that', '#oncology', 'targeted', 'achieved', '#patientcare', 'importance', 'a', 'keyword', 'for', 'symptoms', 'f1', '#aiinhealthcare', '💻', '-', …
🔍 New study develops a keyword library to detect symptom talk in oncology conversations using natural language processing. Achieved an F1 score of 0.82 for specific symptoms! 🏥💬 The library shows promise but also reveals challenges in capturing the nuances of symptom communication, especially psychological ones. #HealthTech #PatientCare #NLP #Oncology #AIResearch 👩‍⚕️🤖 Future work could lead to r…	🔍 New study alert! Our team has developed a keyword library to detect symptom talk in oncology conversations using natural language processing. 🏥💬 With an impressive F1 score of 0.82, we're making strides in understanding patient communication to improve care. #HealthTech #NLP #PatientCare	🤖🩺 New study develops a #NaturalLanguageProcessing keyword library to detect symptom talk in oncology conversations! 🎙️ With an F1 score of 0.82 for focused symptom detection, this tool shows promise in capturing patient suffering. 👩‍⚕️💬 Yet, complexities in symptom communication remain, particularly for psychological symptoms. Time for advanced #AI to step in for nuanced, real-time patient care.…	{'study', 'score', '#digitalhealth', 'psychological', 'develops', 'symptom', '👩\u200d⚕', ',', 'particularly', 'patient', 'remain', 'this', 'real-time', 'in', '💬', 'of', '#naturallanguageprocessing', 'tool', 'yet', 'time', '#ai', '#', '#patientcare', 'focused', 'talk', 'a', 'keyword', 'care', 'for', 'symptoms', 'f1', 'detection', 'promise', 'suffering', '.', 'step', 'an', '0.82', 'capturing', 'adv…
🔍 New study develops a keyword library to detect symptom talk in oncology conversations using natural language processing. Achieved an F1 score of 0.82 for specific symptoms! 🏥💬 Still, challenges remain in capturing the nuances of how patients describe their experiences, especially psychological symptoms. #DigitalHealth #PatientCare #NLP #Oncology #AIinHealthcare	🔍 Exciting news from the healthcare front! A new study has developed a keyword library to detect symptoms from oncology patient conversations with an impressive F1 score of 0.82. This breakthrough could revolutionize how we attend to patient suffering by capturing the nuances of symptom talk. #HealthTech #NLP #PatientCare 🏥💻	🔍 Exciting strides in #HealthTech! Researchers developed a keyword library for natural language processing, enhancing our ability to detect patient symptoms through conversation analysis. 🏥💬 High performance in oncology chats shows promise for future AI advancements! #DigitalHealth #AIResearch #PatientCare	{'advancements', 'performance', '#digitalhealth', 'ai', ',', 'exciting', 'ability', 'researchers', 'patient', 'conversation', 'strides', 'our', 'future', 'in', '🏥', '💬', 'language', 'processing', 'high', 'analysis', '#airesearch', '#patientcare', '#healthtech', 'a', 'keyword', 'for', 'developed', 'symptoms', 'promise', '.', 'through', '🔍', 'shows', 'chats', '!', 'detect', 'natural', 'library', 'e…
🔍 New study develops a keyword library to detect symptom talk in oncology conversations using natural language processing. Achieved an F1 score of 0.82 for specific symptoms! 🏥💬 Still, challenges remain in capturing the nuances of symptom communication, especially for psychological symptoms. #HealthTech #PatientCare #NLP #Oncology #AIResearch	🔍 New study develops a keyword library to detect symptom talk in oncology conversations, hitting an F1 score of 0.82 for specific symptoms! 🏥💬 This tool could improve patient care by better understanding their experiences. #HealthTech #NLP #PatientCare #Oncology #Innovation	"🔍 New study develops a keyword library to spot symptom talk in oncology convos using natural language processing. Achieved F1 score of 0.82 for specific symptom detection, paving the way for advanced models to better understand & address patient suffering. #HealthTech #PatientCare"	{'study', 'score', '"', 'develops', 'spot', '&', 'symptom', 'the', ',', 'patient', 'convos', 'in', 'language', 'specific', 'using', 'processing', 'of', 'models', 'way', 'achieved', '#patientcare', 'paving', '#healthtech', 'talk', 'a', 'keyword', 'for', 'better', 'f1', 'detection', 'suffering', '.', 'understand', '0.82', 'advanced', '🔍', 'address', 'natural', 'library', 'new', 'oncology', 'to'}
🔍 New study develops a keyword library to detect symptom talk in oncology conversations using natural language processing. Achieved an F1 score of 0.82 for specific symptoms! Room for growth in capturing psychological symptoms & reducing ambiguity. #HealthTech #NLP #PatientCare 🏥💬	🔍 Exciting breakthrough in #HealthTech! Researchers have developed a keyword library to detect symptom talk in oncology conversations with an impressive F1 score of 0.82! This tool could revolutionize how we understand and respond to patient suffering. #AI #NaturalLanguageProcessing #PatientCare 🏥💬🤖	🔍 New study alert! We've developed an NLP keyword library to better detect symptom talk in oncology convos. 🩺 Our analysis of 121 patient-provider chats showed promising results, but there's room for tech growth. Real-time symptom spotting could soon be a reality! 📈 #HealthTech #NLP #OncologyCare 💡	{'study', '📈', "we've", 'symptom', ',', 'alert', 'our', 'real-time', 'convos', 'results', 'in', "there's", 'soon', 'of', 'but', 'analysis', 'reality', '💡', 'growth', '#healthtech', 'talk', 'spotting', 'keyword', 'a', 'for', 'developed', 'better', 'promising', 'tech', '.', 'could', 'an', 'showed', '#oncologycare', '🔍', '121', 'room', 'chats', '!', 'detect', '#nlp', 'patient-provider', 'nlp', '🩺', …
🔍 New study develops a keyword library to detect symptom talk in oncology conversations using natural language processing. Achieved an F1 score of 0.82 for specific symptoms! 🏥💬 The library shows promise but also reveals the complexity of capturing psychological symptoms and speech nuances. #HealthTech #NLP #PatientCare	🔍 Exciting breakthrough! Researchers have developed a keyword library to detect symptom talk in oncology conversations, achieving an F1 score of 0.82 for specific terms. This tech could pave the way for better patient care through advanced natural language processing. #HealthTech #PatientCare #Innovation #Oncology #NLP #AI #Research #ClinicalConversations	🔍 New study develops a keyword library to detect symptoms in cancer care conversations using natural language processing. 🩺 Achieved an F1 score of 0.82 for targeted symptoms but faces challenges with psychological symptoms & speech ambiguities. #HealthTech #NLP #PatientCare #Oncology	{'study', 'score', 'psychological', '&', 'cancer', 'in', 'language', 'using', 'processing', 'of', 'challenges', '#oncology', 'but', 'ambiguities', 'targeted', 'achieved', '#patientcare', '#healthtech', 'a', 'keyword', 'care', 'for', 'symptoms', 'f1', '.', 'faces', 'an', '0.82', '🔍', 'conversations', 'detect', '#nlp', 'speech', '🩺', 'with', 'natural', 'library', 'new', 'develops', 'to'}
🔍 New study develops a keyword library to detect symptom talk in oncology conversations using natural language processing. Achieved an F1 score of 0.82 for specific symptoms! Room for growth in capturing psychological symptoms & reducing ambiguity. #DigitalHealth #NLP #PatientCare 🏥💬	🔍 New study develops a keyword library to detect symptom talk in oncology conversations using natural language processing. Achieved an F1 score of 0.82 for specific symptoms, showing promise for future tech in patient care. 🩺💻 #HealthTech #PatientCare #NLP #Oncology #AIResearch	🔍 Exciting breakthrough in #HealthTech! Researchers have developed a #NaturalLanguageProcessing library to detect symptom talk in oncology appointments. 🏥🗣 With an F1 score of 0.82, it uncovers patient suffering more effectively. However, the challenge of capturing psychological symptoms remains. This is a leap toward real-time, nuanced patient care support! 🚀 #AIinHealthcare #PatientCare #Innova…	{'score', 'toward', '🚀', '#digitalhealth', 'psychological', 'breakthrough', '#futureofmedicine', 'symptom', 'the', 'leap', ',', 'exciting', 'researchers', 'patient', 'this', 'real-time', '#innovation', 'in', '🏥', 'have', 'effectively', 'of', '#naturallanguageprocessing', 'however', 'challenge', '#patientcare', '#healthtech', 'talk', 'it', 'a', '🗣', 'care', 'developed', 'symptoms', 'f1', 'sufferin…
🔍 New study develops a keyword library to detect symptom talk in oncology conversations using natural language processing. Achieved an F1 score of 0.82 for specific symptoms! 🏥💬 Yet, challenges remain in capturing psychological symptoms & speech ambiguity. #HealthTech #NLP #PatientCare	🤖 Exciting breakthrough in healthcare tech! 🏥 Researchers have developed a keyword library that detects symptom talk in oncology convos with impressive accuracy. 🗣️💬 This tool could revolutionize patient care by better capturing suffering. #HealthTech #NaturalLanguageProcessing #PatientCare	📢 Exciting breakthrough in medical tech! Our study developed a #NaturalLanguageProcessing keyword library to detect symptom talk in oncology appointments. 🧑‍💻📊 🔍 With an impressive F1 score of 0.82, this tool is enhancing our understanding of patient communication. However, there's room to grow - especially in catching those trickier psychological symptoms. 🧠💬 Our work sets the stage for advanced…	{'study', 'score', 'those', 'real', '📊', 'work', 'psychological', 'breakthrough', 'symptom', 'the', ',', 'exciting', 'patient', '📢', 'our', 'this', 'grow', 'in', "there's", '💬', 'trickier', 'of', '#naturallanguageprocessing', 'tool', 'however', 'especially', 'models', 'catching', 'impressive', 'talk', 'a', 'keyword', 'stage', 'for', 'developed', 'bring', '🧑\u200d💻', 'tech', 'f1', 'understanding',…
🔍 New study develops a keyword library to detect symptom talk in oncology conversations using natural language processing. Achieved an F1 score of 0.82 for specific symptoms! Shows promise for future tech to better understand patient suffering. #HealthTech #NLP #PatientCare 🏥💬	🔍 New study develops a keyword library to detect symptom talk in oncology convos. Achieved an F1 score of 0.82 for PRO-CTCAE terms! 🏥✨ Physical symptoms easier to spot than psychological ones. More advanced models needed for nuanced detection. #NLP #PatientCare #Oncology #AIResearch	🔍 Exciting progress in patient care! A new study has developed a #NaturalLanguageProcessing keyword library to detect symptom talk in oncology conversations. 🏥🗨️ With an F1 score of 0.82, the library picks up on PRO-CTCAE symptoms, paving the way for advanced models to understand patient needs better. #HealthTech #AI #PatientCare #Oncology #Innovation 💡 More nuanced detection methods for psycholo…	{'study', 'score', 'psychological', 'next', 'symptom', 'the', ',', 'progress', 'exciting', 'patient', '#innovation', 'in', '🏥', 'needs', 'are', 'of', '#naturallanguageprocessing', 'models', '#ai', '#oncology', 'way', 'up', '#patientcare', '💡', 'paving', '#healthtech', 'talk', 'a', 'care', 'keyword', 'for', 'developed', 'better', 'has', 'f1', 'symptoms', 'detection', 'methods', 'on', '.', 'underst…
🔍 New study develops a keyword library to detect symptom talk in oncology conversations using natural language processing. Achieved an F1 score of 0.82 for specific symptoms! 🏥💬 The library shows promise but also reveals challenges in capturing the nuances of symptom communication, especially for psychological symptoms. #DigitalHealth #PatientCare #NLP #Oncology #AIResearch 🤖 Future tech could en…	🔍 New study develops a keyword library to detect symptom talk in oncology conversations using natural language processing. With an F1 score of 0.82, it shows promise but also reveals challenges in identifying psychological symptoms. #HealthTech #NLP #PatientCare #OncologyResearch 🏥💬	🔍 New study explores the power of #NaturalLanguageProcessing to detect symptom discussion in oncology conversations. A tailored keyword library achieves promising results for identifying physical & emotional patient suffering. 🩺💬 Yet, the journey continues for refining tech to truly understand the nuance of patient speech. #HealthTech #PatientCare #AI #MachineLearning 👉 Key takeaways: - Created a…	{'study', 'score', '0', 'power', 'achieves', '&', 'identifying', 'journey', 'nuance', 'symptom', 'the', ',', 'patient', '#machinelearning', 'created', 'results', 'in', '💬', 'of', 'explores', '#naturallanguageprocessing', 'yet', 'key', 'refining', '#ai', ':', 'truly', 'term', '#patientcare', 'impressive', '👉', '#healthtech', 'emotional', 'a', 'keyword', 'for', 'promising', 'suffering', 'tech', '🔑'…
🔍 New study develops a keyword library to detect symptom talk in oncology conversations using natural language processing. Achieved an F1 score of 0.82 for specific symptoms! 🏥💬 The library shows promise but also reveals challenges in capturing the nuances of symptom communication, especially for psychological symptoms. #DigitalHealth #PatientCare #NLP #Oncology #AIResearch 🤖 Future tech could en…	🔍 New study develops a keyword library to detect symptom talk in oncology appointments using natural language processing. With an F1 score of 0.82, it's a step forward but shows the challenge of capturing nuanced expressions like psychological symptoms. #HealthTech #PatientCare #NLP 🩺💻	"🔍 Our latest study developed a keyword library to detect symptom talk in oncology conversations, achieving an F1 score of 0.82 for specific criteria. Real-time patient care is getting a boost from NLP tech! 🏥💬 Future models could offer even more nuanced understanding. #HealthTech #PatientCare #NLP"	{'study', 'score', '"', 'from', 'symptom', 'offer', ',', 'achieving', 'boost', 'patient', 'our', 'real-time', 'future', 'even', 'in', '🏥', '💬', 'latest', 'specific', 'of', 'models', '#patientcare', '#healthtech', 'talk', 'a', 'keyword', 'care', 'for', 'developed', 'criteria', 'understanding', 'tech', 'f1', '.', 'could', 'an', '0.82', 'nuanced', '🔍', 'conversations', '!', 'detect', 'more', 'is', '…
🔍 New study develops a keyword library to detect symptom talk in oncology conversations using natural language processing. Achieved an F1 score of 0.82 for specific symptoms, but challenges remain in capturing psychological symptoms & speech ambiguities. #DigitalHealth #NLP #OncologyCare 🏥💬	🔍 Exciting breakthrough in healthcare AI! Researchers developed a keyword library to detect symptom talk in oncology conversations with an impressive F1 score of 0.82. This tool could revolutionize patient care by better understanding and responding to patient suffering. #HealthTech #AI #PatientCare #Oncology #NLP #Innovation	🤖🔍 Exciting advances in healthcare tech! Researchers have developed a #NaturalLanguageProcessing keyword library to detect symptom talk in oncology appointments. Boasting an F1 score of 0.82, this tool may revolutionize how we understand and respond to patient needs. #AIinHealthcare #PatientCare	{'score', 'advances', 'we', 'symptom', ',', 'exciting', 'how', 'researchers', 'patient', 'this', 'in', 'needs', 'have', 'may', 'of', '#naturallanguageprocessing', 'tool', 'and', 'revolutionize', '#patientcare', 'respond', 'talk', 'a', 'keyword', 'developed', 'tech', 'f1', '#aiinhealthcare', '.', 'healthcare', 'understand', 'an', '0.82', '🔍', 'appointments', 'boasting', '!', 'detect', '🤖', 'librar…
🔍 New study develops a keyword library to detect symptom talk in oncology conversations using natural language processing. Achieved an F1 score of 0.82 for specific symptoms! 🏥💬 🤖 While promising, the study reveals challenges in capturing psychological symptoms & speech ambiguities. #HealthTech #AI #PatientCare	🔍 New study explores how #NaturalLanguageProcessing can enhance patient care by detecting symptom talk in oncology visits. Our team developed a keyword library with 1320 terms, achieving an F1 score of 0.82! Still, the challenge remains in picking up psychological symptoms and nuanced speech. #AIHealthcare #PatientCenteredCare #DigitalHealth #Oncology #SymptomDetection 🏥💻🗨️	🤖💡 Exciting news from computational healthcare research! A new study has developed a keyword library aimed at recognizing symptoms from oncology conversations with impressive accuracy. This is a leap towards better understanding patient suffering through natural language processing. #HealthTech #NLP #PatientCare	{'study', 'at', 'aimed', 'news', 'from', 'leap', 'exciting', 'patient', 'research', 'this', 'language', 'processing', 'recognizing', 'towards', '💡', 'impressive', '#patientcare', '#healthtech', 'a', 'keyword', 'developed', 'better', 'accuracy', 'has', 'computational', 'symptoms', 'understanding', 'suffering', '.', 'healthcare', 'through', 'conversations', '!', '🤖', 'is', '#nlp', 'with', 'natural'…
🔍 New study develops a keyword library to detect symptom talk in oncology conversations using natural language processing. Achieved an F1 score of 0.82 for specific symptoms! 🏥💬 Still, challenges remain in capturing the nuance of patient communication, especially for psychological symptoms. #HealthTech #PatientCare #NLP #Oncology #AIResearch	🔍 Exciting breakthrough in patient care! Our study developed a keyword library to detect symptoms from oncology conversations with an impressive F1 score of 0.82. This tool could transform how we understand & respond to patient needs, though challenges remain. #HealthTech #PatientCare #NLP #Oncology	📢 Exciting news in healthcare tech! ✨ Our latest study developed a natural language processing keyword library that boosts our ability to detect patient symptoms from oncology conversations. This tool aims to ease patient suffering by improving symptom communication. With an F1 score of 0.82, it shows promise, but we also learned that physical symptoms are easier to catch than psychological ones.…	{'study', 'score', 'psychological', 'ones', 'news', 'make', 'from', 'we', 'symptom', 'the', ',', 'ease', 'exciting', 'ability', 'patient', 'also', '📢', 'our', 'this', 'real-time', 'in', 'improving', 'are', 'learned', '💬', 'latest', 'language', 'by', 'processing', 'of', 'tool', 'models', 'that', 'but', 'reality', 'easier', 'boosts', '#healthtech', 'it', 'a', 'keyword', 'aims', 'developed', 'tech',…
🔍 New study develops a keyword library to detect symptom talk in oncology conversations using natural language processing. Achieved an F1 score of 0.82 for specific symptoms! 🏥💬 The library shows promise but also reveals challenges in capturing the nuances of symptom communication, especially for psychological symptoms. #HealthTech #PatientCare #NLP #Oncology #AIResearch 👩‍⚕️🤖 Future tech could e…	🤖🩺 Exciting breakthrough! Our study developed a natural language processing library to detect symptoms from oncology conversations. With an F1 score of 0.82, it's a big step towards understanding patient suffering through speech. Still, there's room to grow, especially in recognizing psychological symptoms. #HealthTech #PatientCare #NLP #Oncology #DigitalHealth #AIinHealthcare	🔍 New study alert! 🌟 Researchers have developed a keyword library to detect symptom talk in oncology conversations using NLP. Their work shows promise in understanding patient experiences better, with an impressive F1 score of 0.82 for identifying symptoms! 🏥💬 #HealthTech #NLP #Oncology (Note: Tweets are typically limited to 280 characters, so the above tweet is designed to be concise while highl…	{'study', 'score', '🌟', ')', 'work', 'identifying', 'tweets', 'from', 'symptom', 'the', ',', 'alert', 'their', 'designed', 'researchers', 'patient', '(', 'so', 'concise', 'experiences', 'in', '🏥', 'have', '💬', 'are', 'abstract', 'using', 'of', 'typically', ':', 'key', '#oncology', 'above', 'highlighting', 'impressive', '280', '#healthtech', 'talk', 'a', 'keyword', 'limited', 'for', 'developed', '…
🔍 New study develops a keyword library to detect symptom talk in oncology conversations using natural language processing. Achieved an F1 score of 0.82 for specific symptoms! 🏥💬 The library shows promise but also reveals the complexity of capturing psychological symptoms and speech nuances. #HealthTech #NLP #PatientCare	🔍 New study develops a keyword library to detect symptom talk in oncology visits using natural language processing. Achieved F1 score of 0.82 for specific symptoms, paving the way for future tech to better understand patient experiences. #HealthTech #NLP #PatientCare #Oncology	🚀 Exciting breakthrough! Researchers have developed an NLP keyword library to detect symptom talk in oncology convos 🩺. Achieved an F1 score of 0.82 for PRO-CTCAE symptoms detection! Physical symptoms easier to catch than psychological ones 🧠. #HealthTech #NLP #PatientCare	{'score', '🚀', 'psychological', 'ones', 'breakthrough', 'symptom', 'exciting', 'researchers', 'convos', 'in', 'have', 'of', 'achieved', '#patientcare', 'easier', '#healthtech', 'talk', 'keyword', 'for', 'developed', 'symptoms', 'f1', 'detection', '🧠', '.', 'an', 'catch', '0.82', '!', 'detect', 'pro-ctcae', 'physical', 'than', '#nlp', 'nlp', '🩺', 'library', 'oncology', 'to'}
🔍 New study develops a keyword library to detect symptom talk in oncology conversations using natural language processing. Achieved an F1 score of 0.82 for specific symptoms! 🏥💬 Still, challenges remain in capturing the nuance of patient communication, especially for psychological symptoms. #HealthTech #PatientCare #NLP #Oncology #Innovation	🔍 New study unveils a keyword library to detect symptom talk in oncology appointments using natural language processing. Achieved an F1 score of 0.82 for specific symptom detection! 🏥💬 Let's refine tech to better understand patient experiences & improve care. #eHealth #PatientCare #NLP #Oncology #DigitalHealth	"🔍 New study develops a keyword library to detect symptom talks in outpatient oncology chats, showing promising results with an F1 score of 0.82. While it's a step forward, there's still room to refine and advance these tools to better capture the nuances of patient communication. #NLP #PatientCare #Oncology"	{'study', 'score', '"', 'develops', 'tools', 'outpatient', 'nuances', 'symptom', 'the', ',', 'these', 'patient', 'results', 'in', "there's", 'of', 'and', 'advance', 'still', '#oncology', '#patientcare', 'a', 'keyword', 'showing', 'better', 'capture', 'promising', 'f1', 'talks', 'while', '.', 'step', 'an', "it's", '0.82', '🔍', 'room', 'refine', 'communication', 'chats', 'detect', '#nlp', 'with', '…
🔍 New study develops a keyword library to detect symptom talk in oncology conversations using natural language processing. Achieved an F1 score of 0.82 for specific symptoms! Room for growth in recognizing psychological symptoms & reducing ambiguity. #HealthTech #NLP #PatientCare 🏥💬	🔍 New study reveals a breakthrough in patient care! Researchers have developed a #NaturalLanguageProcessing keyword library to detect symptoms from oncology conversations. 🏥✨ With an F1 score of 0.82, this tool could revolutionize how we attend to patient suffering. #HealthTech #PatientCare #Innovation 📈 By analyzing 121 transcribed patient-doctor chats, the team has made strides towards real-tim…	🔍 New study reveals a breakthrough in healthcare! A keyword library developed to detect symptoms from patient-physician chats achieved an F1 score of 0.82. While great at spotting physical symptoms, it shows we have more ground to cover in understanding psychological symptom talk. 🤖💬 #AI #NLP #HealthTech #PatientCare	{'study', 'score', 'psychological', 'at', 'breakthrough', 'from', 'we', 'symptom', ',', 'in', 'have', 'ground', '💬', 'of', '#ai', 'achieved', '#patientcare', '#healthtech', 'talk', 'it', 'a', 'keyword', 'spotting', 'developed', 'understanding', 'symptoms', 'f1', 'reveals', 'while', 'library', 'great', '.', 'healthcare', 'an', '0.82', '🔍', 'cover', 'shows', 'chats', '!', 'detect', 'physical', 'mor…
🔍 New study develops a keyword library to detect symptom talk in oncology conversations using natural language processing. Achieved an F1 score of 0.82 for specific symptoms! 🏥💬 The library shows promise but also reveals the complexity of capturing psychological symptoms and speech ambiguities. #DigitalHealth #NLP #Oncology #PatientCare	🤖 New study alert! Researchers have developed a #NaturalLanguageProcessing keyword library to detect symptom talk in oncology convos. With a 1320-term library, they achieved an F1 score of 0.82 for specific symptoms. Future tech could lead to real-time patient care insights! #AIHealthcare #PatientCare #Oncology #Innovation	🔍 Exciting research update! We've developed a keyword library to detect patient symptom talk using natural language processing in transcribed oncology conversations. Could pave the way for better patient care through AI! 📊 Our library hit an F1 score of 0.82 on a focused criteria, showing promising accuracy in recognizing symptom dialogue. 🧠 Insight: Physical symptoms are easier to catch than psy…	{'score', 'advances', '📊', 'update', 'psychological', 'ones', "we've", 'symptom', 'the', 'ai', ',', 'exciting', 'patient', 'research', 'our', 'real-time', 'in', 'are', 'language', 'using', 'processing', 'of', 'recognizing', ':', 'hit', 'might', 'way', 'easier', 'focused', 'speech-to-text', 'talk', 'a', 'keyword', 'care', 'for', 'developed', 'better', 'criteria', 'showing', 'accuracy', 'promising'…
🔍 New study develops a keyword library to detect symptom talk in oncology conversations using natural language processing. Achieved an F1 score of 0.82 for specific symptoms! Room for growth in capturing psychological symptoms & reducing ambiguity. #DigitalHealth #NLP #PatientCare 🏥💬	🔍 New study develops a #NaturalLanguageProcessing keyword library to detect symptom talk in oncology visits. With an F1 score of 0.82, it captures most symptom conversations but shows the need for advanced models to tackle ambiguities, especially in psychological symptoms. #AIHealthcare #PatientCare #DigitalHealth 💻🩺	"🔍 New study develops a powerful keyword library to detect symptom talk in oncology appointments, achieving an F1 score of 0.82. Although it's a leap forward, the subtleties of physical vs psychological symptoms call for more nuanced AI models. A step closer to understanding patient suffering through conversation analysis! #HealthTech #AI #PatientCare"	{'study', 'score', 'call', '"', 'psychological', 'develops', 'symptom', 'leap', 'the', ',', 'ai', 'achieving', 'patient', 'conversation', 'in', 'of', 'powerful', 'models', '#ai', 'analysis', '#patientcare', '#healthtech', 'talk', 'although', 'a', 'keyword', 'for', 'vs', 'understanding', 'symptoms', 'f1', 'suffering', 'subtleties', '.', 'step', 'an', "it's", 'through', '0.82', 'nuanced', '🔍', 'app…
🔍 Exciting breakthrough in healthcare tech! Our study developed a keyword library to detect symptom talk in oncology convos, achieving an F1 score of 0.82 for specific symptoms. 🏥💬 While it's a step forward, we found that physical symptoms are easier to spot than psychological ones. The journey continues to refine AI for real-time patient care support. #DigitalHealth #NLP #Oncology #PatientCare #…	🔍 New study alert! We've developed a keyword library to better detect patient symptoms from oncology conversations. 🏥✨ With an F1 score of 0.82 for specific symptom talk, our research is paving the way for advanced computational models. #HealthTech #NLP #PatientCare #Oncology	🔍 Exciting news from healthcare research! We've developed a keyword library to better detect symptom talk in oncology patient conversations, using natural language processing. Our study shows promise for future models that can help doctors understand and respond to patients' needs more effectively. #HealthcareInnovation #PatientCare #NaturalLanguageProcessing #OncologySupport #SymptomDetection #M…	{'study', '#healthcareinnovation', 'patients', 'news', "we've", '#medicalresearch', 'from', 'symptom', ',', "'", 'exciting', 'patient', 'research', 'our', 'future', 'can', 'in', 'needs', 'language', 'effectively', 'using', 'processing', '#naturallanguageprocessing', 'and', 'models', 'that', '#oncologysupport', '#patientcare', 'respond', 'talk', 'a', 'keyword', 'for', 'developed', 'better', 'help'…
🔍 New study develops a keyword library to detect symptom talk in oncology conversations using natural language processing. Achieved an F1 score of 0.82 for specific symptoms! 🏥💬 Still, challenges remain in capturing the nuances of patient communication, especially for psychological symptoms. #HealthTech #PatientCare #NLP #Oncology #Innovation	🔍 New study develops a keyword library to detect symptom talk in oncology conversations, achieving an F1 score of 0.82 for specific symptoms. While physical symptoms are easier to identify, psychological ones like anxiety remain a challenge. #HealthTech #NLP #PatientCare 🏥💻	🔍 Exciting breakthrough in patient care! Researchers have developed a keyword library that improves detecting patients' symptom talk in oncology settings using natural language processing. The study analyzed 121 outpatient conversations and successfully identified physical symptoms with an F1 score of 0.82! However, it's trickier with psychological symptoms due to ambiguous expressions. The study…	{'study', 'score', 'settings', 'identified', 'psychological', 'patients', 'breakthrough', 'outpatient', 'ambiguous', 'symptom', 'the', ',', "'", 'exciting', 'researchers', 'patient', 'doors', 'real-time', '#innovation', 'in', 'have', 'analyzed', 'trickier', 'language', 'using', 'processing', 'of', 'and', 'however', 'that', 'models', '#oncology', '#patientcare', '#healthtech', 'talk', 'a', 'care',…
🔍 New study develops a keyword library to detect symptom talk in oncology conversations using natural language processing. Achieved an F1 score of 0.82 for specific symptoms! 🏥💬 Still, challenges remain in capturing the nuances of symptom communication, especially for psychological symptoms. #HealthTech #PatientCare #NLP #Oncology #AIResearch	🔍 New study develops a keyword library to detect symptom talk in oncology convos using natural language processing! Achieved an F1 score of 0.82 for PRO-CTCAE symptoms. Physical symptoms easier to ID than psychological ones. Future tech could enable real-time patient care insights! #HealthTech #NLP #OncologyResearch 🏥💬	🔍 New study unveils a natural language processing keyword library aimed at improving the detection of patient symptoms from transcribed oncology conversations. 🏥✨ The tool shows promise, particularly for physical symptoms, but reveals the challenge of interpreting psychological symptoms. #HealthTech #NLP #Oncology #PatientCare	{'study', 'psychological', 'at', 'aimed', 'from', 'the', 'interpreting', ',', 'particularly', 'patient', 'unveils', 'improving', '🏥', 'language', 'processing', 'of', 'tool', 'challenge', '#oncology', 'but', '#patientcare', '#healthtech', 'a', 'keyword', 'for', 'symptoms', 'detection', 'promise', 'reveals', '✨', '.', '🔍', 'transcribed', 'conversations', 'shows', 'physical', '#nlp', 'natural', 'lib…
🔍 New study develops a keyword library to detect symptom talk in oncology conversations using natural language processing. Achieved an F1 score of 0.82 for specific symptoms! 🏥💬 Physical symptoms are easier to spot than psychological ones. More advanced models needed for nuanced detection. #HealthTech #NLP #PatientCare	🚀 New study alert! We've developed a keyword library to detect symptom talk in oncology conversations using natural language processing. Our findings show promise for future tech in patient care, but also the challenges in capturing the nuances of symptom communication. #HealthTech #NLP #PatientCare	"🚀 Exciting strides in #HealthTech! Our latest study developed a keyword library to detect symptom discussions in oncology visits using NLP. With an F1 score of 0.82, we're closer to understanding patient suffering through conversation analysis. #AIInHealthcare #PatientCare"	{'study', 'score', '🚀', '"', "we're", 'symptom', ',', 'exciting', 'patient', 'conversation', 'strides', 'our', 'in', 'latest', 'using', 'of', 'analysis', '#patientcare', '#healthtech', 'a', 'keyword', 'developed', 'understanding', 'f1', 'suffering', '#aiinhealthcare', '.', 'an', 'through', '0.82', 'closer', '!', 'detect', 'with', 'visits', 'nlp', 'library', 'discussions', 'oncology', 'to'}
🔍 New study develops a keyword library to detect symptom talk in oncology conversations using natural language processing. Achieved an F1 score of 0.82 for specific symptoms! Room for growth in recognizing psychological symptoms & reducing ambiguity. #HealthTech #NLP #PatientCare 🏥💬	"🔍 New study develops a keyword library to detect patient symptoms from oncology conversations using natural language processing. Achieved an F1 score of 0.82 for specific symptom talk, paving the way for advanced models to better understand & address patient suffering. #HealthTech #NLP #PatientCare"	🤖 Exciting breakthrough in #DigitalHealth! Our latest study developed a keyword library to detect patient symptom talk with impressive accuracy! 📈 F1 score of 0.82 for specific symptoms & 0.61 for broader terms! 🔍 Future #AI models could mean real-time monitoring in clinics. #HealthTech #PatientCare #NLPResearch 🏥💬	{'study', 'score', 'clinics', '#digitalhealth', 'breakthrough', '📈', '&', 'symptom', 'terms', 'exciting', 'patient', 'our', '#nlpresearch', 'real-time', 'future', 'in', '🏥', 'mean', '💬', 'latest', 'specific', 'of', 'models', '#ai', '0.61', 'impressive', '#patientcare', '#healthtech', 'talk', 'a', 'keyword', 'for', 'developed', 'accuracy', 'symptoms', 'f1', 'could', 'monitoring', '.', '0.82', '🔍',…
🔍 New study develops a keyword library to detect symptom talk in oncology conversations using natural language processing. Achieved an F1 score of 0.82 for specific symptoms! Room for growth in capturing psychological symptoms & reducing ambiguity. #HealthTech #NLP #PatientCare 🏥💬	🔍 New study develops a keyword library to detect symptom talk in oncology conversations with an F1 score of 0.82. This innovative #NLP tool aids in understanding patient suffering, but reveals challenges in capturing psychological symptoms. Future tech could enable real-time detection. #AIHealthcare #PatientCare	🔍🗣️ Exciting news from the field of computational health! Researchers have developed a keyword library to spot symptom talk in oncology convos. It hit an F1 score of 0.82 for specific symptoms! Still, recognizing emotional distress remains a challenge. #AI #HealthTech #PatientCare 🤖 This advancement could pave the way for more nuanced AI that helps doctors better understand patient experiences, e…	{'score', 'advancement', 'news', 'next-gen', 'spot', 'from', 'symptom', 'the', 'ai', ',', 'exciting', 'researchers', 'patient', 'this', 'convos', 'experiences', 'in', 'distress', 'have', 'specific', 'of', 'challenge', 'recognizing', 'especially', 'hit', 'still', '#ai', 'way', 'that', '#patientcare', 'speech-to-text', '#healthtech', 'talk', 'as', 'it', 'a', '🗣', 'keyword', 'for', 'developed', 'emo…
🔍 New study develops a keyword library to detect symptom talk in oncology conversations using natural language processing. Achieved an F1 score of 0.82 for specific symptoms! Room for growth in capturing psychological symptoms & reducing ambiguity. #HealthTech #PatientCare #NLP #Oncology	🤖💬 New study alert! Researchers have developed a keyword library to detect symptom talk in oncology convos. It's a big step towards understanding patient suffering through natural language processing. 🏥🗣️ #HealthTech #PatientCare #Oncology #NLP #ArtificialIntelligence	🔍 New study alert! Researchers have developed a keyword library to detect symptom talk in oncology appointments using NLP. 🏥✨ The library scored an F1 of 0.82 for specific symptom detection, revealing both strengths & challenges in capturing patient suffering. #HealthTech #PatientCare #AIinHealthcare	{'study', 'revealing', '&', 'symptom', 'the', ',', 'alert', 'researchers', 'scored', 'patient', 'in', '🏥', 'have', 'specific', 'using', 'of', 'challenges', '#patientcare', '#healthtech', 'talk', 'a', 'keyword', 'strengths', 'for', 'developed', 'both', 'f1', 'detection', 'suffering', '#aiinhealthcare', '✨', '.', 'an', '0.82', 'capturing', '🔍', 'appointments', '!', 'detect', 'nlp', 'library', 'new'…
🔍 New study develops a keyword library to detect symptom talk in oncology conversations using natural language processing. Achieved an F1 score of 0.82 for specific symptoms! 🏥💬 Still, challenges remain in capturing psychological symptoms & speech ambiguities. #HealthTech #NLP #PatientCare	🔍 New study develops a keyword library to detect symptom talk in oncology conversations using natural language processing. Achieved an F1 score of 0.82 for specific symptoms! Room for growth in detecting psychological symptoms & reducing ambiguity. #HealthTech #NLP #PatientCare 🏥💬	📢 Exciting breakthrough in #HealthTech! Our latest study delves into the power of natural language processing to detect patient symptoms from oncology convos. 🏥💬 With a new keyword library, we're unlocking insights & paving the way for future AI tools to better understand & address patient suffering. #DigitalHealth #PatientCare #Oncology #Innovation #AIResearch	{'study', 'insights', '#digitalhealth', 'breakthrough', 'power', 'tools', '&', 'from', "we're", 'the', 'ai', ',', 'exciting', 'patient', '📢', 'our', 'convos', 'future', '#innovation', 'in', '🏥', '💬', 'latest', 'delves', 'language', 'of', 'processing', 'unlocking', 'into', '#oncology', 'way', '#airesearch', '#patientcare', 'paving', '#healthtech', 'a', 'keyword', 'for', 'better', 'symptoms', 'suff…
🔍 New study develops a keyword library to detect symptom talk in oncology conversations using natural language processing. Achieved an F1 score of 0.82 for specific symptoms! 🏥💬 Still, challenges remain in capturing the nuances of symptom communication, especially for psychological symptoms. #HealthTech #NLP #PatientCare	🤖🔍 New study develops a #NaturalLanguageProcessing keyword library to detect symptom talk in oncology conversations. Achieved F1 score of 0.82 for PRO-CTCAE-focused talk, paving the way for advanced models to improve patient care. 🏥💬 #DigitalHealth #PatientCare #AIinHealthcare	"🔍 A breakthrough study develops a keyword library to detect symptom talk in oncology visits! With an F1 score of 0.82, it's a step forward in #PatientCare. Results also show the complexity in capturing psychological symptoms. Future tech could lead to real-time patient monitoring. #DigitalHealth #NLP #Oncology"	{'study', 'score', '#digitalhealth', '"', 'psychological', 'breakthrough', 'develops', 'symptom', 'the', 'lead', ',', 'also', 'patient', 'real-time', 'future', 'results', 'in', 'of', '#oncology', '#patientcare', 'talk', 'a', 'keyword', 'symptoms', 'f1', 'tech', 'show', '.', 'could', 'monitoring', 'step', 'an', "it's", '0.82', 'capturing', '🔍', 'complexity', '!', 'detect', '#nlp', 'visits', 'with'…
🔍 New study develops a keyword library to detect symptom talk in oncology conversations using natural language processing. Achieved an F1 score of 0.82 for specific symptoms! 🏥💬 Still, challenges remain in capturing the nuances of symptom communication, especially for psychological symptoms. #HealthTech #PatientCare #NLP #Oncology #AIResearch	🤖 New study alert! Researchers have developed a keyword library to detect symptom talk in #oncology patient conversations with 82% accuracy. This tool could lead to better patient care by catching subtle signs of distress. #HealthTech #NLP #PatientCare #Innovation 💡🩺	🔍 New study developed a keyword library to enhance detection of symptom talk in outpatient oncology conversations. 🏥 With an F1 score of 0.82 for specific symptom keywords, the method shows promise but also reveals the complexity of capturing psychological symptoms and ambiguous language. 🧠 Future tech advancements may enable real-time symptom detection, transforming patient care. #DigitalHealth …	{'study', 'score', 'advancements', '#digitalhealth', 'psychological', 'outpatient', 'ambiguous', 'symptom', 'the', ',', 'also', 'patient', 'real-time', 'future', 'in', '🏥', 'may', 'language', 'enhance', 'of', 'specific', 'enable', 'and', '#naturallanguageprocessing', '#oncology', 'method', 'but', '#patientcare', '#healthtech', 'talk', 'a', 'keyword', 'care', 'for', 'developed', 'symptoms', 'detec…
🔍 New study develops a keyword library to detect symptom talk in oncology conversations using natural language processing. Achieved an F1 score of 0.82 for specific symptoms! 🏥💬 The library shows promise but also reveals challenges in capturing the nuances of symptom communication, especially for psychological symptoms. #DigitalHealth #PatientCare #NLP #Oncology #Innovation 👩‍⚕️🗣️ Future tech cou…	🔍 New study unveils a keyword library to detect symptom talk in oncology convos! 🏥✨ Our research analyzed 121 patient-doctor discussions, creating a tool that recognizes patient suffering with an F1 score of 0.82. While it's a start, the journey to understand every nuance of symptom communication continues. #HealthTech #NLP #PatientCare #Oncology #Innovation	🤖 Exciting progress in healthcare tech! Our recent study developed a #NaturalLanguageProcessing library to detect patient symptoms, reaching an F1 score of 0.82! Although it's tougher to spot psychological symptoms like anxiety, this tool promises to improve patient care by better capturing and responding to their needs. #HealthTech #PatientCare #Innovation #AIinHealthcare 🏥💬🔍	{'study', 'score', 'psychological', 'spot', ',', 'progress', 'exciting', 'their', 'patient', 'our', 'this', 'promises', 'anxiety', '#innovation', 'in', 'needs', '🏥', '💬', 'by', 'of', '#naturallanguageprocessing', 'tool', 'and', 'responding', '#patientcare', 'like', '#healthtech', 'although', 'a', 'care', 'developed', 'better', 'tech', 'symptoms', 'f1', '#aiinhealthcare', 'recent', 'tougher', '.',…
🔍 New study develops a keyword library to detect symptom talk in oncology conversations using natural language processing. Achieved an F1 score of 0.82 for specific symptoms! 🏥💬 The library shows promise but also reveals challenges in capturing the nuances of symptom communication, especially for psychological symptoms. #HealthTech #PatientCare #NLP #Oncology #AIResearch 👩‍⚕️🗣️ Future tech could …	🔍 Exciting breakthrough in healthcare tech! A new study has developed a keyword library to detect symptom talk in oncology conversations with a promising F1 score of 0.82. This tool could revolutionize patient care by better understanding and addressing their symptoms. 🏥💬 #HealthTech #NLP #PatientCare #Oncology #Innovation	🔍 New study develops a keyword library to detect patient symptoms in oncology conversations with promising results! The library achieved an F1 score of 0.82 against a focused gold standard. Yet, there's room for growth, especially in identifying psychological symptoms. #DigitalHealth #NLP #PatientCare 💬🤖🩺	{'study', 'score', '#digitalhealth', 'psychological', 'develops', 'identifying', 'the', ',', 'patient', 'results', 'in', "there's", '💬', 'of', 'standard', 'yet', 'especially', 'achieved', '#patientcare', 'growth', 'focused', 'a', 'keyword', 'for', 'symptoms', 'promising', 'f1', '.', 'against', 'an', 'gold', '0.82', '🔍', 'room', 'conversations', '!', 'detect', '#nlp', '🤖', '🩺', 'with', 'library', …
🔍 New study develops a keyword library to detect symptom talk in oncology conversations using natural language processing. Achieved an F1 score of 0.82 for specific symptoms! Room for growth in recognizing psychological symptoms & reducing ambiguity. #DigitalHealth #NLP #Oncology #PatientCare	🔍 Exciting breakthrough in healthcare! Our study developed a keyword library to detect symptoms from oncology conversations, achieving an F1 score of 0.82 for PRO-CTCAE-focused symptom talk. 🗣️🩺 This paves the way for advanced models to better understand patient suffering. #HealthTech #NLP #PatientCare	🤖💬 Exciting breakthrough! Our latest study developed a keyword library using #NaturalLanguageProcessing to detect symptom talk in 121 outpatient oncology convos. With an F1 score of 0.82, we're closer to understanding patients' needs in real time. #DigitalHealth #PatientCare #eHealth	{'study', 'score', 'real', '#digitalhealth', 'patients', 'breakthrough', 'outpatient', "we're", 'symptom', ',', "'", 'exciting', '#ehealth', 'our', 'convos', 'in', 'needs', '💬', 'latest', 'using', '#naturallanguageprocessing', 'of', 'time', '#patientcare', 'talk', 'a', 'keyword', 'developed', 'understanding', 'f1', '.', 'an', '0.82', '121', 'closer', '!', 'detect', '🤖', 'with', 'library', 'oncolo…
🔍 New study develops a keyword library to detect symptom talk in oncology conversations using natural language processing. Achieved an F1 score of 0.82 for specific symptoms! Room for growth in recognizing psychological symptoms & reducing ambiguity. #HealthTech #NLP #PatientCare 🏥💬	"🔍 Exciting news in healthcare tech! Our study developed a keyword library to detect symptom talk in oncology convos, achieving an F1 score of 0.82 for specific symptoms. This opens the door to advanced models for real-time patient care. #DigitalHealth #NLP #PatientCare #Oncology"	🔍 Exciting breakthrough in healthcare! Researchers have developed a keyword library that detects symptoms from patient-doctor chats with impressive accuracy. Their study analyzed 121 oncology conversations, revealing the power and challenges of language processing in medical settings. 🏥💬 Their tool achieved an F1 score of 0.82 for specific symptom terms, but it's just the beginning. The goal? Adv…	{'study', 'score', 'settings', '#digitalhealth', 'revealing', 'just', 'breakthrough', 'power', '?', 'from', 'symptom', 'the', 'terms', ',', 'exciting', 'their', 'researchers', 'patient', 'real-time', 'in', '🏥', 'have', 'analyzed', '💬', 'language', 'specific', 'of', 'challenges', 'processing', 'and', 'tool', 'that', 'but', 'goal', 'models', '#', 'achieved', 'impressive', 'patient-doctor', 'a', 'ke…
🔍 New study develops a keyword library to detect symptom talk in oncology conversations using natural language processing. Achieved an F1 score of 0.82 for specific symptoms! Room for growth in capturing psychological symptoms & reducing ambiguity. #HealthTech #NLP #PatientCare 🏥💬	🔍 New study unveils a keyword library for detecting symptom talk in oncology visits using natural language processing. Achieved an F1 score of 0.82 for specific symptoms, paving the way for advanced models to better understand patient suffering. #HealthTech #NLP #PatientCare 🏥💬	🔍 Exciting advancements in healthcare tech! Our study developed a keyword library using natural language processing to detect symptoms in oncology conversations. 🏥💬 ✅ Achieved high accuracy for physical symptoms 🤖 Identified areas for AI model improvements 🌟 Future goal: Enable real-time symptom detection #HealthTech #PatientCare #NLP #Oncology #Innovation	{'study', 'advancements', '🌟', 'identified', '✅', 'symptom', 'ai', 'exciting', 'our', 'real-time', 'future', '#innovation', 'in', '🏥', '💬', 'improvements', 'language', 'using', 'processing', 'enable', ':', '#oncology', 'goal', 'high', 'achieved', '#patientcare', '#healthtech', 'a', 'keyword', 'for', 'developed', 'accuracy', 'tech', 'symptoms', 'detection', '.', 'healthcare', 'model', '🔍', 'areas'…
🔍 New study develops a keyword library to detect symptom talk in oncology conversations using natural language processing. Achieved an F1 score of 0.82 for specific symptoms! 🏥💬 Yet, challenges remain in capturing psychological symptoms & speech ambiguities. #DigitalHealth #NLP #Oncology	🔍 New study unveils a keyword library to detect symptom talk in oncology conversations with a promising F1 score of 0.82! This tool aims to improve patient care by better understanding how symptoms are communicated. #HealthTech #NLP #PatientCare #Oncology #Innovation 💡🩺	🔍 Exciting breakthrough in healthcare tech! Researchers developed a #NaturalLanguageProcessing library to better detect and understand patient symptoms in cancer care conversations. 💬 This tool could revolutionize how we attend to patient suffering. #DigitalHealth #Oncology #AI #Innovation For the full study on how this could shape future patient care, stay tuned! 🌟 #HealthcareFuture	{'study', '🌟', '#digitalhealth', 'attend', 'breakthrough', '#healthcarefuture', 'cancer', 'we', 'the', ',', 'exciting', 'how', 'patient', 'researchers', 'this', 'future', '#innovation', 'in', '💬', '#naturallanguageprocessing', 'tool', 'and', 'revolutionize', '#oncology', '#ai', 'a', 'care', 'for', 'developed', 'better', 'shape', 'tech', 'symptoms', 'suffering', 'full', 'on', '.', 'could', 'health…
🔍 New study develops a keyword library to detect symptom talk in oncology conversations using natural language processing. Achieved an F1 score of 0.82 for specific symptoms! 🏥💬 The library shows promise but also reveals challenges in capturing the nuances of symptom communication, especially for psychological symptoms. #HealthTech #NLP #PatientCare #Oncology 🤖 Future tech could enable real-time …	🤖🩺 Exciting breakthrough in healthcare! Researchers have developed a keyword library to detect symptoms from patient conversations with a high accuracy rate. This tool has the potential to enhance patient care by catching subtle cues in dialogue. #HealthTech #PatientCare #NLP #Oncology	"🔍 Exciting breakthrough! Researchers have developed a keyword library to detect symptom talk in oncology conversations with a promising accuracy rate (F1=0.82 for focused symptoms). This tool could revolutionize patient care by understanding and addressing their suffering more effectively. #HealthTech #PatientCare #NLP #Oncology #AI #Research"	{')', '"', 'breakthrough', 'symptom', 'exciting', 'their', 'researchers', '(', 'patient', 'this', '#research', 'in', 'have', 'by', 'effectively', 'tool', 'and', 'revolutionize', '#oncology', '#ai', '#patientcare', '=', 'focused', '#healthtech', 'talk', 'rate', 'a', 'keyword', 'care', 'for', 'developed', 'accuracy', 'promising', 'f1', 'symptoms', 'understanding', 'suffering', '.', 'could', '0.82',…
🔍 New study develops a keyword library to detect symptom talk in oncology conversations using natural language processing. Achieved an F1 score of 0.82 for specific symptoms! 🏥💬 Still, challenges remain in capturing the nuances of symptom communication, especially for psychological symptoms. #DigitalHealth #NLP #Oncology #PatientCare	🤖💬 New study alert! We've developed a keyword library to detect symptoms in oncology convos using NLP, achieving an F1 score of 0.82 for specific symptom talk. Our research reveals challenges in capturing psychological symptoms & the nuances of patient speech. #DigitalHealth #NLP #Oncology	🔍 Exciting research breakthrough! 🏥 A new study developed an NLP keyword library to detect 🗣️ symptom talk in oncology conversations. With an F1 score of 0.82, it shows promise but also highlights challenges such as detecting psychological symptoms. Time to refine computer models for better patient care! #MachineLearning #PatientCare #Oncology #NLP #DigitalHealth 🩺💻	{'study', 'score', '#digitalhealth', 'psychological', 'breakthrough', 'computer', 'symptom', ',', 'also', 'exciting', 'highlights', 'patient', 'research', '#machinelearning', '🏥', 'in', 'of', 'challenges', 'time', 'models', '#oncology', 'but', '#patientcare', 'as', 'talk', 'such', 'it', 'a', 'keyword', '🗣', 'for', 'developed', 'better', 'care', 'symptoms', 'f1', 'promise', 'detecting', '💻', '.', …
🔍 New study develops a keyword library to detect symptom talk in oncology conversations using natural language processing. Achieved an F1 score of 0.82 for specific symptoms! 🏥💬 The library shows promise but also reveals challenges in capturing the nuances of symptom communication, especially psychological ones. #DigitalHealth #PatientCare #NLP #Oncology #AIResearch 👩‍⚕️🤖 Future tech could enable…	🔍 New study develops a keyword library to detect symptom talk in oncology conversations, achieving an F1 score of 0.82 for specific symptoms. This tool could enhance patient care by better identifying suffering through natural language processing. #HealthTech #PatientCare #NLP #Oncology	🔍 Exciting breakthrough! We've developed a keyword library that enhances our ability to detect patient symptoms through natural language processing. The study analyzed 121 oncology conversations, yielding a robust set of 1320 terms with a high detection rate (F1=0.82 for specific symptom talk). While physical symptoms are more readily identified, we're working on better recognizing psychological …	{'study', 'working', 'large-scale', ')', 'identified', 'psychological', 'ones', 'breakthrough', "we've", "we're", 'enhances', 'the', 'terms', ',', 'symptom', 'exciting', 'ability', 'patient', '(', 'ai', 'our', 'doors', 'this', 'promises', 'anxiety', 'real-time', 'are', 'analyzed', 'yielding', 'language', 'specific', 'processing', 'of', 'recognizing', 'innovation', 'and', 'that', 'models', 'high',…
