# Supplementary material for: The Temperature Feature of ChatGPT: Modifying Creativity for Clinical Research
Source: JMIR Hum Factors. 2024 Mar 8;11:e53559. doi: 10.2196/53559 (PMC10960206; doi:10.2196/53559)
Supplement: Multimedia Appendix 1 [file humanfactors_v11i1e53559_app1.zip › Appendix/gpt-3.5-turbo-1106_title.csv]

0.0	0.5	1.0	tokenized_tweets
"Developing and Evaluating a Natural Language Processing Keyword Library for Detecting Symptom Talk in Oncology Conversations: Implications for Computational Models and Real-Time Detection"	"Developing and Evaluating a Natural Language Processing Keyword Library for Symptom Detection in Oncology Conversations: Implications for Computational Models"	"Developing a Natural Language Processing Keyword Library for Detecting Symptom Talk in Oncology Conversations: Insights and Limitations"	{'natural', 'detecting', ':', 'oncology', 'keyword', 'library', 'for', 'a', 'insights', 'symptom', 'in', 'conversations', 'limitations', 'and', 'developing', 'talk', '"', 'processing', 'language'}
"Developing and Evaluating a Natural Language Processing Keyword Library for Detecting Symptom Talk in Oncology Conversations: Implications for Computational Models and Real-Time Detection"	"Developing and Evaluating a Natural Language Processing Keyword Library for Symptom Detection in Clinical Conversations: Implications for Advanced Computational Models"	"Developing and Evaluating a Natural Language Processing Keyword Library for Detecting Symptom Talk in Outpatient Oncology Conversations"	{'processing', 'oncology', 'natural', 'in', 'conversations', 'keyword', 'outpatient', 'evaluating', 'language', 'library', 'for', 'talk', 'a', 'detecting', 'and', 'developing', 'symptom', '"'}
"Developing and Evaluating a Natural Language Processing Keyword Library for Detecting Symptom Talk in Oncology Conversations: Implications for Computational Models"	"Developing and Evaluating a Natural Language Processing Keyword Library for Detecting Symptom Talk in Oncology Conversations: Implications for Computational Model Building"	"Developing and Evaluating a Natural Language Processing Keyword Library for Detecting Symptom Talk in Oncology Conversations"	{'processing', 'oncology', 'natural', 'in', 'conversations', 'keyword', 'evaluating', 'language', 'library', 'for', 'talk', 'a', 'detecting', 'and', 'developing', 'symptom', '"'}
"Developing and Evaluating a Natural Language Processing Keyword Library for Detecting Symptom Talk in Oncology Conversations: Implications for Computational Models"	"Developing and Evaluating a Natural Language Processing Keyword Library for Detecting Symptom Talk in Oncology Conversations: Implications for Computational Model Building"	"Development and Evaluation of a Natural Language Processing Keyword Library for Detecting Symptom Talk in Clinical Conversations: Implications for Computational Model Building"	{'natural', 'evaluation', 'building', 'of', 'detecting', ':', 'clinical', 'keyword', 'library', 'for', 'model', 'a', 'symptom', 'in', 'conversations', 'implications', 'and', 'talk', '"', 'processing', 'development', 'language', 'computational'}
"Developing and Evaluating a Natural Language Processing Keyword Library for Detecting Symptom Talk in Oncology Conversations: Implications for Computational Models"	"Developing and Evaluating a Natural Language Processing Keyword Library for Detecting Symptom Talk in Oncology Conversations: Implications for Computational Model Building"	"Development and Evaluation of a Natural Language Processing Keyword Library for Detecting Symptom Talk in Transcribed Oncology Conversations"	{'natural', 'evaluation', 'of', 'transcribed', 'detecting', 'oncology', 'keyword', 'library', 'for', 'a', 'symptom', 'in', 'conversations', 'and', 'talk', '"', 'processing', 'development', 'language'}
"Developing and Evaluating a Natural Language Processing Keyword Library for Detecting Symptom Talk in Oncology Conversations: Implications for Computational Models"	"Developing and Evaluating a Natural Language Processing Keyword Library for Detecting Symptom Talk in Oncology Conversations: Implications for Computational Model Building"	"Developing and Evaluating a Natural Language Processing Keyword Library for Detecting Symptom Talk in Oncology Conversations: Implications for Computational Models and Patient Care"	{'natural', 'detecting', ':', 'oncology', 'keyword', 'evaluating', 'library', 'for', 'models', 'a', 'symptom', 'in', 'conversations', 'care', 'implications', 'and', 'developing', 'talk', '"', 'processing', 'patient', 'language', 'computational'}
"Developing and Evaluating a Natural Language Processing Keyword Library for Detecting Symptom Talk in Oncology Conversations: Implications for Computational Models"	"Developing and Evaluating a Natural Language Processing Keyword Library for Detecting Symptom Talk in Oncology Conversations: Implications for Computational Model Building"	"Developing and Evaluating a Natural Language Processing Keyword Library for Detecting Symptom Talk in Oncology Conversations: Implications for Computational Model Building"	{'natural', 'building', 'detecting', ':', 'oncology', 'keyword', 'evaluating', 'library', 'for', 'model', 'a', 'symptom', 'in', 'conversations', 'implications', 'and', 'developing', 'talk', '"', 'processing', 'language', 'computational'}
"Developing and Evaluating a Natural Language Processing Keyword Library for Detecting Symptom Talk in Oncology Conversations: Implications for Computational Models and Real-Time Detection"	"Development and Evaluation of a Natural Language Processing Keyword Library for Detecting Symptom Talk in Oncology Conversations: Implications for Computational Model Building"	"Developing and Evaluating a Natural Language Processing Keyword Library for Detecting Symptom Talk in Oncology Conversations: Implications for Computational Models"	{'natural', 'detecting', ':', 'oncology', 'keyword', 'evaluating', 'library', 'for', 'models', 'a', 'symptom', 'in', 'conversations', 'implications', 'and', 'developing', 'talk', '"', 'processing', 'language', 'computational'}
"Developing and Evaluating a Natural Language Processing Keyword Library for Detecting Symptom Talk in Oncology Conversations: Implications for Computational Models and Real-Time Detection"	"Developing and Evaluating a Natural Language Processing Keyword Library for Detecting Symptom Talk in Oncology Conversations: Implications for Computational Models"	"Developing and Evaluating a Natural Language Processing Keyword Library for Detecting Symptom Talk in Oncology Conversations: Implications for Computational Model Building"	{'natural', 'building', 'detecting', ':', 'oncology', 'keyword', 'evaluating', 'library', 'for', 'model', 'a', 'symptom', 'in', 'conversations', 'implications', 'and', 'developing', 'talk', '"', 'processing', 'language', 'computational'}
"Developing and Evaluating a Natural Language Processing Keyword Library for Detecting Symptom Talk in Oncology Conversations: Implications for Computational Models"	"Development and Evaluation of a Natural Language Processing Keyword Library for Detecting Symptom Talk in Oncology Conversations: Implications for Computational Model Building"	"Developing and Evaluating a Natural Language Processing Keyword Library for Detecting Symptom Talk in Clinical Conversations: Implications for Advanced Computational Models"	{'natural', 'detecting', ':', 'clinical', 'keyword', 'evaluating', 'library', 'for', 'advanced', 'models', 'a', 'symptom', 'in', 'conversations', 'implications', 'and', 'developing', 'talk', '"', 'processing', 'language', 'computational'}
"Developing and Evaluating a Natural Language Processing Keyword Library for Detecting Symptom Talk in Oncology Conversations: Implications for Computational Models and Real-Time Detection"	"Developing and Evaluating a Natural Language Processing Keyword Library for Detecting Symptom Talk in Oncology Conversations: Implications for Computational Models"	"Developing and Evaluating a Natural Language Processing Keyword Library for Symptom Detection in Transcribed Oncology Conversations"	{'processing', 'oncology', 'natural', 'in', 'conversations', 'keyword', 'transcribed', 'evaluating', 'language', 'library', 'for', 'a', 'and', 'developing', 'detection', 'symptom', '"'}
"Developing and Evaluating a Natural Language Processing Keyword Library for Detecting Symptom Talk in Oncology Conversations: Implications for Computational Models"	"Developing and Evaluating a Natural Language Processing Keyword Library for Detecting Symptom Talk in Clinical Conversations: Implications for Computational Models"	"Developing and Evaluating a Natural Language Processing Keyword Library for Symptom Detection in Clinical Conversations: Insights and Limitations"	{'natural', ':', 'clinical', 'keyword', 'evaluating', 'library', 'for', 'a', 'insights', 'symptom', 'in', 'conversations', 'limitations', 'and', 'developing', '"', 'processing', 'language', 'detection'}
"Developing and Evaluating a Natural Language Processing Keyword Library for Detecting Symptom Talk in Oncology Conversations: Implications for Computational Models"	"Developing and Evaluating a Natural Language Processing Keyword Library for Detecting Symptom Talk in Oncology Conversations: Implications for Computational Model Building"	"Developing and Evaluating a Natural Language Processing Keyword Library for Detecting Symptom Talk in Transcribed Clinical Conversations: Implications for Computational Model Building"	{'natural', 'building', 'transcribed', 'detecting', ':', 'clinical', 'keyword', 'evaluating', 'library', 'for', 'model', 'a', 'symptom', 'in', 'conversations', 'implications', 'and', 'developing', 'talk', '"', 'processing', 'language', 'computational'}
"Developing and Evaluating a Natural Language Processing Keyword Library for Detecting Symptom Talk in Oncology Conversations: Implications for Computational Models"	"Developing and Evaluating a Natural Language Processing Keyword Library for Detecting Symptom Talk in Oncology Conversations: Implications for Computational Model Building"	"Developing a Keyword Library for Detecting Symptom Talk in Clinical Conversations: Implications for Computational Model Building"	{'in', 'conversations', 'clinical', 'keyword', 'building', 'library', 'for', 'model', 'implications', 'talk', 'a', 'detecting', 'developing', ':', 'symptom', 'computational', '"'}
"Developing and Evaluating a Natural Language Processing Keyword Library for Detecting Symptom Talk in Oncology Conversations: Implications for Computational Models"	"Developing and Evaluating a Natural Language Processing Keyword Library for Detecting Symptom Talk in Oncology Conversations: Implications for Computational Model Building"	"Development and Evaluation of a Natural Language Processing Keyword Library for Detecting Symptom Talk in Oncology Conversations"	{'processing', 'oncology', 'natural', 'evaluation', 'in', 'keyword', 'conversations', 'of', 'development', 'language', 'library', 'for', 'talk', 'a', 'detecting', 'and', 'symptom', '"'}
"Developing and Evaluating a Natural Language Processing Keyword Library for Detecting Symptom Talk in Oncology Conversations: Implications for Computational Models"	"Developing and Evaluating a Natural Language Processing Keyword Library for Detecting Symptom Talk in Oncology Conversations: Implications for Computational Model Building"	"Developing and Evaluating a Natural Language Processing Keyword Library for Detecting Symptom Talk in Oncology Conversations: Implications for Computational Models"	{'natural', 'detecting', ':', 'oncology', 'keyword', 'evaluating', 'library', 'for', 'models', 'a', 'symptom', 'in', 'conversations', 'implications', 'and', 'developing', 'talk', '"', 'processing', 'language', 'computational'}
"Developing and Evaluating a Natural Language Processing Keyword Library for Detecting Symptom Talk in Oncology Conversations: Implications for Computational Models"	"Developing and Evaluating a Natural Language Processing Keyword Library for Detecting Symptom Talk in Clinical Conversations: Implications for Advanced Computational Models"	"Developing and Evaluating a Natural Language Processing Keyword Library for Detecting Symptom Talk in Oncology Conversations"	{'processing', 'oncology', 'natural', 'in', 'conversations', 'keyword', 'evaluating', 'language', 'library', 'for', 'talk', 'a', 'detecting', 'and', 'developing', 'symptom', '"'}
"Developing and Evaluating a Natural Language Processing Keyword Library for Detecting Symptom Talk in Oncology Conversations: Implications for Computational Models and Real-Time Detection"	"Developing and Evaluating a Natural Language Processing Keyword Library for Detecting Symptom Talk in Oncology Conversations: Implications for Computational Models"	"Utilizing Natural Language Processing for the Detection of Symptom Talk in Oncology Conversations: Developing and Validating a Keyword Library"	{'natural', 'validating', 'of', ':', 'oncology', 'keyword', 'utilizing', 'for', 'library', 'a', 'symptom', 'in', 'conversations', 'and', 'developing', 'talk', '"', 'processing', 'language', 'detection', 'the'}
"Developing and Evaluating a Natural Language Processing Keyword Library for Detecting Symptom Talk in Oncology Conversations: Implications for Computational Models and Real-Time Detection"	"Developing and Evaluating a Natural Language Processing Keyword Library for Detecting Symptom Talk in Clinical Conversations: Implications for Advanced Computational Models"	"Developing and Evaluating a Natural Language Processing Keyword Library for Symptom Detection in Clinical Conversations: Insights and Opportunities for Future Model Building"	{'natural', 'building', ':', 'clinical', 'keyword', 'evaluating', 'library', 'for', 'opportunities', 'model', 'a', 'insights', 'symptom', 'in', 'conversations', 'future', 'and', 'developing', '"', 'processing', 'language', 'detection'}
"Developing and Evaluating a Natural Language Processing Keyword Library for Detecting Symptom Talk in Oncology Conversations: Implications for Computational Models"	"Developing and Evaluating a Natural Language Processing Keyword Library for Detecting Symptom Talk in Clinical Conversations: Implications for Computational Models and Patient Care"	"Developing and Evaluating a Natural Language Processing Keyword Library for Detecting Symptom Communication in Oncology Conversations: Implications for Computational Model Building"	{'natural', 'building', 'detecting', ':', 'oncology', 'keyword', 'evaluating', 'communication', 'library', 'for', 'model', 'a', 'symptom', 'in', 'conversations', 'implications', 'and', 'developing', '"', 'processing', 'language', 'computational'}
"Developing and Evaluating a Natural Language Processing Keyword Library for Detecting Symptom Talk in Oncology Conversations: Implications for Computational Models"	"Developing and Evaluating a Natural Language Processing Keyword Library for Detecting Symptom Talk in Clinical Conversations: Implications for Computational Models"	"Developing and Evaluating a Natural Language Processing Keyword Library for Detecting Symptom Talk in Oncology Conversations: Implications for Advanced Computational Models"	{'natural', 'detecting', ':', 'oncology', 'keyword', 'evaluating', 'library', 'for', 'advanced', 'models', 'a', 'symptom', 'in', 'conversations', 'implications', 'and', 'developing', 'talk', '"', 'processing', 'language', 'computational'}
"Developing and Evaluating a Natural Language Processing Keyword Library for Detecting Symptom Talk in Oncology Conversations: Implications for Computational Models"	"Developing and Evaluating a Natural Language Processing Keyword Library for Detecting Symptom Talk in Oncology Conversations: Implications for Computational Models"	"Developing and Evaluating a Natural Language Processing Keyword Library for Detecting Symptom Talk in Oncology Conversations: Implications for Computational Model Building"	{'natural', 'building', 'detecting', ':', 'oncology', 'keyword', 'evaluating', 'library', 'for', 'model', 'a', 'symptom', 'in', 'conversations', 'implications', 'and', 'developing', 'talk', '"', 'processing', 'language', 'computational'}
"Developing and Evaluating a Natural Language Processing Keyword Library for Detecting Symptom Talk in Oncology Conversations: Implications for Computational Models"	"Developing and Evaluating a Natural Language Processing Keyword Library for Detecting Symptom Talk in Oncology Conversations: Implications for Computational Model Building"	"Developing and Evaluating a Natural Language Processing Keyword Library for Detecting Symptom Talk in Oncology Conversations"	{'processing', 'oncology', 'natural', 'in', 'conversations', 'keyword', 'evaluating', 'language', 'library', 'for', 'talk', 'a', 'detecting', 'and', 'developing', 'symptom', '"'}
"Developing and Evaluating a Natural Language Processing Keyword Library for Detecting Symptom Talk in Oncology Conversations: Implications for Computational Models"	"Developing and Evaluating a Natural Language Processing Keyword Library for Detecting Symptom Talk in Oncology Conversations: Implications for Computational Model Building"	"Developing and Evaluating a Natural Language Processing Keyword Library for Detecting Symptom Talk in Clinical Conversations: Implications for Future Computational Models"	{'natural', 'detecting', ':', 'clinical', 'keyword', 'evaluating', 'library', 'for', 'models', 'a', 'symptom', 'in', 'conversations', 'implications', 'future', 'and', 'developing', 'talk', '"', 'processing', 'language', 'computational'}
"Developing and Evaluating a Natural Language Processing Keyword Library for Detecting Symptom Talk in Oncology Conversations: Implications for Computational Models"	"Developing and Evaluating a Natural Language Processing Keyword Library for Detecting Symptom Talk in Oncology Conversations: Implications for Computational Models and Real-Time Detection"	"Developing and Evaluating a Natural Language Processing Keyword Library for Detecting Symptom Talk in Clinical Conversations: Implications for Computational Models and Patient Care"	{'natural', 'detecting', ':', 'clinical', 'keyword', 'evaluating', 'library', 'for', 'models', 'a', 'symptom', 'in', 'conversations', 'care', 'implications', 'and', 'developing', 'talk', '"', 'processing', 'patient', 'language', 'computational'}
"Developing and Evaluating a Natural Language Processing Keyword Library for Detecting Symptom Talk in Oncology Conversations: Implications for Computational Models and Real-Time Detection"	"Developing and Evaluating a Natural Language Processing Keyword Library for Detecting Symptom Talk in Oncology Conversations: Implications for Computational Model Building and Real-Time Detection"	"Developing and Evaluating a Natural Language Processing Keyword Library for Detecting Symptom Talk in Oncology Conversations: Implications for Computational Model Building"	{'natural', 'building', 'detecting', ':', 'oncology', 'keyword', 'evaluating', 'library', 'for', 'model', 'a', 'symptom', 'in', 'conversations', 'implications', 'and', 'developing', 'talk', '"', 'processing', 'language', 'computational'}
"Developing and Evaluating a Natural Language Processing Keyword Library for Detecting Symptom Talk in Oncology Conversations: Implications for Computational Models"	"Developing and Evaluating a Natural Language Processing Keyword Library for Detecting Symptom Talk in Clinical Conversations: Implications for Advanced Computational Models"	"Developing and Evaluating a Natural Language Processing Keyword Library for Detecting Symptom Talk in Oncology Conversations: Insights for Future Model Building"	{'natural', 'building', 'detecting', ':', 'oncology', 'keyword', 'evaluating', 'library', 'for', 'model', 'a', 'insights', 'symptom', 'in', 'conversations', 'future', 'and', 'developing', 'talk', '"', 'processing', 'language'}
"Developing and Evaluating a Natural Language Processing Keyword Library for Detecting Symptom Talk in Oncology Conversations: Implications for Computational Models"	"Developing and Evaluating a Natural Language Processing Keyword Library for Detecting Symptom Talk in Clinical Conversations: Implications for Advanced Computational Models"	"Developing and Evaluating a Natural Language Processing Keyword Library for Detecting Symptom Talk in Oncology Conversations: Implications for Computational Model Building and Patient Care"	{'natural', 'building', 'detecting', ':', 'oncology', 'keyword', 'evaluating', 'library', 'for', 'model', 'a', 'symptom', 'in', 'conversations', 'care', 'implications', 'and', 'developing', 'talk', '"', 'processing', 'patient', 'language', 'computational'}
"Developing and Evaluating a Natural Language Processing Keyword Library for Detecting Symptom Talk in Oncology Conversations: Implications for Computational Models"	"Developing and Evaluating a Natural Language Processing Keyword Library for Detecting Symptom Talk in Oncology Conversations: Implications for Computational Models"	"Developing and Evaluating a Natural Language Processing Keyword Library for Detecting Symptom Talk in Oncology Conversations: Implications for Computational Model Building and Speech-to-Text Technology"	{'technology', 'natural', 'building', 'detecting', ':', 'oncology', 'keyword', 'evaluating', 'library', 'for', 'model', 'a', 'symptom', 'speech-to-text', 'in', 'conversations', 'implications', 'and', 'developing', 'talk', '"', 'processing', 'language', 'computational'}
"Developing and Evaluating a Natural Language Processing Keyword Library for Detecting Symptom Talk in Oncology Conversations: Implications for Computational Models and Real-Time Detection"	"Developing and Evaluating a Natural Language Processing Keyword Library for Detecting Symptom Talk in Oncology Conversations: Implications for Computational Models"	"Developing and Evaluating a Natural Language Processing Keyword Library for Detecting Symptom Talk in Clinical Conversations: Implications for Advanced Computational Models"	{'natural', 'detecting', ':', 'clinical', 'keyword', 'evaluating', 'library', 'for', 'advanced', 'models', 'a', 'symptom', 'in', 'conversations', 'implications', 'and', 'developing', 'talk', '"', 'processing', 'language', 'computational'}
"Developing and Evaluating a Natural Language Processing Keyword Library for Detecting Symptom Talk in Oncology Conversations: Implications for Computational Models and Real-Time Detection"	"Developing and Evaluating a Natural Language Processing Keyword Library for Detecting Symptom Talk in Oncology Conversations: Implications for Computational Models and Real-Time Detection"	"Developing a Keyword Library for Detecting Symptom Talk in Oncology Conversations: Implications for Computational Models and Real-time Detection"	{'detecting', ':', 'oncology', 'keyword', 'library', 'for', 'models', 'a', 'symptom', 'in', 'conversations', 'implications', 'and', 'developing', 'talk', '"', 'real-time', 'computational', 'detection'}
"Developing and Evaluating a Natural Language Processing Keyword Library for Detecting Symptom Talk in Oncology Conversations: Implications for Computational Models"	"Developing and Evaluating a Natural Language Processing Keyword Library for Detecting Symptom Talk in Oncology Conversations: Implications for Computational Models and Real-Time Detection"	"Developing and Evaluating a Natural Language Processing Keyword Library for Detecting Symptom Talk in Oncology Conversations: Implications for Computational Models"	{'natural', 'detecting', ':', 'oncology', 'keyword', 'evaluating', 'library', 'for', 'models', 'a', 'symptom', 'in', 'conversations', 'implications', 'and', 'developing', 'talk', '"', 'processing', 'language', 'computational'}
"Developing and Evaluating a Natural Language Processing Keyword Library for Detecting Symptom Talk in Oncology Conversations: Implications for Computational Models"	"Developing and Evaluating a Natural Language Processing Keyword Library for Detecting Symptom Talk in Oncology Conversations: Implications for Computational Models"	"Enhancing Computational Detection of Symptom Talk in Clinical Conversations: Insights from a Natural Language Processing Keyword Library"	{'natural', 'enhancing', 'of', ':', 'clinical', 'keyword', 'library', 'a', 'insights', 'symptom', 'in', 'conversations', 'talk', '"', 'processing', 'from', 'language', 'computational', 'detection'}
"Developing and Evaluating a Natural Language Processing Keyword Library for Detecting Symptom Talk in Oncology Conversations: Implications for Computational Models"	"Developing and Evaluating a Natural Language Processing Keyword Library for Detecting Symptom Talk in Oncology Conversations: Implications for Computational Symptom Detection Models"	"Developing and Evaluating a Natural Language Processing Keyword Library for Detecting Symptom Talk in Oncology Conversations: Implications for Computational Models"	{'natural', 'detecting', ':', 'oncology', 'keyword', 'evaluating', 'library', 'for', 'models', 'a', 'symptom', 'in', 'conversations', 'implications', 'and', 'developing', 'talk', '"', 'processing', 'language', 'computational'}
"Developing and Evaluating a Natural Language Processing Keyword Library for Detecting Symptom Talk in Oncology Conversations: Implications for Computational Models"	"Developing and Evaluating a Natural Language Processing Keyword Library for Detecting Symptom Talk in Clinical Conversations: Implications for Computational Model Building"	"Developing and Evaluating a Natural Language Processing Keyword Library for Detecting Symptom Talk in Oncology Conversations: Insights and Challenges for Model Building"	{'challenges', 'natural', 'building', 'detecting', ':', 'oncology', 'keyword', 'evaluating', 'library', 'for', 'model', 'a', 'insights', 'symptom', 'in', 'conversations', 'and', 'developing', 'talk', '"', 'processing', 'language'}
"Developing and Evaluating a Natural Language Processing Keyword Library for Detecting Symptom Talk in Oncology Conversations: Implications for Computational Models"	"Development and Evaluation of a Natural Language Processing Keyword Library for Detecting Symptom Talk in Oncology Conversations: Implications for Computational Models"	"Development and Evaluation of a Natural Language Processing Keyword Library for Detecting Symptom Talk in Oncology Conversations: Implications for Advanced Computational Models"	{'natural', 'evaluation', 'of', 'detecting', ':', 'oncology', 'keyword', 'library', 'for', 'advanced', 'models', 'a', 'symptom', 'in', 'conversations', 'implications', 'and', 'talk', '"', 'processing', 'development', 'language', 'computational'}
"Developing and Evaluating a Natural Language Processing Keyword Library for Detecting Symptom Talk in Oncology Conversations: Implications for Computational Models and Real-Time Detection"	"Developing and Evaluating a Natural Language Processing Keyword Library for Detecting Symptom Talk in Oncology Conversations: Implications for Computational Models and Clinical Practice"	"Developing a Natural Language Processing Keyword Library for Symptom Detection in Clinical Conversations: Insights and Opportunities for Future Model Building"	{'natural', 'building', ':', 'clinical', 'keyword', 'library', 'for', 'opportunities', 'model', 'a', 'insights', 'symptom', 'in', 'conversations', 'future', 'and', 'developing', '"', 'processing', 'language', 'detection'}
"Developing and Evaluating a Natural Language Processing Keyword Library for Detecting Symptom Talk in Oncology Conversations: Implications for Computational Models and Real-Time Detection"	"Developing and Evaluating a Natural Language Processing Keyword Library for Symptom Detection in Oncology Conversations: Implications for Computational Models and Real-Time Detection"	"Developing and Evaluating a Natural Language Processing Keyword Library for Detecting Symptom Talk in Oncology Conversations: Implications for Computational Models"	{'natural', 'detecting', ':', 'oncology', 'keyword', 'evaluating', 'library', 'for', 'models', 'a', 'symptom', 'in', 'conversations', 'implications', 'and', 'developing', 'talk', '"', 'processing', 'language', 'computational'}
"Developing and Evaluating a Natural Language Processing Keyword Library for Detecting Symptom Talk in Oncology Conversations: Implications for Computational Models"	"Developing and Evaluating a Natural Language Processing Keyword Library for Detecting Symptom Talk in Oncology Conversations: Implications for Computational Model Building"	"Developing and Evaluating a Natural Language Processing Keyword Library for Detecting Symptom Talk in Oncology Conversations: Implications for Computational Models"	{'natural', 'detecting', ':', 'oncology', 'keyword', 'evaluating', 'library', 'for', 'models', 'a', 'symptom', 'in', 'conversations', 'implications', 'and', 'developing', 'talk', '"', 'processing', 'language', 'computational'}
"Developing and Evaluating a Natural Language Processing Keyword Library for Detecting Symptom Talk in Oncology Conversations: Implications for Computational Models"	"Developing and Evaluating a Natural Language Processing Keyword Library for Detecting Symptom Talk in Oncology Conversations: Implications for Computational Models"	"Developing and Evaluating a Natural Language Processing Keyword Library for Detecting Symptom Talk in Clinical Conversations: Implications for Computational Models"	{'natural', 'detecting', ':', 'clinical', 'keyword', 'evaluating', 'library', 'for', 'models', 'a', 'symptom', 'in', 'conversations', 'implications', 'and', 'developing', 'talk', '"', 'processing', 'language', 'computational'}
"Developing and Evaluating a Natural Language Processing Keyword Library for Detecting Symptom Talk in Oncology Conversations: Implications for Computational Models and Real-Time Detection"	"Developing and Evaluating a Natural Language Processing Keyword Library for Detecting Symptom Talk in Oncology Conversations"	"Developing and Evaluating a Natural Language Processing Keyword Library for Detecting Symptom Talk in Oncology Conversations: Implications for Computational Models and Clinical Care"	{'natural', 'detecting', ':', 'oncology', 'clinical', 'keyword', 'evaluating', 'library', 'for', 'models', 'a', 'symptom', 'in', 'conversations', 'care', 'implications', 'and', 'developing', 'talk', '"', 'processing', 'language', 'computational'}
"Developing and Evaluating a Natural Language Processing Keyword Library for Detecting Symptom Talk in Oncology Conversations: Implications for Computational Models"	"Developing and Evaluating a Natural Language Processing Keyword Library for Detecting Symptom Talk in Clinical Conversations: Implications for Future Computational Models"	"Developing and Evaluating a Natural Language Processing Keyword Library for Detecting Symptom Talk in Oncology Conversations: Implications for Computational Models and Clinical Practice"	{'natural', 'detecting', ':', 'oncology', 'clinical', 'keyword', 'evaluating', 'library', 'for', 'models', 'a', 'symptom', 'practice', 'in', 'conversations', 'implications', 'and', 'developing', 'talk', '"', 'processing', 'language', 'computational'}
"Developing and Evaluating a Natural Language Processing Keyword Library for Detecting Symptom Talk in Oncology Conversations: Implications for Computational Models and Real-Time Detection"	"Developing and Evaluating a Natural Language Processing Keyword Library for Detecting Symptom Talk in Oncology Conversations: Implications for Computational Model Building"	"Developing and Testing a Natural Language Processing Keyword Library for Detecting Symptom Talk in Clinical Conversations: Implications for Computational Models"	{'natural', 'detecting', ':', 'clinical', 'keyword', 'testing', 'library', 'for', 'models', 'a', 'symptom', 'in', 'conversations', 'implications', 'and', 'developing', 'talk', '"', 'processing', 'language', 'computational'}
"Developing and Evaluating a Natural Language Processing Keyword Library for Detecting Symptom Talk in Oncology Conversations: Implications for Computational Models and Real-Time Detection"	"Developing and Evaluating a Natural Language Processing Keyword Library for Detecting Symptom Talk in Clinical Conversations: Implications for Computational Model Building"	"Developing and Evaluating a Natural Language Processing Keyword Library for Detecting Symptom Talk in Clinical Conversations: Implications for Computational Model Building"	{'natural', 'building', 'detecting', ':', 'clinical', 'keyword', 'evaluating', 'library', 'for', 'model', 'a', 'symptom', 'in', 'conversations', 'implications', 'and', 'developing', 'talk', '"', 'processing', 'language', 'computational'}
"Developing and Evaluating a Natural Language Processing Keyword Library for Detecting Symptom Talk in Oncology Conversations: Implications for Computational Models"	"Developing and Evaluating a Natural Language Processing Keyword Library for Detecting Symptom Talk in Oncology Conversations: Implications for Computational Models"	"Development and Evaluation of a Natural Language Processing Keyword Library for Detecting Symptom Talk in Clinical Conversations: Insights for Future Model Building"	{'natural', 'evaluation', 'building', 'of', 'detecting', ':', 'clinical', 'keyword', 'library', 'for', 'model', 'a', 'insights', 'symptom', 'in', 'conversations', 'future', 'and', 'talk', '"', 'processing', 'development', 'language'}
"Developing and Evaluating a Natural Language Processing Keyword Library for Detecting Symptom Talk in Oncology Conversations: Implications for Computational Models"	"Developing and Evaluating a Natural Language Processing Keyword Library for Detecting Symptom Talk in Oncology Conversations: Implications for Computational Model Building"	"Advancing Computational Methods for Symptom Detection: Development and Evaluation of a Natural Language Processing Keyword Library"	{'processing', 'natural', 'evaluation', 'keyword', 'of', 'development', 'advancing', 'for', 'language', 'library', ':', 'a', 'and', 'computational', 'methods', 'detection', 'symptom', '"'}
"Developing and Evaluating a Natural Language Processing Keyword Library for Detecting Symptom Talk in Oncology Conversations: Implications for Computational Models"	"Developing and Evaluating a Natural Language Processing Keyword Library for Detecting Symptom Talk in Clinical Conversations: Implications for Future Model Building"	"Developing and Evaluating a Natural Language Processing Keyword Library for Symptom Detection in Clinical Conversations: Implications for Computational Model Building"	{'natural', 'building', ':', 'clinical', 'keyword', 'evaluating', 'library', 'for', 'model', 'a', 'symptom', 'in', 'conversations', 'implications', 'and', 'developing', '"', 'processing', 'language', 'computational', 'detection'}
"Developing and Evaluating a Natural Language Processing Keyword Library for Detecting Symptom Talk in Oncology Conversations: Implications for Computational Models and Real-Time Detection"	"Developing and Evaluating a Natural Language Processing Keyword Library for Detecting Symptom Talk in Oncology Conversations: Implications for Computational Models"	"Natural Language Processing Keyword Libraries for Detecting Symptom Talk: Development, Evaluation, and Insights from Oncology Conversations"	{'natural', 'evaluation', 'detecting', ':', 'oncology', 'keyword', 'libraries', 'for', 'insights', 'symptom', 'conversations', ',', 'and', 'talk', '"', 'processing', 'from', 'development', 'language'}
"Developing and Evaluating a Natural Language Processing Keyword Library for Detecting Symptom Talk in Oncology Conversations: Implications for Computational Models and Real-Time Detection"	"Developing and Evaluating a Natural Language Processing Keyword Library for Detecting Symptom Talk in Oncology Conversations: Implications for Computational Models and Real-Time Detection"	"Developing and Evaluating a Natural Language Processing Keyword Library for Detecting Symptom Talk in Patient-Physician Conversations: Insights for Future Model Building"	{'natural', 'building', 'detecting', ':', 'keyword', 'evaluating', 'library', 'for', 'model', 'a', 'patient-physician', 'insights', 'symptom', 'in', 'conversations', 'future', 'and', 'developing', 'talk', '"', 'processing', 'language'}
"Developing and Evaluating a Natural Language Processing Keyword Library for Detecting Symptom Talk in Oncology Conversations: Implications for Computational Models and Real-Time Detection"	"Developing and Evaluating a Natural Language Processing Keyword Library for Detecting Symptom Talk in Oncology Conversations: Implications for Computational Model Building"	"Developing and Evaluating a Keyword Library for Symptom Detection in Clinical Conversations: Insights for Future Model Building"	{'insights', 'in', 'conversations', 'clinical', 'keyword', 'building', 'evaluating', 'library', 'for', 'model', 'a', 'future', 'and', 'developing', ':', 'detection', 'symptom', '"'}
"Developing and Evaluating a Natural Language Processing Keyword Library for Detecting Symptom Talk in Oncology Conversations: Implications for Computational Models"	"Developing and Evaluating a Natural Language Processing Keyword Library for Detecting Symptom Talk in Oncology Conversations: Implications for Computational Model Building"	"Developing and Evaluating a Natural Language Processing Keyword Library for Detecting Symptom Talk in Oncology Conversations: Implications for Future Model Building"	{'natural', 'building', 'detecting', ':', 'oncology', 'keyword', 'evaluating', 'library', 'for', 'model', 'a', 'symptom', 'in', 'conversations', 'implications', 'future', 'and', 'developing', 'talk', '"', 'processing', 'language'}
"Developing and Evaluating a Natural Language Processing Keyword Library for Detecting Symptom Talk in Oncology Conversations: Implications for Computational Models and Real-Time Detection"	"Developing and Evaluating a Natural Language Processing Keyword Library for Detecting Symptom Talk in Oncology Conversations: Implications for Computational Models and Real-Time Detection"	"Developing and Evaluating a Natural Language Processing Keyword Library for Detecting Symptom Talk in Oncology Conversations: Implications for Computational Model Building"	{'natural', 'building', 'detecting', ':', 'oncology', 'keyword', 'evaluating', 'library', 'for', 'model', 'a', 'symptom', 'in', 'conversations', 'implications', 'and', 'developing', 'talk', '"', 'processing', 'language', 'computational'}
"Developing and Evaluating a Natural Language Processing Keyword Library for Detecting Symptom Talk in Oncology Conversations: Implications for Computational Models and Real-Time Detection"	"Developing and Evaluating a Natural Language Processing Keyword Library for Symptom Detection in Oncology Conversations: Implications for Computational Models and Real-Time Detection"	"Developing a Natural Language Processing Keyword Library for Detecting Symptoms in Transcribed Clinical Conversations: Insights for Future Model Building"	{'natural', 'building', 'transcribed', 'detecting', ':', 'clinical', 'keyword', 'library', 'for', 'model', 'a', 'insights', 'in', 'conversations', 'future', 'developing', 'symptoms', '"', 'processing', 'language'}
"Developing and Evaluating a Natural Language Processing Keyword Library for Detecting Symptom Talk in Oncology Conversations: Implications for Computational Models and Real-Time Detection"	"Developing and Evaluating a Natural Language Processing Keyword Library for Detecting Symptom Talk in Oncology Conversations: Implications for Computational Model Building"	"Developing and Evaluating a Natural Language Processing Keyword Library for Detecting Symptom Expression in Clinical Conversations: Implications for Advanced Computational Models"	{'natural', 'detecting', ':', 'clinical', 'keyword', 'evaluating', 'library', 'for', 'advanced', 'models', 'a', 'symptom', 'in', 'conversations', 'implications', 'and', 'developing', '"', 'processing', 'language', 'expression', 'computational'}
"Developing and Evaluating a Natural Language Processing Keyword Library for Detecting Symptom Talk in Oncology Conversations: Implications for Computational Models and Real-Time Detection"	"Development and Evaluation of a Natural Language Processing Keyword Library for Detecting Symptom Talk in Oncology Conversations: Implications for Computational Model Building"	"Development and Evaluation of a Natural Language Processing Keyword Library for Detecting Symptom Talk in Oncology Conversations: Implications for Computational Model Building"	{'natural', 'evaluation', 'building', 'of', 'detecting', ':', 'oncology', 'keyword', 'library', 'for', 'model', 'a', 'symptom', 'in', 'conversations', 'implications', 'and', 'talk', '"', 'processing', 'development', 'language', 'computational'}
"Developing and Evaluating a Natural Language Processing Keyword Library for Detecting Symptom Talk in Oncology Conversations: Implications for Computational Models and Real-Time Detection"	"Developing and Evaluating a Natural Language Processing Keyword Library for Detecting Symptom Talk in Oncology Conversations: Implications for Computational Models"	"Developing and Evaluating a Natural Language Processing Keyword Library for Detecting Symptom Talk: Insights for Future Model Building"	{'natural', 'building', 'detecting', ':', 'keyword', 'evaluating', 'library', 'for', 'model', 'a', 'insights', 'symptom', 'future', 'and', 'developing', 'talk', '"', 'processing', 'language'}
"Developing and Evaluating a Natural Language Processing Keyword Library for Detecting Symptom Talk in Oncology Conversations: Implications for Computational Models"	"Developing and Evaluating a Natural Language Processing Keyword Library for Detecting Symptom Talk in Oncology Conversations: Implications for Computational Models"	"Developing and Evaluating a Natural Language Processing Keyword Library for Symptom Detection in Oncology Conversations: Implications for Computational Model Building"	{'natural', 'building', ':', 'oncology', 'keyword', 'evaluating', 'library', 'for', 'model', 'a', 'symptom', 'in', 'conversations', 'implications', 'and', 'developing', '"', 'processing', 'language', 'computational', 'detection'}
"Developing and Evaluating a Natural Language Processing Keyword Library for Detecting Symptom Talk in Oncology Conversations: Implications for Computational Models and Real-Time Detection"	"Developing and Evaluating a Natural Language Processing Keyword Library for Detecting Symptom Talk in Clinical Conversations: Implications for Computational Model Building and Real-Time Detection"	"Developing a Natural Language Processing Keyword Library for Detecting Symptom Talk in Oncology Conversations: Implications for Computational Models and Real-time Detection"	{'natural', 'detecting', ':', 'oncology', 'keyword', 'library', 'for', 'models', 'a', 'symptom', 'in', 'conversations', 'implications', 'and', 'developing', 'talk', '"', 'processing', 'real-time', 'language', 'computational', 'detection'}
"Developing and Evaluating a Natural Language Processing Keyword Library for Detecting Symptom Talk in Oncology Conversations: Implications for Computational Models"	"Developing and Evaluating a Natural Language Processing Keyword Library for Detecting Symptom Talk in Clinical Conversations: Implications for Computational Models"	"Developing and Evaluating a Natural Language Processing Keyword Library for Detecting Symptom Talk in Clinical Conversations: Implications for Advanced Computational Models"	{'natural', 'detecting', ':', 'clinical', 'keyword', 'evaluating', 'library', 'for', 'advanced', 'models', 'a', 'symptom', 'in', 'conversations', 'implications', 'and', 'developing', 'talk', '"', 'processing', 'language', 'computational'}
"Developing and Evaluating a Natural Language Processing Keyword Library for Detecting Symptom Talk in Oncology Conversations: Implications for Computational Models and Real-Time Detection"	"Developing and Evaluating a Natural Language Processing Keyword Library for Detecting Symptom Talk in Oncology Conversations: Implications for Computational Models"	"Development and Evaluation of a Natural Language Processing Keyword Library for Detecting Symptom Communication in Oncology Conversations: Implications for Future Computational Models"	{'natural', 'evaluation', 'of', 'detecting', ':', 'oncology', 'keyword', 'communication', 'library', 'for', 'models', 'a', 'symptom', 'in', 'conversations', 'implications', 'future', 'and', '"', 'processing', 'development', 'language', 'computational'}
"Developing and Evaluating a Natural Language Processing Keyword Library for Detecting Symptom Talk in Oncology Conversations: Implications for Computational Models and Real-Time Detection"	"Developing and Evaluating a Natural Language Processing Keyword Library for Detecting Symptom Talk in Oncology Conversations: Implications for Computational Models and Clinical Practice"	"Development and Evaluation of a Natural Language Processing Keyword Library for Detecting Symptom Talk in Oncology Conversations"	{'processing', 'oncology', 'natural', 'evaluation', 'in', 'keyword', 'conversations', 'of', 'development', 'language', 'library', 'for', 'talk', 'a', 'detecting', 'and', 'symptom', '"'}
"Developing and Evaluating a Natural Language Processing Keyword Library for Detecting Symptom Talk in Oncology Conversations: Implications for Computational Models and Real-Time Detection"	"Developing and Evaluating a Natural Language Processing Keyword Library for Detecting Symptom Talk in Oncology Conversations: Implications for Computational Model Building"	"Developing a Natural Language Processing Keyword Library for Detecting Symptom Communication in Clinical Conversations: Implications for Computational Model Building"	{'natural', 'building', 'detecting', ':', 'clinical', 'keyword', 'communication', 'library', 'for', 'model', 'a', 'symptom', 'in', 'conversations', 'implications', 'developing', '"', 'processing', 'language', 'computational'}
"Developing and Evaluating a Natural Language Processing Keyword Library for Detecting Symptom Talk in Oncology Conversations: Implications for Computational Models"	"Developing a Natural Language Processing Keyword Library for Detecting Symptom Talk in Oncology Conversations: Insights for Future Model Building"	"Advancing Computational Detection of Symptom Communication in Clinical Conversations: A Natural Language Processing Keyword Approach"	{'processing', 'in', 'conversations', 'clinical', 'natural', 'keyword', 'of', 'communication', 'language', 'approach', ':', 'a', 'computational', 'advancing', 'detection', 'symptom', '"'}
"Developing and Evaluating a Natural Language Processing Keyword Library for Detecting Symptom Talk in Oncology Conversations: Implications for Computational Models"	"Developing and Evaluating a Natural Language Processing Keyword Library for Detecting Symptom Talk in Oncology Conversations: Implications for Computational Model Building"	"Natural Language Processing for Symptom Detection in Clinical Conversations: Development, Evaluation, and Insights for Future Model Building"	{'natural', 'evaluation', 'building', ':', 'clinical', 'for', 'model', 'insights', 'symptom', 'in', 'conversations', 'future', ',', 'and', '"', 'processing', 'development', 'language', 'detection'}
"Developing and Evaluating a Natural Language Processing Keyword Library for Detecting Symptom Talk in Oncology Conversations: Implications for Computational Models"	"Developing and Evaluating a Natural Language Processing Keyword Library for Detecting Symptom Talk in Oncology Conversations: Implications for Computational Model Building"	"Developing and Evaluating a Natural Language Processing Keyword Library for Detecting Symptoms in Oncology Conversations: Implications for Computational Model Building"	{'natural', 'building', 'detecting', ':', 'oncology', 'keyword', 'evaluating', 'library', 'for', 'model', 'a', 'in', 'conversations', 'implications', 'and', 'developing', 'symptoms', '"', 'processing', 'language', 'computational'}
"Developing and Evaluating a Natural Language Processing Keyword Library for Detecting Symptom Talk in Oncology Conversations: Implications for Computational Models and Real-Time Detection"	"Developing and Evaluating a Natural Language Processing Keyword Library for Detecting Symptom Talk in Clinical Conversations: Implications for Advanced Computational Models"	"Developing a Keyword Library for Detecting Symptom Talk: Insights from Oncology Conversations"	{'oncology', 'insights', 'conversations', 'keyword', 'from', 'library', 'for', 'talk', 'a', 'detecting', 'developing', ':', 'symptom', '"'}
"Developing and Evaluating a Natural Language Processing Keyword Library for Detecting Symptom Talk in Oncology Conversations: Implications for Computational Models"	"Developing and Evaluating a Natural Language Processing Keyword Library for Symptom Detection in Clinical Conversations: Implications for Computational Models"	"Developing a Natural Language Processing Keyword Library for Detecting Symptom Talk: Insights from Oncologist-Patient Conversations"	{'processing', 'insights', 'natural', 'conversations', 'keyword', 'from', 'language', 'library', 'for', 'oncologist-patient', 'talk', 'a', 'detecting', 'developing', ':', 'symptom', '"'}
"Developing and Evaluating a Natural Language Processing Keyword Library for Detecting Symptom Talk in Oncology Conversations: Implications for Computational Models"	"Developing and Evaluating a Natural Language Processing Keyword Library for Detecting Symptom Talk in Oncology Conversations: Implications for Computational Models and Real-Time Detection"	"Developing and Evaluating a Natural Language Processing Keyword Library for Detecting Symptom Talk in Clinical Conversations: Implications for Computational Model Building"	{'natural', 'building', 'detecting', ':', 'clinical', 'keyword', 'evaluating', 'library', 'for', 'model', 'a', 'symptom', 'in', 'conversations', 'implications', 'and', 'developing', 'talk', '"', 'processing', 'language', 'computational'}
"Developing and Evaluating a Natural Language Processing Keyword Library for Detecting Symptom Talk in Oncology Conversations: Implications for Computational Models and Real-Time Detection"	"Developing and Evaluating a Natural Language Processing Keyword Library for Detecting Symptom Talk in Oncology Conversations: Implications for Future Model Building"	"Developing and Evaluating a Natural Language Processing Keyword Library for Detecting Symptom Talk: Insights for Future Computational Model Building"	{'natural', 'building', 'detecting', ':', 'keyword', 'evaluating', 'library', 'for', 'model', 'a', 'insights', 'symptom', 'future', 'and', 'developing', 'talk', '"', 'processing', 'language', 'computational'}
"Developing and Evaluating a Natural Language Processing Keyword Library for Detecting Symptom Talk in Oncology Conversations: Implications for Computational Model Building"	"Developing and Evaluating a Natural Language Processing Keyword Library for Detecting Symptom Talk in Oncology Conversations: Implications for Computational Models and Real-Time Detection"	"Development and Evaluation of a Natural Language Processing Keyword Library for Detecting Symptom Talk in Oncology Conversations: Implications for Advanced Computational Models"	{'natural', 'evaluation', 'of', 'detecting', ':', 'oncology', 'keyword', 'library', 'for', 'advanced', 'models', 'a', 'symptom', 'in', 'conversations', 'implications', 'and', 'talk', '"', 'processing', 'development', 'language', 'computational'}
"Developing and Evaluating a Natural Language Processing Keyword Library for Detecting Symptom Talk in Oncology Conversations: Implications for Computational Models and Real-Time Detection"	"Developing and Evaluating a Natural Language Processing Keyword Library for Detecting Symptom Talk in Oncology Conversations: Implications for Computational Models and Real-Time Detection"	"Developing a Natural Language Processing Keyword Library for Detecting Symptom Talk in Clinical Conversations: Results and Implications"	{'natural', 'detecting', ':', 'clinical', 'keyword', 'results', 'library', 'for', 'a', 'symptom', 'in', 'conversations', 'implications', 'and', 'developing', 'talk', '"', 'processing', 'language'}
"Developing and Evaluating a Natural Language Processing Keyword Library for Detecting Symptom Talk in Oncology Conversations: Implications for Computational Models"	"Developing and Evaluating a Natural Language Processing Keyword Library for Detecting Symptom Talk in Oncology Conversations: Implications for Computational Model Building"	"Developing and Evaluating a Natural Language Processing Keyword Library for Detecting Symptom Talk in Clinical Conversations: Implications for Computational Model Building"	{'natural', 'building', 'detecting', ':', 'clinical', 'keyword', 'evaluating', 'library', 'for', 'model', 'a', 'symptom', 'in', 'conversations', 'implications', 'and', 'developing', 'talk', '"', 'processing', 'language', 'computational'}
"Developing and Evaluating a Natural Language Processing Keyword Library for Detecting Symptom Talk in Oncology Conversations: Implications for Computational Models"	"Developing and Evaluating a Natural Language Processing Keyword Library for Detecting Symptom Talk in Oncology Conversations: Implications for Computational Model Building"	"Developing and Evaluating a Natural Language Processing Keyword Library for Detecting Symptom Talk in Clinical Conversations: Implications for Computational Models"	{'natural', 'detecting', ':', 'clinical', 'keyword', 'evaluating', 'library', 'for', 'models', 'a', 'symptom', 'in', 'conversations', 'implications', 'and', 'developing', 'talk', '"', 'processing', 'language', 'computational'}
"Developing and Evaluating a Natural Language Processing Keyword Library for Detecting Symptom Talk in Oncology Conversations: Implications for Computational Models"	"Developing and Evaluating a Natural Language Processing Keyword Library for Detecting Symptom Talk in Oncology Conversations: Implications for Computational Models and Clinical Care"	"Developing and Evaluating a Natural Language Processing Keyword Library for Symptom Detection in Clinical Conversations: Implications for Computational Model Building"	{'natural', 'building', ':', 'clinical', 'keyword', 'evaluating', 'library', 'for', 'model', 'a', 'symptom', 'in', 'conversations', 'implications', 'and', 'developing', '"', 'processing', 'language', 'computational', 'detection'}
"Developing and Evaluating a Natural Language Processing Keyword Library for Detecting Symptom Talk in Oncology Conversations: Implications for Computational Models and Real-Time Detection"	"Developing and Evaluating a Natural Language Processing Keyword Library for Detecting Symptom Talk in Oncology Conversations: Insights for Future Model Building"	"Developing and Evaluating a Natural Language Processing Keyword Library for Detection of Symptom Communication in Oncology Conversations: Implications for Computational Model Building"	{'natural', 'building', 'of', ':', 'oncology', 'keyword', 'evaluating', 'communication', 'library', 'for', 'model', 'a', 'symptom', 'in', 'conversations', 'implications', 'and', 'developing', '"', 'processing', 'language', 'computational', 'detection'}
"Developing and Evaluating a Natural Language Processing Keyword Library for Detecting Symptom Talk in Oncology Conversations: Implications for Computational Models"	"Developing and Evaluating a Natural Language Processing Keyword Library for Detecting Symptom Talk in Oncology Conversations: Implications for Computational Models and Real-Time Detection"	"Developing and Evaluating a Natural Language Processing Keyword Library for Symptom Detection in Oncology Conversations"	{'processing', 'oncology', 'natural', 'in', 'conversations', 'keyword', 'evaluating', 'language', 'library', 'for', 'a', 'and', 'developing', 'detection', 'symptom', '"'}
"Developing and Evaluating a Natural Language Processing Keyword Library for Detecting Symptom Talk in Oncology Conversations: Implications for Computational Models"	"Developing and Evaluating a Natural Language Processing Keyword Library for Detecting Symptom Talk in Oncology Conversations: Implications for Computational Models and Future Advancements in Clinical Communication"	"Developing and Evaluating a Natural Language Processing Keyword Library for Detecting Symptom Talk in Oncology Conversations: A Step Toward Advanced Computational Models"	{'natural', 'detecting', ':', 'oncology', 'keyword', 'evaluating', 'library', 'for', 'advanced', 'models', 'a', 'symptom', 'in', 'conversations', 'toward', 'and', 'developing', 'talk', '"', 'processing', 'step', 'language', 'computational'}
"Developing and Evaluating a Natural Language Processing Keyword Library for Detecting Symptom Talk in Oncology Conversations: Implications for Computational Models"	"Developing and Evaluating a Natural Language Processing Keyword Library for Detecting Symptom Talk in Oncology Conversations: Implications for Computational Models"	"Developing and Evaluating a Natural Language Processing Keyword Library for Detecting Symptom Talk in Clinical Conversations: Implications for Computational Models"	{'natural', 'detecting', ':', 'clinical', 'keyword', 'evaluating', 'library', 'for', 'models', 'a', 'symptom', 'in', 'conversations', 'implications', 'and', 'developing', 'talk', '"', 'processing', 'language', 'computational'}
"Developing and Evaluating a Natural Language Processing Keyword Library for Detecting Symptom Talk in Oncology Conversations: Implications for Computational Models and Real-Time Detection"	"Developing and Evaluating a Natural Language Processing Keyword Library for Detecting Symptom Talk in Oncology Conversations: Implications for Computational Models and Clinical Practice"	"Developing and Evaluating a Natural Language Processing Keyword Library for Detecting Symptom Communication in Oncology Conversations"	{'processing', 'oncology', 'natural', 'in', 'conversations', 'keyword', 'evaluating', 'communication', 'language', 'library', 'for', 'a', 'detecting', 'and', 'developing', 'symptom', '"'}
"Developing and Evaluating a Natural Language Processing Keyword Library for Detecting Symptom Talk in Oncology Conversations: Implications for Computational Models and Real-Time Detection"	"Developing and Evaluating a Natural Language Processing Keyword Library for Detecting Symptom Talk in Oncology Conversations: Implications for Advanced Computational Models"	"Developing and Evaluating a Natural Language Processing Keyword Library for Detecting Symptom Talk in Patient-Provider Conversations: Implications for Computational Model Building"	{'natural', 'building', 'detecting', ':', 'keyword', 'evaluating', 'library', 'for', 'model', 'a', 'symptom', 'patient-provider', 'in', 'conversations', 'implications', 'and', 'developing', 'talk', '"', 'processing', 'language', 'computational'}
"Developing and Evaluating a Natural Language Processing Keyword Library for Detecting Symptom Talk in Oncology Conversations: Implications for Computational Models and Real-Time Detection"	"Developing and Evaluating a Natural Language Processing Keyword Library for Detecting Symptom Talk in Clinical Conversations: Implications for Computational Models"	"Developing and Evaluating a Natural Language Processing Keyword Library for Detecting Symptom Talk in Oncology Conversations: Implications for Advanced Computational Models"	{'natural', 'detecting', ':', 'oncology', 'keyword', 'evaluating', 'library', 'for', 'advanced', 'models', 'a', 'symptom', 'in', 'conversations', 'implications', 'and', 'developing', 'talk', '"', 'processing', 'language', 'computational'}
"Developing and Evaluating a Natural Language Processing Keyword Library for Detecting Symptom Talk in Oncology Conversations: Implications for Computational Models and Real-Time Detection"	"Developing and Evaluating a Natural Language Processing Keyword Library for Detecting Symptom Talk in Oncology Conversations: Implications for Computational Models"	"Developing and Evaluating a Natural Language Processing Keyword Library for Detecting Symptom Talk in Clinical Conversations: Implications for Advanced Computational Models"	{'natural', 'detecting', ':', 'clinical', 'keyword', 'evaluating', 'library', 'for', 'advanced', 'models', 'a', 'symptom', 'in', 'conversations', 'implications', 'and', 'developing', 'talk', '"', 'processing', 'language', 'computational'}
"Developing and Evaluating a Natural Language Processing Keyword Library for Detecting Symptom Talk in Oncology Conversations: Implications for Computational Models and Real-Time Detection"	"Developing and Evaluating a Natural Language Processing Keyword Library for Detecting Symptom Talk in Oncology Conversations: Implications for Computational Models"	"Development and Evaluation of a Natural Language Processing Keyword Library for Detecting Symptom Talk in Clinical Conversations"	{'processing', 'natural', 'evaluation', 'in', 'keyword', 'clinical', 'conversations', 'of', 'development', 'language', 'library', 'for', 'talk', 'a', 'detecting', 'and', 'symptom', '"'}
"Developing and Evaluating a Natural Language Processing Keyword Library for Detecting Symptom Talk in Oncology Conversations: Implications for Computational Models"	"Developing and Evaluating a Natural Language Processing Keyword Library for Detecting Symptom Talk in Oncology Conversations: Implications for Computational Models"	"Development and Evaluation of a Natural Language Processing Keyword Library for Detecting Symptom Talk in Oncology Conversations: Insights for Future Model Building"	{'natural', 'evaluation', 'building', 'of', 'detecting', ':', 'oncology', 'keyword', 'library', 'for', 'model', 'a', 'insights', 'symptom', 'in', 'conversations', 'future', 'and', 'talk', '"', 'processing', 'development', 'language'}
"Developing and Evaluating a Natural Language Processing Keyword Library for Detecting Symptom Talk in Oncology Conversations: Implications for Computational Models and Real-Time Detection"	"Developing and Evaluating a Natural Language Processing Keyword Library for Detecting Symptom Talk in Oncology Conversations: Implications for Computational Model Building"	"Developing a Natural Language Processing Keyword Library for Detecting Symptom Talk in Oncology Conversations: A Secondary Analysis and Evaluation"	{'natural', 'evaluation', 'detecting', ':', 'oncology', 'keyword', 'library', 'for', 'a', 'symptom', 'in', 'conversations', 'and', 'developing', 'secondary', 'talk', '"', 'processing', 'analysis', 'language'}
"Developing and Evaluating a Natural Language Processing Keyword Library for Detecting Symptom Talk in Oncology Conversations: Implications for Computational Models"	"Developing a Natural Language Processing Keyword Library for Detecting Symptom Talk in Clinical Conversations: Implications for Computational Model Building"	"Development and Evaluation of a Natural Language Processing Keyword Library for Detecting Symptoms in Oncology Conversations: Implications for Computational Model Building"	{'natural', 'evaluation', 'building', 'of', 'detecting', ':', 'oncology', 'keyword', 'library', 'for', 'model', 'a', 'in', 'conversations', 'implications', 'and', 'symptoms', '"', 'processing', 'development', 'language', 'computational'}
"Developing and Evaluating a Natural Language Processing Keyword Library for Detecting Symptom Talk in Oncology Conversations: Implications for Computational Models"	"Developing and Evaluating a Natural Language Processing Keyword Library for Detecting Symptom Talk in Oncology Conversations: Implications for Computational Model Building"	"Developing and Evaluating a Natural Language Processing Keyword Library for Detecting Symptom Talk in Clinical Conversations"	{'processing', 'natural', 'in', 'clinical', 'keyword', 'conversations', 'evaluating', 'language', 'library', 'for', 'talk', 'a', 'detecting', 'and', 'developing', 'symptom', '"'}
"Developing and Evaluating a Natural Language Processing Keyword Library for Detecting Symptom Talk in Oncology Conversations: Implications for Computational Models and Real-Time Detection"	"Developing and Evaluating a Natural Language Processing Keyword Library for Symptom Detection in Clinical Conversations: Implications for Computational Models"	"Development and Evaluation of a Natural Language Processing Keyword Library for Detecting Symptoms in Oncology Conversations: Implications for Future Model Building"	{'natural', 'evaluation', 'building', 'of', 'detecting', ':', 'oncology', 'keyword', 'library', 'for', 'model', 'a', 'in', 'conversations', 'implications', 'future', 'and', 'symptoms', '"', 'processing', 'development', 'language'}
"Developing and Evaluating a Natural Language Processing Keyword Library for Detecting Symptom Talk in Oncology Conversations: Implications for Computational Models and Real-Time Detection"	"Developing and Evaluating a Natural Language Processing Keyword Library for Detecting Symptom Talk in Oncology Conversations: Implications for Computational Models and Real-Time Detection"	"Developing and Evaluating a Natural Language Processing Library for Detecting Symptom Talk in Clinical Conversations: Implications for Computational Models"	{'natural', 'detecting', ':', 'clinical', 'evaluating', 'library', 'for', 'models', 'a', 'symptom', 'in', 'conversations', 'implications', 'and', 'developing', 'talk', '"', 'processing', 'language', 'computational'}
"Developing and Evaluating a Natural Language Processing Keyword Library for Detecting Symptom Talk in Oncology Conversations: Implications for Computational Models"	"Developing and Evaluating a Natural Language Processing Keyword Library for Detecting Symptom Talk in Oncology Conversations: Implications for Computational Models and Real-Time Detection"	"Developing and Evaluating a Natural Language Processing Keyword Library for Detecting Symptom Talk in Clinical Conversations: Implications for Computational Models in Oncology Care"	{'natural', 'detecting', ':', 'oncology', 'clinical', 'keyword', 'evaluating', 'library', 'for', 'models', 'a', 'symptom', 'in', 'conversations', 'care', 'implications', 'and', 'developing', 'talk', '"', 'processing', 'language', 'computational'}
"Developing and Evaluating a Natural Language Processing Keyword Library for Detecting Symptom Talk in Oncology Conversations: Implications for Computational Models and Real-Time Detection"	"Developing and Evaluating a Natural Language Processing Keyword Library for Detecting Symptom Talk in Oncology Conversations: Implications for Computational Models"	"Developing and Evaluating a Natural Language Processing Keyword Library for Detecting Symptom Talk in Oncology Conversations"	{'processing', 'oncology', 'natural', 'in', 'conversations', 'keyword', 'evaluating', 'language', 'library', 'for', 'talk', 'a', 'detecting', 'and', 'developing', 'symptom', '"'}
"Developing and Evaluating a Natural Language Processing Keyword Library for Detecting Symptom Talk in Oncology Conversations: Implications for Computational Models"	"Developing and Evaluating a Natural Language Processing Keyword Library for Detecting Symptom Talk in Clinical Conversations: Implications for Computational Model Building"	"Developing and Evaluating a Natural Language Processing Keyword Library for Detecting Symptom Talk in Oncology Conversations: Implications for Computational Models"	{'natural', 'detecting', ':', 'oncology', 'keyword', 'evaluating', 'library', 'for', 'models', 'a', 'symptom', 'in', 'conversations', 'implications', 'and', 'developing', 'talk', '"', 'processing', 'language', 'computational'}
"Developing and Evaluating a Natural Language Processing Keyword Library for Detecting Symptom Talk in Oncology Conversations: Implications for Computational Models"	"Developing and Evaluating a Natural Language Processing Keyword Library for Detecting Symptom Talk in Oncology Conversations: Implications for Computational Models"	"Developing and Evaluating a Keyword Library for Natural Language Processing of Symptom Talk in Oncology Conversations: Implications for Computational Models and Clinical Care"	{'natural', 'of', ':', 'oncology', 'clinical', 'keyword', 'evaluating', 'library', 'for', 'models', 'a', 'symptom', 'in', 'conversations', 'care', 'implications', 'and', 'developing', 'talk', '"', 'processing', 'language', 'computational'}
"Developing and Evaluating a Natural Language Processing Keyword Library for Detecting Symptom Talk in Oncology Conversations: Implications for Computational Models"	"Developing and Evaluating a Natural Language Processing Keyword Library for Detecting Symptom Talk in Oncology Conversations: Implications for Computational Models and Real-Time Detection"	"Developing and Evaluating a Natural Language Processing Keyword Library for Detecting Symptom Talk in Oncology Conversations: Insights and Opportunities for Model Building"	{'natural', 'building', 'detecting', ':', 'oncology', 'keyword', 'evaluating', 'library', 'for', 'opportunities', 'model', 'a', 'insights', 'symptom', 'in', 'conversations', 'and', 'developing', 'talk', '"', 'processing', 'language'}
"Developing and Evaluating a Natural Language Processing Keyword Library for Detecting Symptom Talk in Oncology Conversations: Implications for Computational Models"	"Developing and Evaluating a Natural Language Processing Keyword Library for Detecting Symptom Talk in Clinical Conversations: Implications for Computational Model Building"	"Developing and Evaluating a Natural Language Processing Keyword Library for Detecting Symptom Talk in Oncology Conversations: Implications for Advanced Computational Models and Real-Time Detection"	{'natural', 'detecting', ':', 'oncology', 'keyword', 'evaluating', 'library', 'for', 'advanced', 'models', 'a', 'symptom', 'in', 'conversations', 'implications', 'and', 'developing', 'talk', '"', 'processing', 'real-time', 'language', 'computational', 'detection'}
"Developing and Evaluating a Natural Language Processing Keyword Library for Detecting Symptom Talk in Oncology Conversations: Implications for Computational Models"	"Developing and Evaluating a Natural Language Processing Keyword Library for Detecting Symptom Talk in Oncology Conversations: Implications for Computational Models"	"Developing and Evaluating a Natural Language Processing Keyword Library for Detecting Symptoms in Oncology Conversations"	{'processing', 'oncology', 'natural', 'in', 'conversations', 'keyword', 'evaluating', 'language', 'library', 'for', 'a', 'detecting', 'and', 'developing', 'symptoms', '"'}
"Developing and Evaluating a Natural Language Processing Keyword Library for Detecting Symptom Talk in Oncology Conversations: Implications for Computational Models"	"Developing and Evaluating a Natural Language Processing Keyword Library for Detecting Symptom Talk in Clinical Conversations: Implications for Advanced Computational Models and Real-Time Detection"	"Developing and Evaluating a Natural Language Processing Keyword Library for Symptom Detection in Clinical Conversations: Implications for Computational Models and Future Improvements"	{'natural', ':', 'clinical', 'keyword', 'evaluating', 'library', 'for', 'models', 'a', 'symptom', 'in', 'conversations', 'implications', 'future', 'and', 'developing', 'improvements', '"', 'processing', 'language', 'computational', 'detection'}
"Developing and Evaluating a Natural Language Processing Keyword Library for Detecting Symptom Talk in Oncology Conversations: Implications for Computational Models"	"Developing a Natural Language Processing Keyword Library for Detecting Symptom Talk in Oncology Conversations: A Secondary Analysis of the Communication in Oncologist-Patient Encounters Trial"	"Developing and Evaluating a Natural Language Processing Keyword Library for Detecting Symptom Talk in Oncology Conversations"	{'processing', 'oncology', 'natural', 'in', 'conversations', 'keyword', 'evaluating', 'language', 'library', 'for', 'talk', 'a', 'detecting', 'and', 'developing', 'symptom', '"'}
"Developing and Evaluating a Natural Language Processing Keyword Library for Detecting Symptom Talk in Oncology Conversations: Implications for Computational Models and Real-Time Detection"	"Developing and Evaluating a Natural Language Processing Keyword Library for Detecting Symptom Talk in Clinical Conversations: Insights for Future Model Building"	"Developing and Evaluating a Natural Language Processing Keyword Library for Detecting Symptom Talk in Clinical Conversations: Insights for Future Model Building"	{'natural', 'building', 'detecting', ':', 'clinical', 'keyword', 'evaluating', 'library', 'for', 'model', 'a', 'insights', 'symptom', 'in', 'conversations', 'future', 'and', 'developing', 'talk', '"', 'processing', 'language'}
"Developing and Evaluating a Natural Language Processing Keyword Library for Detecting Symptom Talk in Oncology Conversations: Implications for Computational Models"	"Developing and Evaluating a Natural Language Processing Keyword Library for Detecting Symptom Talk in Oncology Conversations: Implications for Computational Models"	"Developing and Evaluating a Natural Language Processing Keyword Library for Symptom Detection in Oncology Patient Conversations: Opportunities for Future Computational Models"	{'natural', ':', 'oncology', 'keyword', 'evaluating', 'library', 'for', 'opportunities', 'models', 'a', 'symptom', 'in', 'conversations', 'future', 'and', 'developing', '"', 'processing', 'patient', 'language', 'computational', 'detection'}
