# Supplementary material for: The Temperature Feature of ChatGPT: Modifying Creativity for Clinical Research
Source: JMIR Hum Factors. 2024 Mar 8;11:e53559. doi: 10.2196/53559 (PMC10960206; doi:10.2196/53559)
Supplement: Multimedia Appendix 1 [file humanfactors_v11i1e53559_app1.zip › Appendix/gpt-3.5-turbo-1106_tweet.csv]

0.0	0.5	1.0	tokenized_tweets
"Exciting new research in computational methods for detecting symptoms in patient conversations! This study developed a keyword library with promising results, but also highlights the need for more advanced models to capture the complexity of symptom communication. #healthtech #patientcare"	"Exciting findings from a study on using computational methods to detect symptoms in patient conversations! The keyword library developed had an F1 of 0.82 against a PRO-CTCAE gold standard, paving the way for more advanced models to detect symptom expressions in clinical conversations. #healthcare #research"	"New study develops and evaluates a natural language processing keyword library for detecting symptom talk in oncology conversations, highlighting the need for more advanced computational models to improve patient care #technology #healthcare #research"	{'#technology', 'evaluates', 'new', ',', 'for', 'library', '#research', 'conversations', 'more', 'study', 'need', 'in', 'advanced', 'models', '"', 'talk', 'improve', 'the', 'keyword', '#healthcare', 'highlighting', 'processing', 'to', 'oncology', 'a', 'natural', 'language', 'develops', 'computational', 'symptom', 'detecting', 'patient', 'and', 'care'}
"New study developed a natural language processing keyword library to detect symptom talk in oncology conversations, with promising results. This could lead to better patient care and future advancements in computational models for symptom detection. #healthcare #oncology #research"	"Exciting new study shows the potential of natural language processing in detecting patient symptoms from clinical conversations. This has huge implications for improving patient care and future model building. #healthtech #patientcare #NLP"	"New research in computational methods for detecting symptoms in patient conversations shows promising results. Discover how a keyword library is helping to identify symptom talk and generate insights for future model building. #healthTech #PatientCare"	{'helping', 'building', '#healthtech', '.', 'results', '#patientcare', 'new', 'for', 'library', 'conversations', 'identify', 'future', 'in', 'model', '"', 'talk', 'keyword', 'insights', 'methods', 'discover', 'research', 'to', 'shows', 'a', 'is', 'promising', 'generate', 'computational', 'symptoms', 'how', 'symptom', 'detecting', 'patient', 'and'}
"Exciting new research in computational methods for detecting symptoms in patient conversations! This study developed a keyword library for detecting symptom talk with promising results. Learn more about the potential for advanced computational models to improve patient care. #healthtech #research"	"Exciting new research on using computational methods to detect symptoms in patient conversations! This study developed a natural language processing keyword library to identify symptom talk, providing valuable insights for future model building. #healthtech #medicalresearch"	"New research explores the use of natural language processing to detect symptoms in patient conversations. The study found that a rudimentary keyword library captures most symptom talk, but highlights the need for more advanced computational models for real-time detection at scale. #healthtech #computationalmethods"	{'#healthtech', '.', '#computationalmethods', 'new', ',', 'library', 'for', 'conversations', 'more', 'study', 'need', 'in', 'advanced', 'models', '"', 'use', 'explores', 'talk', 'the', 'rudimentary', 'detection', 'keyword', 'but', 'real-time', 'scale', 'processing', 'highlights', 'research', 'of', 'to', 'natural', 'a', 'that', 'language', 'detect', 'at', 'patient', 'most', 'computational', 'captu…
"Exciting new research in computational methods for detecting symptoms in patient conversations! This study developed a keyword library for detecting symptom talk, providing insights for future model building. Read more about the potential impact on patient care. #healthtech #research"	"New study developed a natural language processing keyword library to detect symptom talk in oncology conversations, with promising results. This could lead to better patient care and future advancements in computational models for symptom detection. #healthcare #oncology #research"	"New study explores the potential of natural language processing for detecting symptom talk in oncology conversations. With the development of a keyword library, computational methods can offer valuable insights into patient suffering. #HealthTech #PatientCare"	{'#healthtech', '.', '#patientcare', 'with', 'new', ',', 'for', 'library', 'development', 'conversations', 'offer', 'valuable', 'study', 'in', '"', 'talk', 'explores', 'suffering', 'the', 'keyword', 'insights', 'into', 'methods', 'processing', 'of', 'oncology', 'natural', 'a', 'potential', 'can', 'language', 'computational', 'symptom', 'detecting', 'patient'}
"Exciting new research on using computational methods to detect symptoms in patient conversations! This study developed a keyword library for detecting symptom talk with promising results. Learn more about the potential for future model building and real-time detection at scale. #healthtech #research"	"Exciting new research in computational methods for detecting symptoms from patient conversations! This study developed a keyword library with promising performance, but also highlights the need for more advanced models to capture the complexity of symptom communication. #healthtech #patientcare"	"New study developed a natural language processing keyword library to detect symptom talk in clinical conversations, providing insights for future model building. Findings suggest more advanced computational models are needed to accurately capture symptom expressions. #healthcare #communication"	{'findings', 'are', 'building', '.', 'new', ',', 'library', 'for', 'conversations', 'more', 'accurately', 'study', 'future', 'in', 'advanced', 'model', '"', 'talk', 'models', '#communication', 'keyword', 'insights', '#healthcare', 'clinical', 'processing', 'to', 'needed', 'a', 'natural', 'suggest', 'capture', 'developed', 'language', 'detect', 'computational', 'providing', 'symptom', 'expressions…
"New study developed a natural language processing keyword library to detect symptom talk in oncology conversations, with promising results. This could lead to better patient care and insights for future model building. #healthcare #oncology #research"	"Exciting new research on using computational methods to detect symptoms in patient conversations! This study developed a keyword library for natural language processing and found that physical symptoms are easier to detect than psychological ones. #healthtech #research"	"New study demonstrates the potential of natural language processing in detecting symptoms in patient conversations. This research provides insights for developing more advanced computational models to better attend to patient suffering. #healthcare #research #NLP"	{'this', '#nlp', '.', 'new', 'for', '#research', 'conversations', 'more', 'study', 'in', 'advanced', 'models', '"', 'suffering', 'the', 'insights', '#healthcare', 'processing', 'provides', 'demonstrates', 'of', 'research', 'to', 'natural', 'developing', 'potential', 'language', 'better', 'computational', 'symptoms', 'attend', 'detecting', 'patient'}
"New study develops and evaluates a natural language processing keyword library for detecting symptom talk in oncology conversations, shedding light on the challenges and opportunities for future model building. Read more about the potential impact on patient care and outcomes. #healthcare #research"	"Exciting new study developing and evaluating a natural language processing keyword library for detecting symptom talk in oncology conversations. This has the potential to improve patient care and inform future model building. #healthtech #oncology #patientcare"	"Exciting new study shows promise for improving patient care through computational methods for detecting symptoms in clinical conversations. Learn more about this innovative research in oncology communication and the potential for real-time detection at scale. #healthcare #research"	{'exciting', 'improving', 'this', '.', 'new', 'for', '#research', 'conversations', 'more', 'about', 'study', 'learn', 'in', '"', 'through', 'the', 'detection', 'real-time', '#healthcare', 'methods', 'clinical', 'scale', 'communication', 'research', 'shows', 'oncology', 'potential', 'at', 'computational', 'promise', 'innovative', 'symptoms', 'detecting', 'patient', 'and', 'care'}
"Exciting new research on using computational methods to detect symptoms in patient conversations! This study developed a keyword library for detecting symptom talk and found that physical symptoms are easier to detect than psychological ones. This has huge potential for improving patient care. #healthcare #research"	"Exciting new research shows the potential of computational methods to detect patient symptoms in clinical conversations. This study developed a keyword library with promising performance, paving the way for future advancements in symptom detection and patient care. #healthtech #research"	"Exciting new study shows potential for using computational methods to detect patient symptoms from clinical conversations, paving the way for improved patient care and future model building. #HealthTech #PatientOutcomes"	{'exciting', 'building', '#healthtech', '.', 'new', ',', 'paving', 'for', 'conversations', 'improved', '#patientoutcomes', 'study', 'future', 'model', '"', 'the', 'from', 'using', 'methods', 'clinical', 'to', 'shows', 'potential', 'detect', 'computational', 'way', 'symptoms', 'patient', 'and', 'care'}
"New study developed a natural language processing keyword library to detect symptom talk in oncology conversations, with promising results. This could lead to better patient care and insights for future model building. #healthcare #oncology #research"	"Exciting new study on using natural language processing to detect symptoms in patient conversations. Findings show promise, but also highlight the need for more advanced computational models. #healthtech #patientcare #research"	"Exciting new study on developing a natural language processing keyword library to detect symptom talk in transcribed clinical conversations! This has huge potential for improving patient care and advancing computational methods in healthcare. #healthtech #patientcare"	{'exciting', 'this', 'improving', '#healthtech', '.', '#patientcare', 'healthcare', 'new', 'library', 'for', 'conversations', 'huge', 'study', 'in', '"', 'talk', 'has', 'keyword', 'transcribed', 'methods', 'clinical', 'processing', 'to', 'a', 'natural', 'advancing', 'developing', 'potential', 'on', 'language', 'detect', 'computational', '!', 'symptom', 'patient', 'and', 'care'}
"New study developed a natural language processing keyword library to detect symptom talk in oncology conversations, with promising results. This could lead to better patient care and future advancements in computational models for symptom detection. #healthcare #oncology #research"	"New study developed a natural language processing keyword library to detect symptom talk in oncology conversations, with promising results. This could lead to improved patient care and future advancements in computational models for detecting symptoms. #healthcare #oncology #research"	"New study explores the use of computational methods to detect symptoms in patient conversations, shedding light on opportunities for more advanced models to improve real-time detection at scale. Read more about the findings and their implications here. #healthtech #patients #oncology"	{'findings', '#healthtech', '.', 'new', ',', 'for', 'conversations', 'more', 'about', 'study', 'in', 'advanced', 'models', '"', 'use', 'explores', 'opportunities', 'the', 'improve', 'detection', 'light', '#patients', 'real-time', 'methods', 'scale', 'of', 'to', '#oncology', 'shedding', 'here', 'on', 'read', 'detect', 'at', 'computational', 'their', 'symptoms', 'patient', 'implications', 'and'}
"Exciting new research on using computational methods to detect symptoms in patient conversations! This study developed a keyword library for detecting symptom talk and found that physical symptoms are easier to detect than psychological ones. This has huge potential for improving patient care. #healthcare #research"	"New research shows promising results in using computational methods to detect symptoms in patient conversations. The development of a natural language processing keyword library has potential to improve patient care and advance future model building. #healthcare #computationalmethods"	"Exciting new study developed and tested a natural language processing keyword library to detect symptom talk in oncology conversations, offering insights for future model building. Learn how computational methods can help us better attend to patient suffering #healthcare #oncologyresearch"	{'exciting', 'help', 'building', '.', 'new', ',', 'library', 'for', 'conversations', 'study', 'learn', 'tested', 'future', 'in', 'model', '"', 'talk', 'suffering', 'keyword', 'offering', 'insights', '#healthcare', 'methods', '#oncologyresearch', 'us', 'processing', 'to', 'oncology', 'a', 'natural', 'developed', 'can', 'language', 'better', 'detect', 'computational', 'how', 'symptom', 'attend', 'p…
"Exciting new research on using computational methods to detect symptoms in patient conversations! This study developed a keyword library for detecting symptom talk with promising results. Learn more about the potential for future model building and real-time detection at scale. #healthtech #research"	"New study develops and evaluates a natural language processing keyword library for detecting symptom talk in oncology conversations, paving the way for future advancements in computational models to better attend to patient suffering. #healthcare #oncology #research"	"Exciting research on the development of a natural language processing keyword library for detecting symptoms in patient conversations. This study offers valuable insights for future model building and advancing computational methods for symptom detection. #PatientCare #MedicalResearch"	{'exciting', 'this', 'building', '.', '#medicalresearch', '#patientcare', 'for', 'library', 'development', 'conversations', 'valuable', 'study', 'future', 'in', 'offers', 'model', '"', 'the', 'detection', 'keyword', 'insights', 'methods', 'processing', 'research', 'of', 'a', 'natural', 'advancing', 'on', 'language', 'computational', 'symptoms', 'symptom', 'detecting', 'patient', 'and'}
"Exciting new research on using computational methods to detect symptoms in patient conversations! This study developed a keyword library for detecting symptom talk with promising results. Learn more about the potential for future model building and real-time detection at scale. #healthtech #research"	"New study developed a natural language processing keyword library to detect symptom talk in oncology conversations, with promising results. This could lead to improved patient care and more advanced computational models for real-time detection. #healthcare #oncology #research"	"New research on computational methods for detecting symptoms in patient conversations offers valuable insights for future medical advancements. Read more about the study's findings in our latest abstract. #MedicalResearch #PatientCare #HealthTech"	{'findings', '#healthtech', '.', '#medicalresearch', '#patientcare', 'advancements', 'new', 'for', 'conversations', 'more', 'valuable', 'about', 'future', 'in', 'offers', 'latest', '"', 'the', 'insights', 'methods', 'abstract', 'research', 'medical', 'on', 'our', 'read', "study's", 'computational', 'symptoms', 'detecting', 'patient'}
"New study developed a natural language processing keyword library to detect symptom talk in oncology conversations, with promising results. This could lead to better patient care and future advancements in computational models for symptom detection. #healthcare #oncology #research"	"New study shows potential for computational methods to detect symptoms in patient conversations. The development of a natural language processing keyword library has promising results for identifying symptom talk. #healthtech #patientcare"	"Just published: Our study on developing a natural language processing keyword library for detecting symptom talk in patient conversations. Exciting potential for computational methods to improve patient care. #medicalresearch #naturallanguageprocessing #PatientCare"	{'exciting', '.', ':', '#medicalresearch', '#patientcare', 'for', 'library', 'conversations', 'study', 'in', '"', 'talk', 'improve', 'just', 'keyword', 'methods', 'processing', 'to', 'a', 'natural', 'developing', 'potential', 'our', 'on', '#naturallanguageprocessing', 'published', 'language', 'computational', 'symptom', 'detecting', 'patient', 'care'}
"Exciting new research in computational methods for detecting symptoms in patient conversations! This study developed a keyword library with promising results, but also highlights the need for more advanced models to capture the complexity of symptom communication. #healthtech #patientcare"	"New research has developed a keyword library for detecting symptom talk in clinical conversations, providing insights for future model building. This study highlights the potential for advanced computational methods to better attend to patient suffering. #healthcare #research"	"New study develops and evaluates a natural language processing keyword library for detecting symptom talk in oncology conversations. Results suggest potential for advanced computational models to improve real-time symptom detection. Learn more about this important research." #medicalresearch #oncology #patientcare	{'this', 'important', '.', 'evaluates', '#medicalresearch', 'results', '#patientcare', 'new', 'for', 'library', 'conversations', 'more', 'about', 'study', 'learn', 'in', 'advanced', 'models', '"', 'talk', 'improve', 'detection', 'keyword', 'real-time', 'processing', 'research', 'to', 'oncology', 'a', 'natural', '#oncology', 'suggest', 'potential', 'language', 'develops', 'computational', 'symptom…
"New study develops and evaluates a natural language processing keyword library for detecting symptom talk in oncology conversations, shedding light on the challenges and opportunities for future model building. #healthtech #oncology #symptomdetection"	"Exciting new research on using computational methods to detect symptoms in patient conversations. This study developed a keyword library to identify symptom talk with promising results. The potential for advanced models to improve patient care is huge! #healthtech #patientcare"	"Exciting new research in computational methods for detecting symptoms in patient conversations! A new keyword library shows promising results in identifying symptom talk, paving the way for improved patient care and future model building. #HealthTech #MedicalResearch"	{'exciting', 'building', '#healthtech', '.', '#medicalresearch', 'results', 'new', ',', 'paving', 'library', 'for', 'conversations', 'improved', 'future', 'in', 'model', '"', 'talk', 'the', 'keyword', 'methods', 'research', 'identifying', 'shows', 'a', 'promising', 'computational', 'way', '!', 'symptoms', 'symptom', 'detecting', 'patient', 'and', 'care'}
"Exciting new research in computational methods for detecting symptoms in patient conversations! A keyword library developed and tested for accuracy, with potential for future model building. Read more about the study's findings and implications for patient care. #healthtech #patientcare"	"Exciting new research in computational methods for detecting symptoms in patient conversations! A keyword library developed and tested in oncology settings shows promise for improving symptom detection and patient care. #healthtech #patientcare #oncologyresearch"	"New research in computational methods for symptom detection in patient conversations is paving the way for better understanding and attending to patient suffering. A keyword library developed and tested in oncology conversations shows promise, but also highlights the need for more advanced computational models for real-time detection. #DigitalHealth #PatientCare"	{'attending', 'also', '.', '#patientcare', 'new', ',', 'paving', 'for', 'library', 'conversations', 'understanding', 'more', 'need', 'tested', 'in', 'advanced', 'models', '"', 'suffering', 'the', 'detection', 'keyword', 'but', 'real-time', 'methods', 'highlights', 'research', 'to', 'oncology', 'shows', 'a', 'is', 'developed', 'better', 'computational', 'way', 'promise', 'symptom', 'patient', '#di…
"Exciting new research in computational methods for detecting symptoms in patient conversations! This study developed a keyword library for detecting symptom talk with promising results. Learn more about the potential for advanced computational models to improve patient care. #healthtech #research"	"Exciting new research in computational methods for detecting symptoms in patient conversations! A new keyword library has been developed, showing promising results in identifying symptom talk. This could lead to improved patient care and more advanced computational models in the future. #healthcare #research"	"Computational methods for detecting symptoms can improve patient care. We developed a natural language processing keyword library to detect symptom talk in oncology conversations, with promising results. Understanding symptom communication is crucial for future model building and improving patient outcomes. #MedicalResearch"	{'improving', 'building', '.', '#medicalresearch', 'results', 'with', ',', 'for', 'library', 'conversations', 'understanding', 'future', 'outcomes', 'in', 'model', '"', 'talk', 'improve', 'keyword', 'methods', 'processing', 'communication', 'to', 'oncology', 'a', 'natural', 'is', 'promising', 'developed', 'can', 'language', 'detect', 'crucial', 'computational', 'symptoms', 'we', 'symptom', 'detec…
"Exciting new research in computational methods for detecting symptoms in patient conversations! This study developed a keyword library for detecting symptom talk with promising results. Learn more about the potential for advanced computational models to improve patient care. #healthtech #research"	"Exciting new research in computational methods for detecting symptoms in patient conversations is paving the way for better healthcare. This study developed a keyword library with promising results, showing potential for future model building. #healthtech #patientcare"	"New study develops and tests a natural language processing keyword library to detect symptom talk in oncology conversations, paving the way for more advanced computational models to better attend to patient suffering. #oncologyresearch #symptomdetection"	{'tests', '.', 'new', ',', 'paving', 'library', 'for', 'conversations', 'more', 'study', '#symptomdetection', 'in', 'advanced', 'models', '"', 'talk', 'suffering', 'the', 'keyword', '#oncologyresearch', 'processing', 'to', 'oncology', 'a', 'natural', 'language', 'better', 'detect', 'develops', 'computational', 'way', 'symptom', 'attend', 'patient', 'and'}
"New study developed a natural language processing keyword library to detect symptom talk in oncology conversations, with promising results. This could lead to better patient care and future advancements in computational models for symptom detection. #healthcare #oncology #research"	"Exciting new study develops and evaluates a natural language processing keyword library for detecting symptom talk in oncology conversations. Findings suggest potential for advanced computational models to improve patient care. #healthtech #oncology #patientcare"	"Our study developed and tested a keyword library using natural language processing techniques to detect symptom talk in oncology conversations. We found that while we were able to capture most physical symptoms, linguistic ambiguity remains a challenge. Our findings call for more advanced computational models to better understand patient suffering. #NLP #oncology #symptoms"	{'findings', '#nlp', '.', 'were', 'while', 'ambiguity', ',', 'library', 'for', 'conversations', 'more', 'study', 'techniques', 'challenge', 'tested', 'in', 'linguistic', 'advanced', 'models', '"', 'talk', 'suffering', 'keyword', 'physical', 'using', 'call', '#symptoms', 'processing', 'understand', 'to', 'oncology', 'a', 'natural', 'remains', 'that', '#oncology', 'capture', 'developed', 'our', 'la…
"Exciting new research on using computational methods to detect symptoms in patient conversations! This study developed a keyword library for detecting symptom talk and found opportunities for more advanced models to improve detection. #healthtech #patientcare"	"New study developed a natural language processing keyword library to detect symptom talk in oncology conversations, with promising results. This has potential to improve patient care and future model building. #healthtech #oncology #patientsatisfaction"	"Exciting new study developing a natural language processing keyword library for detecting symptom talk in clinical conversations, enabling better care for patients. #healthcare #technology #patientcare"	{'exciting', '.', '#technology', '#patientcare', 'new', ',', 'for', 'library', 'conversations', 'study', 'in', '"', 'talk', 'keyword', '#healthcare', 'enabling', 'clinical', 'processing', 'a', 'natural', 'developing', 'language', 'better', 'symptom', 'detecting', 'care', 'patients'}
"New study developed a natural language processing keyword library to detect symptom talk in oncology conversations, with promising results. This could lead to better patient care and future advancements in computational models for symptom detection. #healthcare #oncology #research"	"Exciting new research in computational methods for detecting symptoms in patient conversations! A keyword library was developed and tested with promising results, paving the way for advanced models to improve patient care. #healthcare #research #computationalmethods"	"New study on detecting symptoms through computational methods in clinical conversations! A keyword library with 1320 terms shows promise in identifying patient-reported symptoms, but challenges remain in detecting psychological symptoms and overall generalizability. Exciting potential for future advancements in real-time detection. #symptomdetection #healthtech"	{'exciting', '#healthtech', 'overall', '.', 'with', 'advancements', 'new', ',', 'remain', 'psychological', 'library', 'for', 'conversations', 'generalizability', 'study', '#symptomdetection', 'future', 'in', '"', 'through', 'detection', 'keyword', 'but', 'real-time', 'methods', 'clinical', 'identifying', 'shows', 'a', 'patient-reported', 'challenges', 'potential', 'on', 'terms', '1320', 'computat…
"New study developed a natural language processing keyword library to detect symptom talk in oncology conversations, with promising results. This could lead to better patient care and future advancements in computational models for symptom detection. #healthcare #oncology #research"	"New study developed a natural language processing keyword library to detect symptom talk in oncology conversations, revealing opportunities for future model building and the need for advanced computational methods to improve patient care. #healthtech #oncology #research"	"Exciting findings from our study on developing a natural language processing keyword library for detecting symptom talk in clinical conversations. Our research shows potential for better patient care and future model building. Read more about our progress in advancing computational methods in healthcare." #healthcare #research #technology #patientcare	{'exciting', 'findings', 'building', 'progress', '.', '#technology', '#patientcare', 'healthcare', 'for', 'library', '#research', 'conversations', 'more', 'about', 'study', 'future', 'in', 'model', '"', 'talk', 'keyword', 'from', '#healthcare', 'methods', 'clinical', 'processing', 'research', 'shows', 'a', 'natural', 'advancing', 'developing', 'potential', 'our', 'on', 'read', 'language', 'better…
"New study shows promising results in developing a natural language processing keyword library to detect symptom talk in oncology conversations. This could lead to better patient care and insights for future model building. #healthcare #oncology #research"	"New research shows the potential of computational methods to detect symptoms in patient conversations. The development of a natural language processing keyword library has promising results for identifying symptom talk. Learn more about this study and its implications for future model building." #healthcare #research #symptomdetection	"New study uses natural language processing to develop a keyword library for detecting symptoms in oncology conversations. Results show potential for improved patient care through advanced computational models. Read more: [link to study]" #healthcare #oncology #NLP #symptoms	{'#nlp', '.', ':', 'results', 'link', 'new', 'for', 'library', 'conversations', 'improved', 'more', 'study', ']', 'in', 'advanced', 'models', '"', 'through', 'uses', 'keyword', '#healthcare', '#symptoms', 'processing', 'to', 'oncology', 'natural', 'a', '[', 'show', '#oncology', 'develop', 'potential', 'read', 'language', 'computational', 'symptoms', 'detecting', 'patient', 'care'}
"Exciting new research in computational methods for detecting symptoms in patient conversations! This study developed a keyword library with promising results, paving the way for more advanced models to improve patient care. #healthtech #patientcare #research"	"Exciting new research on using computational methods to detect symptoms in patient conversations! This study developed a keyword library for detecting symptom talk and found that physical symptoms are easier to detect than psychological symptoms. The potential for real-time detection at scale is promising. #healthcare #research"	"New study developed a natural language processing keyword library to detect symptom talk in oncology conversations, providing insights for future model building. Results show potential for more advanced computational models in detecting and addressing patient suffering. #healthcare #communication"	{'building', '.', 'results', 'new', ',', 'library', 'for', 'conversations', 'more', 'study', 'future', 'in', 'advanced', 'model', '"', 'talk', 'models', 'addressing', 'suffering', '#communication', 'keyword', 'insights', '#healthcare', 'processing', 'to', 'oncology', 'a', 'natural', 'show', 'potential', 'developed', 'language', 'detect', 'computational', 'providing', 'symptom', 'detecting', 'pati…
"Exciting new research on using computational methods to detect symptoms in patient conversations! This study developed a keyword library for detecting symptom talk and found opportunities for more advanced models to improve detection. #healthtech #patientcare"	"New study on detecting symptoms in patient conversations using natural language processing reveals the potential for advanced computational models to better attend to patient suffering. Read more about the findings and implications for future model building." #healthcare #NLP #patientsatisfaction	"Exciting advancements in computational methods for detecting symptoms - our study developed a keyword library for symptom talk detection with promising performance. This lays the foundation for future model building and potential real-time detection at scale. #healthtech #innovation"	{'exciting', 'this', 'building', 'lays', '#healthtech', '.', 'with', 'advancements', 'library', 'for', 'study', '#innovation', 'future', 'in', 'model', '"', 'talk', 'the', 'detection', 'keyword', 'real-time', 'methods', 'scale', 'a', 'promising', '-', 'developed', 'our', 'potential', 'at', 'computational', 'foundation', 'symptoms', 'performance', 'symptom', 'detecting', 'and'}
"New study develops and evaluates a natural language processing keyword library for detecting symptom talk in oncology conversations, shedding light on the challenges and opportunities for future model building. Read more about the potential impact on patient care and research in computational methods for symptom detection. #oncology #symptoms #computationalmethods"	"Exciting new research shows how computational methods can help detect symptoms in patient conversations. A new keyword library has been developed to identify symptom talk, paving the way for advanced models to improve patient care. #healthtech #patientcare"	"Exciting findings! Our study developed and tested a library of keywords to detect symptom talk in clinical conversations. While it's a great start, we've identified opportunities for more advanced computational models in the future. Read more about our findings here! #healthtech #symptomdetection"	{'exciting', 'findings', "it's", '#healthtech', '.', 'while', "we've", ',', 'library', 'for', 'conversations', 'more', 'about', 'study', '#symptomdetection', 'tested', 'future', 'in', 'advanced', 'models', '"', 'talk', 'opportunities', 'the', 'clinical', 'of', 'to', 'a', 'keywords', 'here', 'developed', 'our', 'identified', 'read', 'detect', 'start', 'computational', 'great', '!', 'symptom', 'and…
"New study develops and evaluates a natural language processing keyword library for detecting symptom talk in oncology conversations, shedding light on the challenges and opportunities for computational methods in patient care. #healthcare #oncology #symptoms #computationalmethods"	"New study developed a natural language processing keyword library to detect symptom talk in oncology conversations, with promising results. This could lead to better patient care and future advancements in computational models for symptom detection. #healthcare #research"	"New study explores the development of a natural language processing keyword library to detect symptoms in patient conversations. Results show potential for future model building and the need for more advanced computational methods in healthcare." #PatientCare #HealthTech #NLP	{'building', '#healthtech', '#nlp', '.', 'results', '#patientcare', 'healthcare', 'new', 'library', 'for', 'development', 'conversations', 'more', 'study', 'need', 'future', 'in', 'advanced', 'model', '"', 'explores', 'the', 'keyword', 'methods', 'processing', 'of', 'to', 'a', 'natural', 'show', 'potential', 'language', 'detect', 'computational', 'symptoms', 'patient', 'and'}
"New study developed a natural language processing keyword library to detect symptom talk in oncology conversations, with promising results. This could lead to better patient care and future advancements in computational models for symptom detection. #healthcare #oncology #research"	"Exciting new study developed and tested a keyword library using natural language processing to detect symptom talk in oncology conversations. Results show promise for better attending to patient suffering and potential for future model building. #healthtech #oncology #research"	"New study develops and evaluates a natural language processing keyword library for detecting symptom talk in oncology conversations, highlighting opportunities for more advanced computational models to better attend to patient suffering. #healthtech #oncology #symptomdetection"	{'#healthtech', '.', 'evaluates', 'new', ',', 'for', 'library', 'conversations', 'more', 'study', '#symptomdetection', 'in', 'advanced', 'models', '"', 'talk', 'opportunities', 'suffering', 'keyword', 'highlighting', 'processing', 'to', 'oncology', 'a', 'natural', '#oncology', 'language', 'better', 'develops', 'computational', 'symptom', 'attend', 'detecting', 'patient', 'and'}
"New study developed a natural language processing keyword library to detect symptom talk in oncology conversations, with promising results. This could lead to better patient care and future advancements in computational models for symptom detection. #healthcare #oncology #research"	"Exciting new study shows the potential of computational methods to detect symptoms in patient conversations. The development of a natural language processing keyword library has promising implications for improving patient care. #healthcare #research"	"New study explores the development of a natural language processing keyword library for detecting symptom talk in patient-clinician conversations. This research aims to enhance computational methods for attending to patient suffering and highlights the need for more advanced models in healthcare. #HealthTech #PatientCare"	{'attending', 'this', '#healthtech', '.', '#patientcare', 'enhance', 'healthcare', 'new', 'for', 'library', 'development', 'conversations', 'aims', 'more', 'study', 'need', 'in', 'advanced', 'models', '"', 'talk', 'explores', 'suffering', 'the', 'keyword', 'methods', 'processing', 'highlights', 'research', 'of', 'to', 'a', 'natural', 'language', 'patient-clinician', 'computational', 'symptom', 'd…
"Exciting new research in computational methods for detecting symptoms in patient conversations! This study developed a keyword library for detecting symptom talk with promising results. Learn more about the potential for advanced computational models to improve patient care. #healthtech #research"	"Exciting new study on using computational methods to detect symptoms in patient conversations! The keyword library developed in this research shows great potential for improving patient care. #healthcare #research"	"Exciting new study on using natural language processing to detect symptoms in patient conversations! The study developed a keyword library with a strong performance in identifying symptom talk, providing valuable insights for future model building and real-time detection. #healthtech #research"	{'exciting', 'building', '#healthtech', '.', 'with', 'strong', 'new', ',', 'library', 'for', '#research', 'conversations', 'valuable', 'study', 'future', 'in', 'model', '"', 'talk', 'the', 'detection', 'keyword', 'real-time', 'insights', 'using', 'processing', 'to', 'identifying', 'natural', 'a', 'developed', 'on', 'language', 'detect', '!', 'symptoms', 'performance', 'providing', 'symptom', 'pat…
"Exciting new research in computational methods for detecting symptoms in patient conversations! This study developed a keyword library for detecting symptom talk with promising results. Learn more about the potential for advanced computational models to improve patient care. #healthtech #research"	"Exciting new study reveals the development of a natural language processing keyword library to detect symptom talk in patient conversations. This could revolutionize how we attend to patient suffering and improve healthcare outcomes. #healthtech #patientcare"	"Exciting study on the development of a natural language processing keyword library for detecting symptom talk in oncology conversations! The findings suggest promising opportunities for advanced computational models to improve real-time detection of patient suffering at scale. #healthtech #patientcare"	{'exciting', 'findings', '#healthtech', '.', '#patientcare', 'for', 'library', 'development', 'conversations', 'study', 'in', 'advanced', 'models', '"', 'talk', 'opportunities', 'improve', 'the', 'suffering', 'detection', 'keyword', 'real-time', 'scale', 'processing', 'of', 'to', 'oncology', 'a', 'natural', 'suggest', 'promising', 'on', 'language', 'at', 'computational', '!', 'symptom', 'detectin…
"New study develops and evaluates a natural language processing keyword library for detecting symptom talk in oncology conversations, shedding light on the challenges and opportunities for future model building. Read more about the potential impact on patient care and research in computational methods for symptom detection. #oncology #symptoms #computationalmethods"	"New study developed a natural language processing keyword library to detect symptom talk in oncology conversations, highlighting the need for advanced computational models to better attend to patient suffering. #healthcare #oncology #computationalmethods"	"New study develops a natural language processing keyword library to detect symptom talk in oncology conversations, paving the way for better patient care. Learn more about their findings and the potential for future computational models." #healthcare #oncology #research	{'findings', '.', 'new', ',', 'paving', 'library', 'for', '#research', 'conversations', 'more', 'about', 'study', 'learn', 'future', 'in', 'models', '"', 'talk', 'the', 'keyword', '#healthcare', 'processing', 'to', 'oncology', 'a', 'natural', '#oncology', 'potential', 'language', 'better', 'detect', 'develops', 'computational', 'way', 'their', 'symptom', 'patient', 'and', 'care'}
"Exciting new research in computational methods for detecting symptoms in patient conversations! This study developed a keyword library for detecting symptom talk with promising results. Learn more about the potential for advanced computational models to improve patient care. #healthtech #research"	"New study developed a natural language processing keyword library to detect symptom talk in oncology conversations, with promising results. This could lead to better patient care and insights for future model building. #healthcare #oncology #computationalmethods"	"New study developed a natural language processing keyword library to detect symptom talk in oncology conversations, providing valuable insights for future model building and improving patient care. #healthcare #oncology #communication #computationalmethods"	{'improving', 'building', '.', '#computationalmethods', 'new', ',', 'library', 'for', 'conversations', 'valuable', 'study', 'future', 'in', '#communication', 'model', '"', 'talk', 'keyword', 'insights', '#healthcare', 'processing', 'to', 'oncology', 'a', 'natural', '#oncology', 'developed', 'language', 'detect', 'providing', 'symptom', 'patient', 'and', 'care'}
"Exciting new research in computational methods for detecting symptoms in patient conversations! A keyword library developed and tested in oncology settings shows promise for improving patient care. Read more about the study's findings and implications for future models. #healthtech #oncology"	"New study developed a natural language processing keyword library to detect symptom talk in oncology conversations, with promising results. This could lead to improved patient care and more advanced computational models in the future. #healthcare #oncology #research"	"Exciting findings from a study developing and evaluating a keyword library for detecting symptom talk in clinical conversations. This could lead to improved patient care through advanced computational models. #healthtech #patientcare #research"	{'exciting', 'findings', 'this', '#healthtech', '.', '#patientcare', 'for', 'library', '#research', 'conversations', 'improved', 'study', 'in', 'advanced', 'models', '"', 'talk', 'through', 'keyword', 'from', 'clinical', 'lead', 'to', 'a', 'developing', 'computational', 'could', 'evaluating', 'symptom', 'detecting', 'patient', 'and', 'care'}
"New study develops and evaluates a natural language processing keyword library for detecting symptom talk in oncology conversations, shedding light on the challenges and opportunities for future model building. #healthtech #oncology #symptomdetection"	"Exciting new study on computational methods for detecting symptoms in patient conversations! Researchers developed a keyword library with an F1 of 0.82 against a PRO-CTCAE gold standard. This could revolutionize how we attend to patient suffering. #healthcare #research"	"Exciting new research in computational methods for detecting symptoms in patient conversations! A keyword library was developed and tested with promising results. Check it out for potential future advancements in healthcare technology. #healthtech #patientcare"	{'exciting', '#healthtech', '.', 'results', '#patientcare', 'with', 'advancements', 'healthcare', 'new', 'library', 'for', 'check', 'conversations', 'out', 'tested', 'future', 'technology', 'in', 'it', '"', 'keyword', 'methods', 'research', 'a', 'promising', 'was', 'potential', 'developed', 'computational', '!', 'symptoms', 'detecting', 'patient', 'and'}
"Exciting new research in computational methods for detecting symptoms in patient conversations! A keyword library developed and tested in oncology settings shows promise for improving patient care. Read more about the study's findings and implications for future models. #healthtech #patientcare"	"New study developed a keyword library using natural language processing to detect symptom talk in oncology conversations. Results show promise for improving patient care, but also highlight challenges in detecting psychological symptoms. #healthcare #oncology #symptoms"	"Exciting new study shows promise in developing computational methods to detect patient symptoms in clinical conversations. This research opens the door for future models to better recognize and address patient suffering. #healthcare #research #patientcare"	{'exciting', 'this', '.', '#patientcare', 'new', 'for', '#research', 'conversations', 'study', 'future', 'in', 'models', '"', 'suffering', 'the', '#healthcare', 'methods', 'clinical', 'door', 'research', 'to', 'shows', 'recognize', 'developing', 'opens', 'better', 'detect', 'computational', 'promise', 'symptoms', 'patient', 'and', 'address'}
"Exciting new research in computational methods for detecting symptoms in patient conversations! This study developed a keyword library for detecting symptom talk with promising results. Learn more about the potential for advanced computational models to improve patient care. #healthcare #research"	"New study develops and evaluates a natural language processing keyword library for detecting symptom talk in oncology conversations, offering insights for future model building. Findings suggest opportunities for more advanced computational models to detect symptom expressions at scale. #healthcare #research"	"Exciting findings from a new study on using computational methods to detect symptoms in patient conversations. The development of a keyword library shows promise for better attending to patient suffering. #healthtech #patientcare #research"	{'exciting', 'findings', 'attending', '#healthtech', '.', '#patientcare', 'new', 'library', 'for', 'development', 'conversations', '#research', 'study', 'in', '"', 'suffering', 'the', 'keyword', 'using', 'from', 'methods', 'to', 'of', 'shows', 'a', 'on', 'better', 'detect', 'computational', 'promise', 'symptoms', 'patient'}
"New study developed a natural language processing keyword library to detect symptom talk in oncology conversations, with promising results. This could lead to better patient care and future advancements in computational models for symptom detection. #healthcare #oncology #research"	"Exciting new research in computational methods for detecting symptoms in patient conversations! This study developed a keyword library for natural language processing, showing promising results for identifying symptom talk. Future models could revolutionize patient care. #healthtech #research"	"Exciting new study on using computational methods to detect symptom talk in oncology conversations! The keyword library developed is a game-changer for better attending to patient suffering. #MedicalResearch #Oncology #HealthCare"	{'exciting', 'attending', '.', '#medicalresearch', 'game-changer', 'new', 'library', 'for', 'conversations', 'study', 'in', '"', 'talk', 'suffering', 'the', 'keyword', 'using', '#healthcare', 'methods', 'to', 'oncology', 'a', '#oncology', 'is', 'developed', 'on', 'better', 'detect', 'computational', '!', 'symptom', 'patient'}
"New study develops and evaluates a natural language processing keyword library for detecting symptom talk in oncology conversations, shedding light on the challenges and opportunities for computational methods in patient care. #healthcare #oncology #symptoms #computationalmethods"	"Exciting research on using computational methods to detect symptoms in patient conversations! This study developed a keyword library for detecting symptom talk, providing insights for future model building. #healthtech #patientsupport"	"Exciting new research on developing a natural language processing keyword library for detecting symptom talk in oncology conversations. This study provides valuable insights for future model building to better attend to patient suffering. #healthcare #research"	{'exciting', 'this', 'building', '.', 'new', 'for', 'library', '#research', 'conversations', 'valuable', 'study', 'future', 'in', 'model', '"', 'talk', 'suffering', 'keyword', 'insights', '#healthcare', 'processing', 'provides', 'research', 'to', 'oncology', 'a', 'natural', 'developing', 'on', 'language', 'better', 'symptom', 'attend', 'detecting', 'patient'}
"New study develops and evaluates a natural language processing keyword library for detecting symptom talk in oncology conversations, shedding light on the challenges and opportunities for future model building. Read more about the potential impact on patient care and computational methods for detecting symptoms. #healthcare #oncology #symptoms"	"Exciting new study on using computational methods to detect symptom talk in clinical conversations! The development of a natural language processing keyword library shows promise for improving patient care and future model building. #healthcare #research"	"Exciting new research in computational methods for detecting symptom talk in clinical conversations! This study developed a keyword library with impressive accuracy and potential for future model building. Read more about this innovative approach." #healthcare #computationalmethods #clinicalresearch	{'exciting', 'this', 'building', '.', '#computationalmethods', 'with', 'new', '#clinicalresearch', 'for', 'library', 'conversations', 'more', 'about', 'study', 'future', 'in', 'model', '"', 'talk', 'keyword', 'impressive', '#healthcare', 'methods', 'clinical', 'research', 'a', 'potential', 'developed', 'read', 'approach', 'accuracy', 'computational', 'innovative', '!', 'symptom', 'detecting', 'an…
"New study developed a natural language processing keyword library to detect symptom talk in oncology conversations, with promising results. This could lead to better patient care and future advancements in computational models for symptom detection. #healthcare #oncology #research"	"Exciting new study on computational methods for detecting symptoms in patient conversations! The development and evaluation of a natural language processing keyword library has generated valuable insights for future model building. Read more about this innovative research here. #healthcare #patients #innovation"	"Computational methods for detecting symptoms in patient conversations can help improve care. Our study developed and tested a natural language processing keyword library for identifying symptom talk, with promising results for physical symptoms but challenges for psychological ones. Our findings suggest opportunities for more advanced computational models to better detect symptom expressions in …	{'findings', 'help', '.', 'results', 'with', 'psychological', ',', 'for', 'library', '#research', 'conversations', 'more', 'study', 'tested', 'in', 'advanced', 'models', '"', 'talk', 'improve', 'opportunities', 'keyword', 'physical', 'but', '#healthcare', 'methods', 'clinical', 'processing', 'identifying', 'to', 'a', 'natural', 'suggest', 'promising', 'challenges', 'developed', 'can', 'our', 'lan…
"New study developed a natural language processing keyword library to detect symptom talk in oncology conversations, with promising results. This could lead to better patient care and future advancements in computational models for symptom detection. #healthcare #oncology #research"	"Exciting new research in computational methods for detecting symptoms in patient conversations! A keyword library developed and tested in oncology settings shows promise, but also highlights the need for more advanced models to capture the complexity of symptom communication. #healthtech #oncology"	"Exciting study to help improve patient care! Researchers developed a natural language processing keyword library to detect symptoms in clinical conversations. The results are promising, but more advanced models are needed for real-time detection. #PatientCare #HealthTech"	{'exciting', 'help', 'are', '#healthtech', '.', 'results', '#patientcare', ',', 'library', 'for', 'conversations', 'more', 'study', 'in', 'advanced', 'models', '"', 'improve', 'the', 'detection', 'keyword', 'but', 'real-time', 'clinical', 'researchers', 'processing', 'to', 'needed', 'a', 'natural', 'promising', 'developed', 'language', 'detect', '!', 'symptoms', 'patient', 'care'}
"New study developed a natural language processing keyword library to detect symptom talk in oncology conversations, with promising results. This could lead to better patient care and future advancements in computational models for symptom detection. #healthcare #oncology #research"	"Exciting findings from a study on detecting symptom talk in clinical conversations using natural language processing! This research has the potential to improve patient care and advance computational models for detecting symptoms. #healthcare #NLP #patientcare"	"New study on detecting patient symptoms using computational methods in clinical conversations shows promising results. The development of a keyword library for natural language processing yielded valuable insights for future model building. Read more in the abstract below. #healthcare #research"	{'yielded', 'building', '.', 'results', 'new', 'library', 'for', 'development', 'conversations', 'more', 'valuable', '#research', 'study', 'future', 'in', 'model', '"', 'the', 'keyword', 'insights', 'using', '#healthcare', 'methods', 'clinical', 'processing', 'abstract', 'of', 'shows', 'a', 'natural', 'promising', 'on', 'read', 'language', 'below', 'computational', 'symptoms', 'detecting', 'patie…
"New study develops and evaluates a natural language processing keyword library for detecting symptom talk in oncology conversations, shedding light on the challenges and opportunities for future model building. Read more about the potential impact on patient care and research in computational methods for symptom detection. #oncology #symptoms #computationalmethods"	"Exciting new research in computational methods for detecting symptoms in patient conversations! A new keyword library has been developed and tested, with promising results. This could lead to better understanding and treatment of patient suffering. #healthcare #research"	"Exciting research in computational methods for detecting symptoms in patient conversations! This study developed and tested a natural language processing keyword library for detecting symptom talk, providing valuable insights for future model building. #healthtech #patientcare"	{'exciting', 'this', 'building', '#healthtech', '.', '#patientcare', ',', 'for', 'library', 'conversations', 'valuable', 'study', 'tested', 'future', 'in', 'model', '"', 'talk', 'keyword', 'insights', 'methods', 'processing', 'research', 'a', 'natural', 'developed', 'language', 'computational', '!', 'symptoms', 'providing', 'symptom', 'detecting', 'patient', 'and'}
"New study develops and evaluates a natural language processing keyword library for detecting symptom talk in oncology conversations, shedding light on the challenges and opportunities for future model building. Read more about the potential impact on patient care and computational methods for detecting symptoms. #healthcare #oncology #symptoms"	"New research shows the potential for computational methods to detect symptoms in patient conversations, offering insights for future model building. This study highlights the need for more advanced computational models to better attend to patient suffering in clinical settings. #healthtech #patientcare"	"Exciting findings from a study on computational methods for detecting patient symptoms in clinical conversations! This research developed a keyword library and found that physical symptoms are easier to detect than psychological symptoms. More advanced models could revolutionize symptom detection in healthcare." #healthtech #healthcareinnovation	{'exciting', 'findings', 'this', 'are', '#healthtech', '.', 'than', 'revolutionize', 'found', 'healthcare', 'psychological', 'for', 'library', 'conversations', 'more', 'study', 'in', 'advanced', 'models', '"', '#healthcareinnovation', 'detection', 'keyword', 'physical', 'easier', 'from', 'methods', 'clinical', 'research', 'to', 'a', 'that', 'developed', 'on', 'detect', 'computational', 'could', '…
"Exciting new research on using computational methods to detect symptoms in patient conversations! This study developed a keyword library for detecting symptom talk and found that physical symptoms are easier to detect than psychological ones. This could lead to better patient care in the future. #healthcare #research"	"Exciting new study developed and tested a natural language processing keyword library to detect symptom talk in oncology conversations. Results show promising potential for improved patient care and future model building. #healthcare #oncology #research"	"Computational methods for detecting symptoms can revolutionize patient care. This study developed a natural language processing keyword library to detect symptom talk, shedding light on the challenges of analyzing symptom communication in clinical settings. #healthcare #computationalmethods"	{'settings', 'this', '.', '#computationalmethods', 'revolutionize', ',', 'for', 'library', 'study', 'in', '"', 'talk', 'the', 'keyword', 'light', '#healthcare', 'methods', 'clinical', 'analyzing', 'processing', 'communication', 'to', 'of', 'a', 'natural', 'shedding', 'challenges', 'developed', 'can', 'on', 'language', 'detect', 'computational', 'symptoms', 'symptom', 'detecting', 'patient', 'care…
"New study shows promising results in developing a natural language processing keyword library for detecting symptom talk in clinical conversations. This could lead to better patient care and insights for future model building. #healthcare #research #symptoms"	"Exciting new study on using computational methods to detect symptoms in patient conversations! The keyword library developed in this research shows promising results for identifying symptoms, with potential for future model building. #medicalresearch #healthcare"	"Exciting research findings! Our study developed a natural language processing keyword library for detecting symptom talk in oncology conversations with impressive results. This has huge potential for improving patient care and future model building. #healthtech #oncologyresearch"	{'exciting', 'findings', 'this', 'improving', 'building', '#healthtech', '.', 'results', 'with', 'for', 'library', 'conversations', 'huge', 'study', 'future', 'in', 'model', '"', 'talk', 'has', 'keyword', 'impressive', '#oncologyresearch', 'processing', 'research', 'oncology', 'a', 'natural', 'potential', 'developed', 'our', 'language', '!', 'symptom', 'detecting', 'patient', 'and', 'care'}
"New study develops and evaluates a natural language processing keyword library for detecting symptom talk in oncology conversations, shedding light on the challenges and opportunities for computational methods to improve patient care. #healthtech #oncology #patientcare"	"New study developed a natural language processing keyword library to detect symptom talk in oncology conversations. Results show potential for advanced computational models to better attend to patient suffering. #healthcare #oncology #symptoms #research"	"Exciting new research on using natural language processing to detect symptom talk in clinical conversations! This study developed a keyword library to identify patient symptoms, offering valuable insights for future model building. #healthtech #symptomdetection"	{'exciting', 'this', 'building', '#healthtech', '.', 'new', ',', 'library', 'for', 'conversations', 'valuable', 'study', '#symptomdetection', 'identify', 'future', 'in', 'model', '"', 'talk', 'keyword', 'offering', 'using', 'insights', 'clinical', 'processing', 'research', 'to', 'natural', 'a', 'developed', 'on', 'language', 'detect', '!', 'symptoms', 'symptom', 'patient'}
"Exciting new research in computational methods for detecting symptoms in patient conversations! A keyword library developed and tested in oncology settings shows promise for improving patient care. Read more about the study's findings and implications for future models. #healthtech #oncology"	"Exciting findings from a study developing a natural language processing keyword library to detect symptom talk in oncology conversations! This research has the potential to improve patient care and inform future computational models for detecting symptoms. #healthtech #oncology #research"	"New study develops and evaluates a natural language processing keyword library for detecting symptom talk in oncology conversations, revealing the potential for more advanced computational models to detect patient suffering. Read more about the findings here. #oncology #symptoms #healthtech"	{'findings', '#healthtech', '.', 'evaluates', 'new', ',', 'for', 'library', 'conversations', 'more', 'about', 'study', 'in', 'revealing', 'advanced', '"', 'talk', 'models', 'suffering', 'the', 'keyword', '#symptoms', 'processing', 'to', 'oncology', 'a', 'natural', '#oncology', 'here', 'potential', 'read', 'language', 'detect', 'develops', 'computational', 'symptom', 'detecting', 'patient', 'and'}
"New study develops and evaluates a natural language processing keyword library for detecting symptom talk in oncology conversations, shedding light on the challenges and opportunities for future model building. Read more about the potential impact on patient care and research in computational methods for symptom detection. #oncology #symptoms #computationalmethods"	"Exciting new research on using computational methods to detect symptoms in patient conversations! The study developed a keyword library with promising results for identifying symptom talk. This has huge potential for improving patient care and future model building. #healthcare #research"	"New study shows promise for using computational methods to detect symptoms in patient communication. The development of a keyword library for symptom talk could help improve patient care and future model building. Learn more in the abstract below. #healthcare #symptomdetection"	{'help', 'building', '.', 'new', 'for', 'library', 'development', 'more', 'study', 'learn', '#symptomdetection', 'future', 'in', 'model', '"', 'talk', 'improve', 'the', 'keyword', 'using', '#healthcare', 'methods', 'communication', 'abstract', 'to', 'of', 'shows', 'a', 'detect', 'below', 'computational', 'promise', 'could', 'symptoms', 'symptom', 'patient', 'and', 'care'}
"New study develops and evaluates a natural language processing keyword library for detecting symptom talk in oncology conversations, shedding light on the challenges and opportunities for computational methods in patient care. #healthtech #oncology #patientcare"	"Exciting new study on using computational methods to detect symptoms in patient conversations! The development of a natural language processing keyword library shows promise for improving patient care. Read more about the findings and implications for future model building. #healthcare #research"	"New study reveals potential for computational methods to detect symptoms in patient conversations, shedding light on challenges and opportunities for future model building. Read more about the findings and implications here #healthcare #communicationscience #oncology"	{'findings', 'building', '.', 'new', ',', 'for', 'conversations', 'more', 'about', 'study', 'future', 'in', 'model', '"', 'opportunities', 'the', 'light', '#healthcare', '#communicationscience', 'methods', 'to', '#oncology', 'shedding', 'here', 'challenges', 'potential', 'on', 'read', 'detect', 'computational', 'symptoms', 'patient', 'implications', 'and', 'reveals'}
"New study developed a natural language processing keyword library to detect symptom talk in oncology conversations, with promising results. This could lead to better patient care and future advancements in computational models for symptom detection. #healthcare #oncology #research"	"Exciting findings from a study on computational methods for detecting symptoms in patient conversations! The development of a keyword library has shown promise for identifying symptom talk, but challenges in detecting psychological symptoms and ambiguity persist. #HealthTech #PatientCare"	"Exciting new study reveals the development of a natural language processing keyword library for detecting and analyzing symptom talk in oncology conversations. This innovation offers potential for more advanced computational models to better attend to patient suffering. #Research #Healthcare"	{'exciting', 'this', '.', 'new', 'for', 'library', 'development', 'conversations', 'more', '#research', 'study', 'innovation', 'in', 'offers', 'advanced', 'models', '"', 'talk', 'suffering', 'the', 'keyword', '#healthcare', 'analyzing', 'processing', 'of', 'to', 'oncology', 'a', 'natural', 'potential', 'language', 'better', 'computational', 'symptom', 'attend', 'detecting', 'patient', 'and', 'rev…
"New study shows the potential of computational methods in detecting patient symptoms from clinical conversations. The development of a keyword library for symptom talk opens doors for future model building and real-time detection. #healthcare #research"	"New study developed a natural language processing keyword library to detect symptom talk in oncology conversations, with potential for future model building. Findings suggest opportunities for more advanced computational models to improve real-time detection at scale. #healthtech #oncology"	"Exciting findings from a study on natural language processing for detecting symptoms in oncology conversations! The development of a keyword library with an F1 of 0.82 against a PRO-CTCAE gold standard could help advance patient care in the future. #healthcareinnovation"	{'exciting', 'findings', 'help', 'standard', '.', 'with', 'advance', 'for', 'library', 'development', 'conversations', 'study', 'an', 'future', 'in', '"', 'the', '#healthcareinnovation', 'gold', 'keyword', 'from', 'f1', 'against', 'processing', 'of', 'oncology', 'a', 'natural', 'on', 'language', 'could', '!', 'symptoms', '0.82', 'pro-ctcae', 'detecting', 'patient', 'care'}
"New study shows promising results in developing a natural language processing keyword library for detecting symptom talk in clinical conversations. This could lead to better patient care and insights for future model building. #healthcare #research #symptoms"	"New research shows the potential of computational methods to detect symptoms in patient conversations. A keyword library developed and evaluated in this study could lead to better understanding of patient suffering and improved care. #healthcare #research"	"New study shows potential for computational methods to detect patient symptoms in clinical conversations, providing valuable insights for future model building. Findings suggest opportunities for more advanced approaches to improve detection and support patient care. #medicalresearch #healthcare"	{'findings', 'building', '.', '#medicalresearch', 'new', ',', 'for', 'conversations', 'more', 'valuable', 'study', 'future', 'in', 'advanced', 'model', '"', 'opportunities', 'improve', 'detection', 'insights', '#healthcare', 'methods', 'clinical', 'to', 'shows', 'support', 'suggest', 'potential', 'detect', 'computational', 'approaches', 'symptoms', 'providing', 'patient', 'and', 'care'}
"Exciting new research in computational methods for detecting symptoms in patient conversations! A keyword library developed and tested in oncology settings shows promise for improving symptom detection and patient care. #healthtech #oncology #patientcare"	"Exciting new research on using computational methods to detect symptoms in patient conversations! This study developed a keyword library for natural language processing and found that physical symptoms are easier to detect than psychological ones. #HealthTech #PatientCare"	"Exciting findings from a study on computational methods for detecting symptoms in patient conversations. A keyword library showed promising results, but highlights the need for more advanced models to truly capture the complexity of symptom communication. #HealthTech #PatientCare"	{'exciting', 'findings', '#healthtech', '.', 'results', 'complexity', '#patientcare', ',', 'library', 'for', 'conversations', 'more', 'study', 'need', 'in', 'advanced', 'models', '"', 'the', 'keyword', 'showed', 'but', 'truly', 'from', 'methods', 'highlights', 'communication', 'to', 'of', 'a', 'capture', 'promising', 'on', 'computational', 'symptoms', 'symptom', 'detecting', 'patient'}
"New study develops and evaluates a natural language processing keyword library for detecting symptom talk in oncology conversations, shedding light on the challenges and opportunities for future model building. Read more about the potential impact on patient care and research in computational methods for symptom detection. #oncology #symptoms #computationalmethods"	"Exciting new study on the development of a natural language processing keyword library for detecting symptom talk in clinical conversations. This has the potential to revolutionize patient care and improve our ability to attend to patient suffering. #healthcare #research"	"Developing computational methods for symptoms detection in patient communication holds promise for improving care. Our study's keyword library effectively identified symptom talk, but challenges remain in detecting psychological symptoms and addressing ambiguity. #Healthcare #Research"	{'improving', '.', 'ambiguity', 'psychological', ',', 'remain', 'library', 'for', '#research', 'in', 'effectively', '"', 'talk', 'addressing', 'detection', 'keyword', 'but', 'holds', '#healthcare', 'methods', 'communication', 'developing', 'challenges', 'our', 'identified', "study's", 'computational', 'promise', 'symptoms', 'symptom', 'detecting', 'patient', 'and', 'care'}
"Exciting new research in computational methods for detecting symptoms in patient conversations! This study developed a keyword library for detecting symptom talk, providing valuable insights for future model building. #healthtech #patientcare"	"New study highlights the potential of computational methods to detect symptoms in patient conversations. The development of a natural language processing keyword library shows promise for improving patient care and future model building. #healthcare #research"	"Exciting results from our study on computational methods for detecting symptom talk in clinical conversations. Our keyword library showed promising performance, but challenges remain. This research paves the way for more advanced models to better support patient care. #computationalmethods #patientcare"	{'exciting', 'this', '.', '#computationalmethods', 'results', '#patientcare', ',', 'remain', 'library', 'for', 'conversations', 'more', 'study', 'in', 'advanced', 'models', '"', 'talk', 'paves', 'the', 'keyword', 'showed', 'but', 'from', 'methods', 'clinical', 'research', 'to', 'support', 'promising', 'challenges', 'our', 'on', 'better', 'computational', 'way', 'performance', 'symptom', 'detectin…
"New study developed a natural language processing keyword library to detect symptom talk in oncology conversations, with promising results. This could lead to better patient care and future advancements in computational models for symptom detection. #healthcare #oncology #research"	"New study on using computational methods to detect symptoms in patient conversations shows promising results. The development of a keyword library for detecting symptom talk could pave the way for more advanced models in the future. #healthcare #research"	"Exciting research findings! We've developed a natural language processing keyword library that can effectively detect symptom talk in patient conversations. This means improved detection and attention to patient suffering. Read more about our study's objectives, methods, and results. #healthcare #research"	{'exciting', 'findings', 'this', '.', 'objectives', 'results', "we've", ',', 'library', '#research', 'conversations', 'improved', 'more', 'about', 'attention', 'in', 'means', 'effectively', '"', 'talk', 'suffering', 'detection', 'keyword', '#healthcare', 'methods', 'processing', 'research', 'to', 'a', 'natural', 'that', 'developed', 'can', 'our', 'read', 'language', 'detect', "study's", '!', 'sym…
"New study developed a natural language processing keyword library to detect symptom talk in oncology conversations, with promising results. This could lead to better patient care and future advancements in computational models for symptom detection. #healthcare #oncology #research"	"New study develops and evaluates a natural language processing keyword library to detect symptom talk in oncology conversations, shedding light on the challenges and opportunities for future model building. #healthcare #oncology #computationalmethods"	"New study reveals the development of a natural language processing keyword library for detecting symptom talk in oncology conversations with promising results. This has significant potential for improving patient care and future model building. #symptoms #healthcare #research"	{'improving', 'this', 'building', '.', 'care', 'results', 'with', 'new', 'for', 'library', 'development', 'conversations', '#research', 'study', 'future', 'in', 'model', '"', 'talk', 'has', 'the', 'keyword', '#healthcare', '#symptoms', 'processing', 'of', 'significant', 'oncology', 'a', 'natural', 'promising', 'potential', 'language', 'symptom', 'detecting', 'patient', 'and', 'reveals'}
"Exciting new research in computational methods for detecting symptoms in patient conversations! A new keyword library has been developed and tested, showing promising results for identifying symptom talk. This could lead to better patient care and insights for future model building. #healthcare #research"	"New study develops and evaluates a natural language processing keyword library for detecting symptom talk in clinical conversations, shedding light on the challenges and opportunities for improving patient care through computational methods. #healthcare #research"	"New study develops and evaluates a natural language processing keyword library to detect symptom talk in clinical conversations, shedding light on opportunities for future advancements in computational models for patient care and support. #HealthTech #MedicalResearch"	{'#healthtech', '.', 'evaluates', '#medicalresearch', 'advancements', 'new', ',', 'library', 'for', 'conversations', 'study', 'future', 'in', 'models', '"', 'talk', 'opportunities', 'keyword', 'light', 'clinical', 'processing', 'to', 'a', 'natural', 'shedding', 'support', 'on', 'language', 'detect', 'develops', 'computational', 'symptom', 'patient', 'and', 'care'}
"New study develops and evaluates a natural language processing keyword library for detecting symptom talk in oncology conversations, shedding light on the challenges and opportunities for future model building. Read more about the potential impact on patient care and research in computational methods for symptom detection. #oncology #symptoms #computationalmethods"	"Exciting new study on computational methods for detecting symptoms in patient conversations! The development of a natural language processing keyword library shows promise for improving patient care. Read more about the findings and implications for future model building. #healthtech #patientcare"	"New study on computational methods to detect symptoms in patient conversations highlights potential for improved patient care. Findings reveal challenges in detecting psychological symptoms and call for more advanced models. #healthcare #computationalmethods #patients"	{'findings', '.', '#computationalmethods', 'new', 'psychological', 'for', 'improved', 'conversations', 'more', 'study', 'in', 'advanced', 'models', '"', '#patients', 'reveal', '#healthcare', 'methods', 'call', 'highlights', 'to', 'potential', 'challenges', 'on', 'detect', 'computational', 'symptoms', 'detecting', 'patient', 'and', 'care'}
"Exciting new research in computational methods for detecting symptoms in patient conversations! This study developed a keyword library for detecting symptom talk with promising results. Learn more about the potential for advanced computational models to improve patient care. #healthcare #research"	"Exciting findings in the development of a natural language processing keyword library for detecting symptom talk in clinical conversations. This study paves the way for more advanced computational models to better attend to patient suffering. #healthcare #innovation"	"Exciting findings from a study developing a natural language processing keyword library to detect symptom talk in oncology conversations. With an F1 score of 0.82 against a patient-focused gold standard, this could revolutionize healthcare and patient care. #NLP #HealthcareTech"	{'exciting', 'findings', 'this', 'standard', '#nlp', '.', 'with', 'revolutionize', 'healthcare', ',', 'library', 'patient-focused', 'conversations', 'study', 'an', 'score', 'in', '"', 'talk', 'gold', 'keyword', 'from', 'f1', 'against', 'processing', 'to', 'of', 'oncology', 'a', 'natural', 'developing', 'language', 'detect', '#healthcaretech', 'could', '0.82', 'symptom', 'patient', 'and', 'care'}
"New study develops and evaluates a natural language processing keyword library for detecting symptom talk in oncology conversations, shedding light on the challenges and opportunities for future model building. Read more about the potential impact on patient care and research in computational methods for symptom detection. #oncology #symptoms #computationalmethods"	"Exciting new research shows how computational methods can improve the detection of symptoms in patient conversations. This study developed a keyword library for detecting symptom talk, shedding light on the potential for future model building in healthcare. #healthtech #research"	"New study shows potential for computational methods to improve detection of patient symptoms in clinical conversations. Researchers developed and tested a keyword library with promising results. Exciting potential for future advancements in symptom detection technology. #healthtech #clinicalresearch"	{'exciting', '#healthtech', '.', 'results', 'with', 'advancements', 'new', '#clinicalresearch', 'for', 'library', 'conversations', 'study', 'tested', 'future', 'technology', 'in', '"', 'improve', 'detection', 'keyword', 'methods', 'clinical', 'researchers', 'to', 'of', 'shows', 'a', 'promising', 'potential', 'developed', 'computational', 'symptoms', 'symptom', 'patient', 'and'}
"New study developed a natural language processing keyword library to detect symptom talk in oncology conversations, with promising results. This could lead to better patient care and future advancements in computational models for symptom detection. #healthcare #oncology #research"	"New study developed a natural language processing keyword library to detect symptom talk in oncology conversations, providing insights for future model building. Findings suggest opportunities for more advanced computational models to improve symptom detection. #healthcare #oncology #research"	"Exciting findings from our study on using natural language processing to detect symptom talk in patient-clinician conversations! Our keyword library shows promise, but also points to the need for more advanced computational models in the future. #healthtech #patientcare"	{'exciting', 'findings', 'also', '#healthtech', '.', '#patientcare', ',', 'library', 'for', 'conversations', 'more', 'study', 'need', 'future', 'in', 'advanced', 'models', '"', 'talk', 'points', 'the', 'keyword', 'but', 'using', 'from', 'processing', 'to', 'shows', 'natural', 'our', 'on', 'language', 'detect', 'patient-clinician', 'computational', 'promise', '!', 'symptom'}
"New study shows promising results in developing a natural language processing keyword library to detect symptom talk in oncology conversations. This could lead to better patient care and insights for future model building. #healthcare #oncology #research"	"New study shows the potential of computational methods for detecting symptoms in patient conversations. The development of a natural language processing keyword library has promising results, but challenges in detecting psychological symptoms remain. #healthtech #patientcare"	"Exciting new research on developing a natural language processing keyword library to better detect symptom talk in clinical conversations. This study provides insights for future model building and the potential for real-time detection at scale. #MedicalResearch #NLP"	{'exciting', 'this', 'building', '#nlp', '.', '#medicalresearch', 'new', 'library', 'for', 'conversations', 'study', 'future', 'in', 'model', '"', 'talk', 'the', 'detection', 'keyword', 'real-time', 'insights', 'clinical', 'scale', 'processing', 'provides', 'research', 'to', 'a', 'natural', 'developing', 'potential', 'on', 'language', 'better', 'detect', 'at', 'symptom', 'and'}
"New study develops and evaluates a natural language processing keyword library for detecting symptom talk in oncology conversations, shedding light on the challenges and opportunities for computational methods in patient care. #healthcare #oncology #symptoms #computationalmethods"	"New study on computational methods for detecting symptoms in patient conversations shows promising results, but also highlights the limitations of rule-based methods. There's potential for more advanced models to improve detection and attend to patient suffering. #healthtech #patientcare"	"New study reveals the development and performance of a natural language processing keyword library for detecting symptom talk in oncology conversations. Insights generated for future model building to better attend to patient suffering. #symptomdetection #oncology #healthcare"	{'building', '.', 'generated', 'new', 'for', 'library', 'development', 'conversations', 'study', '#symptomdetection', 'future', 'in', 'model', '"', 'talk', 'suffering', 'the', 'keyword', 'insights', '#healthcare', 'processing', 'of', 'to', 'oncology', 'a', 'natural', '#oncology', 'language', 'better', 'performance', 'symptom', 'attend', 'detecting', 'patient', 'and', 'reveals'}
"New study developed a natural language processing keyword library to detect symptom talk in oncology conversations, with promising results. This could lead to better patient care and future advancements in computational models for symptom detection. #healthcare #oncology #research"	"New study develops natural language processing keyword library to detect symptom talk in oncology conversations, highlighting opportunities for advanced computational models to improve patient care and outcomes. #healthtech #oncology #symptomdetection"	"New research aims to improve the detection of patient symptoms through computational methods and natural language processing. Findings reveal the potential for more advanced models to better understand and address patient suffering. #healthcare #research"	{'findings', '.', 'new', 'for', '#research', 'aims', 'more', 'advanced', 'models', '"', 'improve', 'suffering', 'the', 'through', 'detection', 'reveal', '#healthcare', 'methods', 'processing', 'understand', 'research', 'to', 'of', 'natural', 'potential', 'language', 'better', 'computational', 'symptoms', 'patient', 'and', 'address'}
"Exciting new research in computational methods for detecting symptoms in patient conversations! A keyword library developed and tested in oncology settings shows promise for improving patient care. Read more about the study's findings and implications for future models. #healthtech #oncology"	"Exciting new study reveals the development of a natural language processing keyword library to detect symptom talk in patient conversations. This innovative approach could revolutionize how we attend to patient suffering and inform future model building. #healthtech #innovation"	"New study developed and tested a keyword library for detecting symptom talk in oncology conversations, highlighting the need for more advanced computational models to improve patient care. #healthcare #oncology #computationalmethods"	{'.', '#computationalmethods', 'new', ',', 'for', 'library', 'conversations', 'more', 'study', 'need', 'tested', 'in', 'advanced', 'models', '"', 'talk', 'improve', 'the', 'keyword', '#healthcare', 'highlighting', 'to', 'oncology', 'a', '#oncology', 'developed', 'computational', 'symptom', 'detecting', 'patient', 'and', 'care'}
"New study develops and evaluates a natural language processing keyword library for detecting symptom talk in oncology conversations, shedding light on the challenges and opportunities for future model building. Read more about the potential impact on patient care and computational methods in healthcare. #healthtech #oncology #NLP"	"Exciting new research on using computational methods to detect symptoms in patient conversations. This study developed a keyword library for detecting symptom talk and found opportunities for more advanced models. #healthtech #patientsupport"	"Exciting findings from a study on developing a natural language processing keyword library for detecting symptom talk in patient conversations. The potential for advanced computational models to detect symptoms is promising for improving patient care. #healthtech #improvedcare"	{'exciting', 'findings', 'improving', '#healthtech', '.', 'for', 'library', 'conversations', 'study', 'in', 'advanced', 'models', '"', 'talk', 'the', 'keyword', '#improvedcare', 'from', 'processing', 'to', 'a', 'natural', 'is', 'developing', 'promising', 'potential', 'on', 'language', 'detect', 'computational', 'symptoms', 'symptom', 'detecting', 'patient', 'care'}
"New study shows the potential of computational methods in detecting patient symptoms from clinical conversations. The development of a keyword library for symptom talk opens doors for future model building and real-time detection. #healthcare #computationalmethods #patientsymptoms"	"New study develops and evaluates a natural language processing keyword library for detecting symptom talk in oncology conversations, providing insights for future model building. Findings suggest opportunities for more advanced computational models to detect symptom expressions in clinical conversations. #healthcare #research"	"New study develops and evaluates a natural language processing keyword library for detecting symptom talk in oncology conversations. Results suggest potential for advanced computational models to improve detection and attending to patient suffering. Exciting potential for future real-time detection at scale #healthcare #oncology #communication"	{'attending', 'exciting', '.', 'evaluates', 'results', 'new', 'for', 'library', 'conversations', 'study', 'future', 'in', 'advanced', 'models', '"', 'talk', 'improve', 'suffering', '#communication', 'detection', 'keyword', 'real-time', '#healthcare', 'scale', 'processing', 'to', 'oncology', 'a', 'natural', '#oncology', 'suggest', 'potential', 'language', 'at', 'develops', 'computational', 'sympto…
"New study develops and evaluates a natural language processing keyword library for detecting symptom talk in oncology conversations, shedding light on the challenges and opportunities for future model building. Read more about the potential impact on patient care and research in computational methods for symptom detection. #oncology #symptoms #computationalmethods"	"Exciting new research shows promise in using computational methods to detect symptoms in patient conversations. This study developed a natural language processing keyword library with high accuracy, paving the way for future model building and real-time detection at scale. #healthcare #research"	"Exciting research findings for improving patient care! A new study has developed and tested a natural language processing keyword library for detecting symptom talk in clinical conversations. This could lead to more advanced computational models for real-time symptom detection. #healthtech #patientcare"	{'exciting', 'findings', 'improving', 'this', '#healthtech', '.', '#patientcare', 'new', 'for', 'library', 'conversations', 'more', 'study', 'tested', 'in', 'advanced', 'models', '"', 'talk', 'has', 'detection', 'keyword', 'real-time', 'clinical', 'lead', 'processing', 'research', 'to', 'a', 'natural', 'developed', 'language', 'computational', 'could', '!', 'symptom', 'detecting', 'patient', 'and…
"Exciting new research in computational methods for detecting symptoms in patient conversations! A new keyword library has been developed and tested, showing promising results for identifying symptom talk. This could lead to better patient care and insights for future model building. #healthcare #research"	"Exciting findings from a study on natural language processing for detecting symptoms in patient conversations! The keyword library developed showed promising performance in identifying symptom talk, paving the way for future advancements in computational models for real-time detection at scale. #HealthTech #PatientCare"	"Exciting findings from a study developing and evaluating a keyword library for detecting symptom talk in oncology conversations. This research paves the way for more advanced computational models to better attend to patient suffering. #healthcare #symptomdetection"	{'exciting', 'findings', 'this', '.', 'for', 'library', 'conversations', 'more', 'study', '#symptomdetection', 'in', 'advanced', 'models', '"', 'talk', 'paves', 'suffering', 'the', 'keyword', 'from', '#healthcare', 'research', 'to', 'oncology', 'a', 'developing', 'better', 'computational', 'way', 'evaluating', 'symptom', 'attend', 'detecting', 'patient', 'and'}
"New study shows the potential of computational methods in detecting patient symptoms from clinical conversations. The development of a keyword library for symptom talk opens doors for future model building and real-time detection. #healthcare #research"	"New research shows promising results in using natural language processing to detect symptom talk in oncology conversations. This could lead to better patient care and insights for future model building. #healthcare #research #oncology"	"New research shows the potential of computational methods in detecting symptoms in patient communication. By developing a keyword library, this study paves the way for advanced models to enhance patient care and support. #PatientCare #ComputationalMethods #MedicalResearch"	{'this', '.', '#medicalresearch', '#computationalmethods', '#patientcare', 'enhance', 'new', ',', 'library', 'for', 'study', 'in', 'advanced', 'models', '"', 'paves', 'the', 'keyword', 'methods', 'by', 'communication', 'research', 'of', 'to', 'shows', 'a', 'support', 'developing', 'potential', 'computational', 'way', 'symptoms', 'detecting', 'patient', 'and', 'care'}
"New study developed a natural language processing keyword library to detect symptom talk in oncology conversations, with promising results. This could lead to better patient care and future advancements in computational models for symptom detection. #healthcare #oncology #research"	"New study reveals the development of a natural language processing keyword library for detecting symptom talk in clinical conversations, providing insights for future model building and potential real-time detection at scale. #healthtech #research #communication"	"New research shows the potential for computational methods to better detect patient symptoms in clinical conversations. With the development of a natural language processing keyword library, there are opportunities for more advanced models to improve patient care. #healthcare #research"	{'are', '.', 'with', 'new', ',', 'for', 'library', 'development', 'conversations', 'more', '#research', 'in', 'advanced', 'models', '"', 'opportunities', 'improve', 'the', 'keyword', '#healthcare', 'methods', 'clinical', 'processing', 'there', 'research', 'to', 'of', 'shows', 'a', 'natural', 'potential', 'language', 'better', 'detect', 'computational', 'symptoms', 'patient', 'care'}
"New study developed a natural language processing keyword library to detect symptom talk in oncology conversations, with promising results. This could lead to better patient care and future advancements in computational models for symptom detection. #healthcare #oncology #research"	"Exciting new study on using computational methods to detect patient symptoms in clinical conversations! The development of a keyword library for symptom talk shows promising results, but also highlights the need for more advanced models. #healthtech #patientcare"	"Exciting new research on using natural language processing to detect symptom talk in clinical conversations! This study developed and tested a keyword library, providing insights for future model building. Read more here #healthtech #communication #oncology"	{'exciting', 'this', 'building', '#healthtech', '.', 'new', ',', 'library', 'for', 'conversations', 'more', 'study', 'tested', 'future', 'in', '#communication', 'model', '"', 'talk', 'keyword', 'insights', 'using', 'clinical', 'processing', 'research', 'to', 'natural', 'a', '#oncology', 'here', 'developed', 'on', 'read', 'language', 'detect', '!', 'providing', 'symptom', 'and'}
"New study develops and evaluates a natural language processing keyword library for detecting symptom talk in oncology conversations, shedding light on the challenges and opportunities for computational methods to improve patient care. #healthcare #oncology #symptoms #research"	"Exciting new research in computational methods for detecting symptoms in patient conversations! A keyword library developed and tested in outpatient oncology settings shows promising results, but also highlights the need for more advanced models to capture the complexity of symptom communication. #HealthTech #PatientCare"	"New study reveals the potential for computational methods to detect symptoms in patient conversations, shedding light on the challenges of accurately capturing symptom talk. Exciting opportunities for advanced models to improve detection in real time! #HealthTech #MedicalResearch"	{'exciting', '#healthtech', '.', '#medicalresearch', 'new', ',', 'for', 'conversations', 'accurately', 'study', 'in', 'advanced', 'models', '"', 'talk', 'opportunities', 'improve', 'the', 'detection', 'capturing', 'light', 'methods', 'time', 'to', 'of', 'shedding', 'potential', 'challenges', 'on', 'detect', 'computational', '!', 'symptoms', 'symptom', 'patient', 'reveals', 'real'}
"Exciting new research in computational methods for detecting symptoms in patient conversations! A keyword library developed and tested in oncology settings shows promise, but challenges remain. Read more about the study's findings and implications for future model building. #healthtech #oncology"	"Exciting new study shows the potential of computational methods in detecting symptoms from patient conversations. This research paves the way for more advanced models to better attend to patient suffering and improve healthcare outcomes. #healthtech #patientcare"	"Leveraging computational methods to detect symptoms in patient conversations, our study developed and evaluated a natural language processing keyword library for detecting symptom talk. Results show promise, but the ambiguity of symptom speech calls for more advanced computational models to improve detection. #healthcare #research"	{'.', 'results', 'ambiguity', ',', 'library', 'for', '#research', 'conversations', 'more', 'study', 'speech', 'in', 'advanced', 'leveraging', '"', 'talk', 'models', 'improve', 'the', 'detection', 'keyword', 'but', '#healthcare', 'methods', 'processing', 'to', 'evaluated', 'of', 'a', 'natural', 'show', 'developed', 'our', 'language', 'detect', 'computational', 'promise', 'symptoms', 'symptom', 'de…
"New study develops and evaluates a natural language processing keyword library for detecting symptom talk in oncology conversations, shedding light on the challenges and opportunities for future model building. #healthcare #oncology #symptoms #computationalmethods"	"Exciting new research in computational methods for detecting symptoms from patient conversations! This study developed and tested a keyword library for detecting symptom talk, providing insights for future model building. #healthtech #computationalmethods #patientsymptoms"	"Exciting new research reveals the potential for computational methods to detect symptoms in oncology conversations. By developing a natural language processing keyword library, we can better understand patient suffering and enhance future model building. Learn more in the abstract below. #oncology #computationalmethods"	{'exciting', 'building', '.', '#computationalmethods', 'enhance', 'new', ',', 'for', 'library', 'conversations', 'more', 'learn', 'future', 'in', 'model', '"', 'suffering', 'the', 'keyword', 'methods', 'by', 'processing', 'understand', 'abstract', 'research', 'to', 'oncology', 'a', 'natural', '#oncology', 'developing', 'potential', 'can', 'language', 'better', 'detect', 'below', 'computational', …
"Exciting new research on using computational methods to detect symptoms in patient conversations! This study developed a keyword library for natural language processing and found that physical symptoms are easier to detect than psychological ones. #healthtech #patientcare"	"New study shows potential for computational methods to detect patient symptoms in clinical conversations. The development of a natural language processing keyword library has promising results for identifying symptom talk. #healthtech #patientcare #oncology"	"Exciting new research in oncology communication! A keyword library has been developed to detect symptoms in patient-doctor conversations, paving the way for advanced computational models to improve patient care. #oncology #communicationresearch"	{'exciting', '.', 'new', ',', 'paving', 'library', 'for', 'conversations', 'in', 'advanced', 'models', '"', 'improve', 'has', 'the', 'keyword', 'communication', 'research', 'to', 'oncology', 'a', '#oncology', 'developed', 'patient-doctor', 'detect', '#communicationresearch', 'been', 'computational', 'way', '!', 'symptoms', 'patient', 'care'}
"New study developed a natural language processing keyword library to detect symptom talk in oncology conversations, with promising results. This could lead to better patient care and future advancements in computational models for symptom detection. #healthcare #oncology #research"	"New study develops and evaluates a natural language processing keyword library for detecting symptom talk in clinical conversations, shedding light on the challenges and opportunities for computational models to improve patient care. #healthcare #computationalmethods #patientsuffering"	"Exciting new research shows the potential for advanced computational methods to accurately detect symptoms in patient conversations. This development could revolutionize patient care and improve outcomes. #healthcare #research #symptoms #patientcare"	{'exciting', 'this', '.', '#patientcare', 'revolutionize', 'new', 'for', '#research', 'development', 'conversations', 'accurately', 'outcomes', 'in', 'advanced', '"', 'improve', 'the', '#healthcare', 'methods', '#symptoms', 'research', 'to', 'shows', 'potential', 'detect', 'computational', 'could', 'symptoms', 'patient', 'and', 'care'}
"New study developed a natural language processing keyword library to detect symptom talk in oncology conversations, with promising results. This could lead to better patient care and future advancements in computational models for symptom detection. #healthcare #oncology #research"	"New study explores the development of a natural language processing keyword library for detecting symptom talk in oncology conversations. The findings suggest opportunities for advanced computational models to improve symptom detection and patient care. #healthcare #oncology #NLP"	"Exciting new research in computational methods for detecting symptoms offers promising potential to improve patient care. Learn about the development and evaluation of a keyword library for detecting symptom talk and the implications for future model building. #HealthTech #MedicalResearch"	{'exciting', 'building', '#healthtech', '.', '#medicalresearch', 'new', 'for', 'library', 'development', 'about', 'learn', 'evaluation', 'future', 'in', 'offers', 'model', '"', 'talk', 'improve', 'the', 'keyword', 'methods', 'research', 'to', 'of', 'a', 'promising', 'potential', 'computational', 'symptoms', 'symptom', 'detecting', 'patient', 'implications', 'and', 'care'}
"New study developed a natural language processing keyword library to detect symptom talk in oncology conversations, with promising results. This could lead to better patient care and future advancements in computational models for symptom detection. #healthcare #oncology #research"	"New study shows the development of a natural language processing keyword library for detecting symptom talk in oncology conversations, shedding light on the challenges and opportunities for computational methods in patient care. #healthcare #oncology #research"	"Exciting study alert! Researchers developed a natural language processing keyword library to detect symptoms in oncology conversations, with promising results. This could revolutionize patient care by improving symptom detection and analysis. Read more in the abstract below. #healthtech #oncology"	{'exciting', 'this', 'improving', '#healthtech', '.', 'results', 'with', 'revolutionize', ',', 'library', 'conversations', 'more', 'study', 'alert', 'in', '"', 'the', 'detection', 'keyword', 'analysis', 'researchers', 'by', 'processing', 'abstract', 'to', 'oncology', 'a', 'natural', '#oncology', 'promising', 'developed', 'read', 'language', 'detect', 'below', 'could', '!', 'symptoms', 'symptom', …
"New study shows the potential of computational methods in detecting patient symptoms from clinical conversations. The development of a keyword library for symptom talk opens doors for future model building and real-time detection. #healthcare #research"	"Exciting new research in computational methods for detecting symptoms in patient conversations! This study developed and tested a natural language processing keyword library for identifying symptom talk, providing insights for future model building. #healthcare #research"	"New study uncovers the potential for computational methods to detect symptoms in patient conversations, paving the way for improved understanding and better patient care. Read more about the findings and possibilities for future models. #healthcare #research #patientcare"	{'findings', '.', '#patientcare', 'new', ',', 'paving', 'possibilities', 'for', '#research', 'improved', 'conversations', 'understanding', 'more', 'study', 'about', 'future', 'in', 'models', '"', 'the', 'uncovers', '#healthcare', 'methods', 'to', 'potential', 'read', 'better', 'detect', 'computational', 'way', 'symptoms', 'patient', 'and', 'care'}
"New study developed a natural language processing keyword library to detect symptom talk in oncology conversations, with promising results. This could lead to better patient care and future advancements in computational models for symptom detection. #healthcare #oncology #research"	"New study developed a keyword library using natural language processing to detect symptom talk in clinical conversations. Results show promise for improving patient care and potential for future model building. #healthcare #naturallanguageprocessing #clinicalresearch"	"New study explores the development of a natural language processing keyword library for detecting symptom talk in patient-clinician conversations. Findings suggest potential for advanced computational models to improve symptom detection and alleviate patient suffering. #healthtech #patientcare"	{'findings', 'alleviate', '#healthtech', '.', '#patientcare', 'new', 'for', 'library', 'development', 'conversations', 'study', 'in', 'advanced', 'models', '"', 'talk', 'explores', 'improve', 'the', 'suffering', 'detection', 'keyword', 'processing', 'of', 'to', 'a', 'natural', 'suggest', 'potential', 'language', 'patient-clinician', 'computational', 'symptom', 'detecting', 'patient', 'and'}
"New study develops and evaluates a natural language processing keyword library for detecting symptom talk in oncology conversations, shedding light on the challenges and opportunities for computational methods in patient care. #healthtech #oncology #symptomdetection"	"New study develops keyword library for detecting symptom talk in clinical conversations, highlighting the need for more advanced computational models to better attend to patient suffering. #healthcare #communication #oncology"	"Exciting new study shows potential for natural language processing to better detect patient symptoms in clinical conversations. Learn more about how computational methods are advancing healthcare." #HealthTech #NLP #PatientCare	{'exciting', 'are', '#healthtech', '#nlp', '.', '#patientcare', 'healthcare', 'new', 'for', 'conversations', 'more', 'about', 'study', 'learn', 'in', '"', 'methods', 'clinical', 'processing', 'to', 'shows', 'natural', 'advancing', 'potential', 'language', 'better', 'detect', 'computational', 'symptoms', 'how', 'patient'}
"New study developed a natural language processing keyword library to detect symptom talk in oncology conversations, with promising results. This could lead to better patient care and future advancements in computational models for symptom detection. #healthcare #oncology #research"	"New study develops and tests a natural language processing keyword library to detect symptom talk in oncology conversations, shedding light on the challenges and opportunities for computational methods in clinical care. #healthtech #oncology #symptomdetection"	"New study on detecting patient symptom talk through computational methods using natural language processing! With an F1 score of 0.82 against PRO-CTCAE standards, the potential for more advanced models and real-time detection is promising. #healthtech #healthcare"	{'#healthtech', '.', 'with', 'standards', 'new', ',', 'for', 'more', 'study', 'an', 'score', 'advanced', 'models', '"', 'talk', 'through', 'the', 'detection', 'real-time', 'using', '#healthcare', 'f1', 'methods', 'against', 'processing', 'of', 'natural', 'is', 'promising', 'potential', 'on', 'language', 'computational', '!', '0.82', 'symptom', 'pro-ctcae', 'detecting', 'patient', 'and'}
"New study developed a natural language processing keyword library to detect symptom talk in oncology conversations, with promising results. This could lead to better patient care and future advancements in computational models for symptom detection. #healthcare #oncology #research"	"New study develops and evaluates a natural language processing keyword library for detecting symptom talk in oncology conversations, highlighting the potential for advanced computational models to improve patient care. Read more about the findings and future implications." #healthcare #oncology #patientcare #computationalmethods	"New study highlights the development of a natural language processing keyword library for detecting symptom talk in oncology conversations, offering insights for future model building and potential for real-time detection at scale. #healthcare #NLP #oncology"	{'building', '#nlp', '.', 'new', ',', 'for', 'library', 'development', 'conversations', 'study', 'future', 'in', 'model', '"', 'talk', 'the', 'detection', 'keyword', 'real-time', 'offering', 'insights', '#healthcare', 'scale', 'processing', 'highlights', 'of', 'oncology', 'a', 'natural', '#oncology', 'potential', 'language', 'at', 'symptom', 'detecting', 'and'}
"New study developed a natural language processing keyword library to detect symptom talk in oncology conversations, with promising results. This could lead to better patient care and future advancements in computational models for symptom detection. #healthcare #oncology #research"	"Exciting new study developed a natural language processing keyword library to detect symptom talk in oncology conversations. Results show promise for better attending to patient suffering and potential for future model building. #healthtech #oncology #patientcare"	"New research shows promise for using computational methods to detect patient symptoms in clinical conversations. This study developed a keyword library with high accuracy for identifying symptoms, paving the way for advanced models to improve patient care. #MedicalResearch #Healthcare"	{'this', '.', '#medicalresearch', 'with', 'new', ',', 'paving', 'for', 'library', 'conversations', 'study', 'in', 'advanced', 'models', '"', 'improve', 'the', 'keyword', 'using', '#healthcare', 'methods', 'clinical', 'research', 'to', 'identifying', 'shows', 'a', 'developed', 'detect', 'accuracy', 'high', 'computational', 'way', 'promise', 'symptoms', 'patient', 'care'}
"New study develops and evaluates a natural language processing keyword library for detecting symptom talk in oncology conversations, shedding light on the challenges and opportunities for computational methods to improve patient care. #healthcare #oncology #symptoms #computationalmethods"	"Exciting new research reveals the development of a natural language processing keyword library to detect symptom talk in clinical conversations, providing insights for future model building and potential real-time detection at scale. #healthtech #research #symptoms"	"New study on using natural language processing to detect symptom talk in patient conversations offers insights for future model building. Despite challenges, there's potential for advanced computational models to enhance patient care. #computationalmethods #patientcommunication"	{'building', "there's", '.', 'despite', '#computationalmethods', 'enhance', 'new', ',', 'for', 'conversations', 'study', 'future', 'in', 'offers', 'advanced', 'model', '"', 'talk', 'models', '#patientcommunication', 'insights', 'using', 'processing', 'to', 'natural', 'challenges', 'potential', 'on', 'language', 'detect', 'computational', 'symptom', 'patient', 'care'}
"New study develops and evaluates a natural language processing keyword library for detecting symptom talk in oncology conversations, shedding light on the challenges and opportunities for computational methods to improve patient care. #healthtech #oncology #patientcare"	"New study on computational methods for detecting symptoms in patient conversations reveals promising results, but also highlights challenges in capturing psychological symptoms and ambiguity in communication. Exciting potential for future advancements in real-time detection at scale. #healthtech #research"	"New research shows the potential for computational methods to detect symptoms in patient conversations, offering valuable insights for future model building. While this keyword library may be limited, it's paving the way for more advanced detection methods. #HealthTech #MedicalResearch"	{"it's", 'this', 'building', '#healthtech', '.', '#medicalresearch', 'while', 'limited', 'new', ',', 'paving', 'for', 'library', 'conversations', 'more', 'valuable', 'future', 'in', 'advanced', 'model', '"', 'the', 'detection', 'keyword', 'offering', 'insights', 'methods', 'be', 'research', 'to', 'shows', 'potential', 'detect', 'computational', 'way', 'symptoms', 'may', 'patient'}
"Exciting new research on using computational methods to detect symptoms in patient conversations! This study developed a keyword library for detecting symptom talk with promising results. Learn more about the potential for advanced models to improve patient care. #healthcare #research"	"Exciting new study uses natural language processing to develop a keyword library for detecting symptom talk in clinical conversations. Findings suggest potential for advanced computational models to better attend to patient suffering. #healthtech #oncology #patientcare"	"New study develops and tests a natural language processing keyword library to detect symptom talk in oncology conversations, highlighting the potential for advanced computational models to improve patient care. Read more about the findings and future opportunities for this groundbreaking research." #healthcare #computationalmethods #patientcare #oncologyresearch	{'tests', 'findings', 'this', '.', '#computationalmethods', '#patientcare', 'new', ',', 'library', 'for', 'conversations', 'more', 'about', 'study', 'future', 'in', 'advanced', 'models', '"', 'talk', 'improve', 'opportunities', 'the', 'keyword', '#healthcare', '#oncologyresearch', 'highlighting', 'processing', 'research', 'to', 'oncology', 'a', 'natural', 'potential', 'read', 'language', 'detect'…
"New study develops and evaluates a natural language processing keyword library for detecting symptom talk in oncology conversations, shedding light on the challenges and opportunities for future model building. #healthcare #oncology #symptoms #computationalmethods"	"Exciting new study shows potential for computational methods to detect patient symptoms in clinical conversations. The development of a natural language processing keyword library has promising results, but challenges remain. #healthtech #patientcare"	"Exciting new research shows promising results in using computational methods to detect symptoms in patient conversations. This study developed a natural language processing keyword library with high accuracy, paving the way for future improvements in detecting patient suffering. #healthcare #research"	{'exciting', 'this', '.', 'results', 'with', 'new', ',', 'paving', 'library', 'for', '#research', 'conversations', 'study', 'future', 'in', '"', 'suffering', 'the', 'keyword', 'using', '#healthcare', 'methods', 'processing', 'research', 'to', 'shows', 'a', 'natural', 'promising', 'developed', 'language', 'detect', 'accuracy', 'high', 'computational', 'way', 'improvements', 'symptoms', 'detecting'…
"New study develops and evaluates a natural language processing keyword library for detecting symptom talk in oncology conversations, shedding light on the challenges and opportunities for future model building. #healthtech #oncology #symptomdetection"	"Exciting new research on using computational methods to detect symptoms in patient conversations. This study developed a keyword library with promising performance, shedding light on the challenges and opportunities for future model building. #HealthTech #PatientCare"	"New study on using computational methods to detect symptom talk in patient conversations has promising results. This keyword library shows potential for identifying symptoms, but the complexity of language suggests the need for more advanced models. #healthcare #communication"	{'this', '.', 'results', 'complexity', 'suggests', 'new', ',', 'library', 'for', 'conversations', 'more', 'study', 'need', 'in', 'advanced', 'models', '"', 'talk', '#communication', 'has', 'the', 'keyword', 'but', 'using', '#healthcare', 'methods', 'to', 'identifying', 'shows', 'of', 'promising', 'potential', 'on', 'language', 'detect', 'computational', 'symptoms', 'symptom', 'patient'}
"Exciting new research in computational methods for detecting symptoms in patient conversations! A keyword library developed and tested in oncology settings shows promise for improving patient care. Read more about the study's findings and implications for future models. #healthtech #oncology"	"New study develops and tests a natural language processing keyword library for detecting symptom talk in oncology conversations, shedding light on the challenges of accurately capturing patient suffering. Exciting potential for future computational models to advance symptom detection in healthcare. #HealthTech #PatientCare"	"Exciting research on using computational methods to detect symptoms in patient conversations! The study developed a natural language processing keyword library to identify symptoms, paving the way for future advancements in improving patient care. #medicalresearch #healthcare"	{'exciting', 'improving', '.', '#medicalresearch', 'advancements', ',', 'paving', 'library', 'for', 'conversations', 'study', 'identify', 'future', 'in', '"', 'the', 'keyword', 'using', '#healthcare', 'methods', 'processing', 'research', 'to', 'a', 'natural', 'developed', 'on', 'language', 'detect', 'computational', 'way', '!', 'symptoms', 'patient', 'care'}
"New study develops and evaluates a natural language processing keyword library for detecting symptom talk in oncology conversations, shedding light on the challenges and opportunities for future model building. Read more about the potential impact on patient care and computational methods for detecting symptoms. #healthcare #oncology #symptoms"	"New study develops and evaluates a natural language processing keyword library for detecting symptom talk in oncology conversations, highlighting opportunities for advanced computational models to better attend to patient suffering. #healthtech #oncology #symptoms #NLP"	"Exciting new research! A study developed a keyword library for detecting symptom talk in clinical conversations, showing promise for using computational methods to better attend to patient suffering. This could lead to enhanced symptom detection and improved patient care. #HealthTech #PatientCare"	{'exciting', 'this', '#healthtech', '.', '#patientcare', 'new', ',', 'for', 'showing', 'library', 'conversations', 'improved', 'study', 'in', '"', 'talk', 'suffering', 'enhanced', 'detection', 'keyword', 'using', 'methods', 'clinical', 'lead', 'research', 'to', 'a', 'developed', 'better', 'computational', 'promise', 'could', '!', 'symptom', 'attend', 'detecting', 'patient', 'and', 'care'}
"New study developed a natural language processing keyword library to detect symptom talk in oncology conversations, with promising results. This could lead to better patient care and future advancements in computational models for symptom detection. #healthcare #oncology #research"	"New research shows the potential of computational methods for detecting symptoms in patient conversations. A keyword library developed from oncology conversations achieved an F1 of 0.82 against a PRO-CTCAE gold standard. This study paves the way for advanced models to improve symptom detection in clinical settings. #HealthTech #PatientCare"	"New study on using computational methods to detect symptoms in patient conversations reveals potential for improved patient care. Developing and evaluating natural language processing keyword library to detect symptom talk shows promise for future model building. #MedicalResearch"	{'building', '.', '#medicalresearch', 'new', 'for', 'library', 'improved', 'conversations', 'study', 'reveals', 'future', 'in', 'model', '"', 'talk', 'keyword', 'using', 'methods', 'processing', 'to', 'shows', 'natural', 'developing', 'potential', 'on', 'language', 'detect', 'computational', 'promise', 'symptoms', 'evaluating', 'symptom', 'patient', 'and', 'care'}
"New study developed a natural language processing keyword library to detect symptom talk in oncology conversations, with promising results. This could lead to better patient care and future advancements in computational models for symptom detection. #healthcare #oncology #research"	"Exciting new research on using natural language processing to detect symptom talk in clinical conversations! This study developed a keyword library with promising performance, shedding light on opportunities for future model building and real-time detection. #healthtech #NLP"	"New study presents a promising natural language processing keyword library for detecting symptom talk in oncology conversations. Findings suggest potential for advanced computational models to improve patient care. #medicalresearch #oncology #healthtech"	{'findings', '#healthtech', '.', '#medicalresearch', 'new', 'for', 'library', 'conversations', 'study', 'in', 'advanced', 'models', '"', 'talk', 'improve', 'keyword', 'processing', 'to', 'oncology', 'a', 'natural', '#oncology', 'suggest', 'promising', 'potential', 'presents', 'language', 'computational', 'symptom', 'detecting', 'patient', 'care'}
"New study shows the potential of computational methods in detecting patient symptoms from clinical conversations. The development of a keyword library for symptom talk opens doors for future model building and real-time detection. #healthcare #research"	"New study developed a natural language processing keyword library to detect symptom talk in oncology conversations, with promising performance against gold standards. This has implications for improving patient care and future model building. #healthcare #oncology #research"	New study develops and evaluates natural language processing keyword library for detecting symptom talk in oncology conversations. Findings suggest potential for advanced computational models to improve detection of symptom expressions in clinical settings. #healthtech #oncology #symptoms	{'findings', 'settings', '#healthtech', '.', 'evaluates', 'new', 'for', 'library', 'conversations', 'study', 'in', 'advanced', 'models', 'talk', 'improve', 'detection', 'keyword', 'clinical', '#symptoms', 'processing', 'to', 'of', 'oncology', 'natural', '#oncology', 'suggest', 'potential', 'language', 'develops', 'computational', 'symptom', 'detecting', 'and', 'expressions'}
"New study developed a natural language processing keyword library to detect symptom talk in oncology conversations, with promising results. This could lead to better patient care and future advancements in computational models for symptom detection. #healthcare #oncology #research"	"New study highlights the potential of computational methods to detect symptoms in patient conversations. The development and evaluation of a natural language processing keyword library shows promise for future model building and improved patient care. #healthcare #research"	"Exciting new research shows potential for computational methods to detect patient symptoms from clinical conversations, improving patient care. Check out the latest study findings and their implications for future model building. #healthcare #symptoms #computationalmethods"	{'exciting', 'improving', 'findings', 'building', '.', '#computationalmethods', 'new', ',', 'for', 'check', 'conversations', 'out', 'study', 'future', 'latest', 'model', '"', 'the', 'from', '#healthcare', 'methods', 'clinical', '#symptoms', 'research', 'to', 'shows', 'potential', 'detect', 'computational', 'their', 'symptoms', 'patient', 'implications', 'and', 'care'}
