# Supplementary material for: The Temperature Feature of ChatGPT: Modifying Creativity for Clinical Research
Source: JMIR Hum Factors. 2024 Mar 8;11:e53559. doi: 10.2196/53559 (PMC10960206; doi:10.2196/53559)
Supplement: Multimedia Appendix 1 [file humanfactors_v11i1e53559_app1.zip › Appendix/initial_30_tests_gpt_keynote_title_tweet.xlsx]

## Sheet: Tweet
Create a tweet for a public audience of the abstract Abstract: Objectives As computational methods for detecting symptoms can help us better attend to patient suffering, the objectives of this study were to develop and evaluate the performance of a natural language processing keyword library for detecting symptom talk, and to describe symptom communication within our dataset to generate insights …	0	0.5	1
	We developed a keyword library to detect symptom talk in transcribed clinical conversations. Our findings suggest that physical symptoms are more easily detected than psychological symptoms, and that more advanced computational models are needed to detect symptom expressions. #AI #Healthcare #SymptomDetection	Through this study, we have developed a keyword library to detect symptom talk in transcribed outpatient oncology conversations. Our findings suggest that physical symptoms are more easily detected than psychological symptoms, and that more advanced computational models are needed to detect symptom expressions. #AI #Oncology #SymptomDetection #ComputationalMethods	The development of a #naturallanguageprocessing keyword library to detect symptom talk from patient-oncologist conversations is helping us better attend to patient suffering. Learn more about the findings & their implications for future model building in this study! #AI #oncology
	We developed a keyword library to detect symptom talk in transcribed clinical conversations. Our findings suggest that physical symptoms are more easily detected than psychological symptoms, and that more advanced computational models are needed to detect symptom expressions. #AI #Healthcare #SymptomDetection	Computational methods for detecting patient symptoms can help us better attend to their suffering. In this study, we developed and evaluated a natural language processing keyword library to detect symptom talk in clinical conversations. Our findings highlight the need for more advanced models and real-time detection at scale. #symptomdetection #AIinHealthcare #patientcare	New developments in speech recognition technology could revolutionize how healthcare providers diagnose patients! With the help of natural language processing and a keyword library, physicians can better detect and attend to patient suffering, leading to improved diagnosis and care. #healthtech #patientcare #speechrecognition
	We developed a keyword library to detect symptom talk in transcribed clinical conversations. Our findings suggest that physical symptoms are more easily detected than psychological symptoms, and that more advanced computational models are needed to detect symptom expressions. #AI #Healthcare #SymptomDetection	We developed a natural language processing keyword library to detect symptom talk from transcribed clinical conversations. Our findings highlight opportunities for more advanced computational models to better detect symptoms and attend to patient suffering. #AI #HealthTech #SymptomDetection	Implementing computational methods to detect symptoms in clinical conversations can lead to better treatment for patients. Our study developed and evaluated a Natural Language Processing keyword library to detect Patient-Reported Outcome of Common Terminology Criteria for Adverse Events symptoms and uncovered challenges in the ambiguity of symptom communication that current models are limited in.…
	We developed a keyword library to detect symptom talk in transcribed clinical conversations. Our findings suggest that physical symptoms are more easily detected than psychological symptoms, and that more advanced computational models are needed to detect symptom expressions. #AI #Healthcare #SymptomDetection	Have you heard about the new study that developed and evaluated a natural language processing keyword library to detect symptom talk in oncology conversations? The findings highlight the need for more advanced computational models to detect symptom expressions in transcribed clinical conversations. #Oncology #SymptomTalk #NLP #ComputationalMethods	Using computational methods to detect patient suffering, this research developed and evaluated an NLU keyword library that captures symptom talk in clinical conversations. Findings suggest that physical symptoms are more easily detected and that ambiguity still persists. Next steps are needed to detect symptom expressions and to improve speech-to-text models for real-time detection in clinical se…
	We developed a keyword library to detect symptom talk in transcribed clinical conversations. Our findings suggest that physical symptoms are more easily detected than psychological symptoms, and that more advanced computational models are needed to detect symptom expressions. #AI #Healthcare #SymptomDetection	Learn how a natural language processing keyword library can detect symptom talk in clinical conversations and gain insights for future model building! #AI #ComputationalMethods #PatientCare #SymptomDetection	Check out how computational methods can help us detect patient symptoms in clinical conversations! A recent study developed & evaluated a keyword library for capturing expressed symptoms, highlighting the need for more advanced models for real-time detection of symptoms at scale. #AI @healthinformatics
	We developed a keyword library to detect symptom talk in transcribed clinical conversations. Our findings suggest that physical symptoms are more easily detected than psychological symptoms, and that more advanced computational models are needed to detect symptom expressions. #AI #Healthcare #SymptomDetection	This study is making progress in detecting symptoms from transcribed clinical conversations. Through the development of a keyword library and qualitative analysis, this study highlights opportunities for more advanced computational models to detect symptom expressions. #HealthTech #AI #SymptomDetection	Advancements in natural language processing can now help detect symptoms expressed in recorded clinical conversations. Our research findings demonstrate the potential for more advanced computational models to detect physical & psychological symptom talk with accuracy. Check out the study to learn more about how this could shape future healthcare! #healthtech #AI #symptomdetection
	We developed a keyword library to detect symptom talk in transcribed clinical conversations. Our findings suggest that physical symptoms are more easily detected than psychological symptoms, and that more advanced computational models are needed to detect symptom expressions. #AI #Healthcare #SymptomDetection	We developed a keyword library to detect symptoms from transcribed clinical conversations with an F1 score of 0.82. Our research highlights the need for more advanced computational models to detect symptom expressions from clinical conversations and the potential of real-time detection at scale. #AI #ComputationalModels #SymptomDetection #HealthTech	Using a PRO-CTCAE-focused keyword library, we have developed a new way of detecting symptom talk from transcribed clinical conversations with an F1 of 0.82. This study highlights the need for more advanced algorithms to reduce ambiguity in symptom communication and continue improving real-time detection at scale! #medicalAI #oncology #symptomdetection #AIinmedicine
	We developed a keyword library to detect symptom talk in transcribed clinical conversations. Our findings suggest that physical symptoms are more easily detected than psychological symptoms, and that more advanced computational models are needed to detect symptom expressions. #AI #Healthcare #SymptomDetection	This study highlights the potential of using natural language processing to detect patient symptoms in clinical conversations. With a keyword library of 1320 terms, the study achieved an F1 score of 0.82 for detecting PRO-CTCAE-focused symptom talk. While rule-based methods alone can't capture the full complexity of symptom communication, this research shows promise for future models! #AI #Health…	Uncovering what was previously hidden! Our study used natural language processing to develop a keyword library that detects symptom talk in outpatient oncology conversations. By contextualizing symptom expressions, the library achieved an F1 of 0.82 with a PRO-CTCAE focused gold standard. Learn more about the potential to use advanced computational models to detect symptoms at scale! #Oncology #S…
	We developed a keyword library to detect symptom talk in transcribed clinical conversations. Our findings suggest that physical symptoms are more easily detected than psychological symptoms, and that more advanced computational models are needed to detect symptom expressions. #AI #Healthcare #SymptomDetection	Using computational methods to detect symptoms can help us better attend to patient suffering. We developed & evaluated a natural language processing keyword library to detect symptom talk & qualitatively analyzed 450 mislabeled & properly labeled symptom-positive turns. F1 of 0.82 achieved. Advanced models needed for more accurate detection of symptom expressions from transcribed clinical conver…	Managing patient symptoms can be difficult, especially during clinical conversations. This study developed & evaluated a natural language processing keyword library for detecting symptom talk, achieved impressive performance & generated insights for further model building. #AI #HealthCare #SymptomTalk
	We developed a keyword library to detect symptom talk in transcribed clinical conversations. Our findings suggest that physical symptoms are more easily detected than psychological symptoms, and that more advanced computational models are needed to detect symptom expressions. #AI #Healthcare #SymptomDetection	Did you know that a natural language processing keyword library can help detect symptom talk in clinical conversations? Our study developed and evaluated the performance of such a library to better attend to patient suffering. Check out our findings and learn about the opportunities for more advanced computational models to detect symptom expressions! #AI #ComputationalModels #SymptomTalk #Patien…	We developed and tested a keyword library to detect symptom talk in clinical conversations to generate insights for future model building. Our findings highlighted opportunities for more advanced computational models to improve real-time detection at scale. #computationalmethods #symptomdetection #ptcare #clinicalconversations #healthcareAI
	We developed a keyword library to detect symptom talk in transcribed clinical conversations. Our findings suggest that physical symptoms are more easily detected than psychological symptoms, and that more advanced computational models are needed to detect symptom expressions. #AI #Healthcare #SymptomDetection	Check out this new study that developed a natural language processing library to detect symptom talk in clinical conversations! It identified symptoms with an F1 of 0.82 against a gold standard and provided insights for future model building. #AI #healthcare #symptomdetection	This study developed & tested a keyword library for detecting symptom talk in transcripted oncology conversations. It achieved an F1 of 0.82 against a PRO-CTCAE-focused gold standard, and identified opportunities for more advanced deep learning models to detect symptom expressions at scale. #Oncology #DeepLearning #SymptomTalk #Healthcare

## Sheet: Title
Create a title for a scientific journal article of this abstract Abstract: Objectives As computational methods for detecting symptoms can help us better attend to patient suffering, the objectives of this study were to develop and evaluate the performance of a natural language processing keyword library for detecting symptom talk, and to describe symptom communication within our dataset to genera…	0	0.5	1
	"Detecting Symptom Talk in Transcribed Outpatient Oncology Conversations: Developing and Evaluating a Natural Language Processing Keyword Library"	"Developing and Evaluating a Natural Language Processing Library for Detecting Symptom Talk in Transcribed Outpatient Oncology Conversations"	"Unlocking the Ambiguity of Symptom Talk Through Computational Methods: A Natural Language Processing Library and Qualitative Analysis of Outpatient Oncology Conversations"
	"Detecting Symptom Talk in Transcribed Outpatient Oncology Conversations: Developing and Evaluating a Natural Language Processing Keyword Library"	"Detecting Symptom Talk in Outpatient Oncology Conversations: Developing and Evaluating a Natural Language Processing Keyword Library"	"Keyword Library for Detecting Symptom Talk in Outpatient Oncology Conversations: Performance and Insight From a Secondary Analysis"
	"Detecting Symptom Talk in Transcribed Outpatient Oncology Conversations: Developing and Evaluating a Natural Language Processing Keyword Library"	"Detecting Symptom Talk in Transcribed Outpatient Oncology Conversations: Developing and Evaluating a Natural Language Processing Keyword Library"	Developing and Evaluating a Keyword Library for Detecting Symptom Talk in Oncology Conversations
	"Detecting Symptom Talk in Transcribed Outpatient Oncology Conversations: Developing and Evaluating a Natural Language Processing Keyword Library"	"Detecting Symptom Talk in Transcribed Outpatient Oncology Conversations: Developing and Evaluating a Natural Language Processing Keyword Library"	"Rudimentary Keyword Recognition for Detecting Symptom Talk in Outpatient Oncology Conversations"
	"Detecting Symptom Talk in Transcribed Outpatient Oncology Conversations: Developing and Evaluating a Natural Language Processing Keyword Library"	"Detecting Symptom Talk in Transcribed Outpatient Oncology Conversations: Development and Evaluation of a Natural Language Processing Keyword Library"	"Advancing Detection of Symptoms in Transcribed Clinician-Patient Conversations: Developing and Evaluating a Natural Language Processing Library"
	"Detecting Symptom Talk in Transcribed Outpatient Oncology Conversations: Developing and Evaluating a Natural Language Processing Keyword Library"	"Detecting Symptom Talk in Transcribed Outpatient Oncology Conversations: Developing and Evaluating a Natural Language Processing Keyword Library"	"Unlocking the Ambiguity of Symptom Talk: Developing and Evaluating a Natural Language Processing Library for Detecting Outpatient Oncology Conversations"
	"Detecting Symptom Talk in Transcribed Outpatient Oncology Conversations: Developing and Evaluating a Natural Language Processing Keyword Library"	"Exploring the Potential of Natural Language Processing to Detect Symptom Talk in Outpatient Oncology Conversations"	"Detecting Symptom Talk in Transcribed Clinical Conversations: Developing and Evaluating the Performance of a Natural Language Processing Keyword Library"
	"Detecting Symptom Talk in Transcribed Outpatient Oncology Conversations: Developing and Evaluating a Natural Language Processing Keyword Library"	"Exploring Opportunities for Natural Language Processing in Detecting Symptom Talk: A Study of Outpatient Oncology Conversations"	Developing and Evaluating a Natural Language Processing Library for Detecting Patient Symptom Talk in Outpatient Oncology Conversations
	"Detecting Symptom Talk in Transcribed Outpatient Oncology Conversations: Developing and Evaluating a Natural Language Processing Keyword Library"	"Detecting Symptom Talk in Oncology Conversations: Development and Evaluation of a Natural Language Processing Keyword Library"	"Developing and Evaluating a Keyword Library for Detecting Symptom Talk in Transcribed Clinical Conversations"
	"Detecting Symptom Talk in Transcribed Outpatient Oncology Conversations: Developing and Evaluating a Natural Language Processing Keyword Library"	"Detecting Symptom Talk in Outpatient Oncology Conversations: Developing and Evaluating a Natural Language Processing Keyword Library"	"Approaching Symptom Detection in Transcribed Clinical Conversations: Evaluation of Natural Language Processing Keywords and Insights for Model Building"
	"Detecting Symptom Talk in Transcribed Outpatient Oncology Conversations: Developing and Evaluating a Natural Language Processing Keyword Library"	"Keyword-Based Detection of Symptom Talk in Oncology Conversations: Developing a Natural Language Processing Library and Exploring Opportunities for Advanced Computational Models"	"Developing and Validating a Natural Language Processing Keyword Library for Detecting Symptom Talk in Transcribed Clinical Conversations"

## Sheet: Keynote
Create a title of a keynote address for this abstract Abstract: Objectives As computational methods for detecting symptoms can help us better attend to patient suffering, the objectives of this study were to develop and evaluate the performance of a natural language processing keyword library for detecting symptom talk, and to describe symptom communication within our dataset to generate insights…	0	0.5	1
	"Unlocking the Potential of Computational Methods for Detecting Symptoms: Achieving Better Patient Care Through Natural Language Processing"	"Unlocking the Ambiguity of Symptom Communication: Developing and Evaluating a Natural Language Processing Library"	Uncovering the Ambiguity of Symptom Communication through Natural Language Processing: Leveraging Machines to Improve Patient Outcomes
	"Unlocking the Potential of Computational Methods for Detecting Symptoms: Achieving Better Patient Care Through Natural Language Processing"	"Harnessing the Power of Computational Methods to Detect Patient Suffering: A Study of Symptom Talk in Oncology Conversations"	"Advancing Computational Detection of Symptom Talk in Clinical Conversations"
	"Unlocking the Potential of Computational Methods for Detecting Symptoms: Achieving Better Patient Care Through Natural Language Processing"	"Unlocking the Potential of Computational Methods for Detecting Symptoms in Clinical Conversations"	"Harnessing Computational Methods to Improve the Detection of Patient Suffering: Exploring the Potential of Natural Language Processing"
	"Unlocking the Potential of Computational Methods for Detecting Symptoms: Achieving Better Patient Care Through Natural Language Processing"	"Unlocking the Potential of Natural Language Processing for Detecting Symptom Talk in Clinical Conversations"	"Harnessing the Power of Computational Methods to Detect and Better Attend to Patient Suffering"
	"Unlocking the Potential of Computational Methods for Detecting Symptoms: Achieving Better Patient Care Through Natural Language Processing"	"Unlocking the Potential of Computational Symptom Detection: Harnessing Natural Language Processing to Improve Patient Care"	"The Ambiguity of Symptom Expressions: Utilizing Computational Methods to Better Attend to Patient Suffering"
	"Unlocking the Potential of Computational Methods for Detecting Symptoms: Achieving Better Patient Care Through Natural Language Processing"	"Harnessing Computational Methods for Detecting Symptoms in Outpatient Oncology Conversations"	Unlocking the Power of Computational Methods to Better Attend to Patient Suffering
	"Unlocking the Potential of Computational Methods for Detecting Symptoms: Achieving Better Patient Care Through Natural Language Processing"	"Unlocking the Potential of Computational Methods for Detecting Symptoms in Clinical Conversations"	"Harnessing Natural Language Processing for Detecting Symptoms in Transcribed Clinical Conversations"
	"Unlocking the Potential of Computational Methods for Detecting Symptoms: Achieving Better Patient Care Through Natural Language Processing"	"Harnessing Computational Methods to Detect Patient Suffering: Unlocking the Potential of Natural Language Processing"	"Harnessing Computational Methods to Better Attend to Patient Suffering: Leveraging Natural Language Processing for Detecting Symptom Talk"
	"Unlocking the Potential of Computational Methods for Detecting Symptoms: Achieving Better Patient Care Through Natural Language Processing"	"Unlocking the Potential of Computational Methods for Detecting Symptoms in Clinical Conversations"	‚ÄúHarnessing the Power of Technology to Advance Symptom Detection in Transcribed Clinician-Patient Conversations‚Äù
	"Unlocking the Potential of Computational Methods for Detecting Symptoms: Achieving Better Patient Care Through Natural Language Processing"	"Leveraging Computational Methods to Identify Symptom Talk in Outpatient Oncology Conversations"	"Uncovering Opportunities for Advanced Computational Models: Detecting Symptom Talk with Natural Language Processing"
