# Supplementary material for: The Temperature Feature of ChatGPT: Modifying Creativity for Clinical Research
Source: JMIR Hum Factors. 2024 Mar 8;11:e53559. doi: 10.2196/53559 (PMC10960206; doi:10.2196/53559)
Supplement: Multimedia Appendix 1 [file humanfactors_v11i1e53559_app1.zip › Appendix/gpt-3.5-turbo-instruct_title.csv]

0.0	0.5	1.0	tokenized_tweets
"Developing and Evaluating a Natural Language Processing Keyword Library for Detecting Symptom Talk in Oncology Conversations: Insights and Limitations for Computational Models"	"Developing and Evaluating a Natural Language Processing Keyword Library for Detecting Symptom Talk in Oncology Conversations: Insights and Limitations for Computational Models"	"Developing a Keyword Library for Detecting Symptom Talk in Oncology Conversations: Performance Evaluation and Insight Generation"	{'evaluation', 'for', 'in', ':', '"', 'talk', 'conversations', 'and', 'oncology', 'performance', 'a', 'detecting', 'keyword', 'symptom', 'library', 'insight', 'developing', 'generation'}
"Developing and Evaluating a Natural Language Processing Keyword Library for Detecting Symptom Talk in Oncology Conversations: Insights and Limitations for Computational Models"	"Developing and Evaluating a Natural Language Processing Keyword Library for Detecting Symptom Talk in Clinical Conversations: Insights for Future Model Building"	"Developing and Evaluating a Keyword Library for Detecting Symptom Talk in Oncology Conversations: Insights for Future Computational Models"	{':', 'for', 'library', 'conversations', 'future', 'in', 'models', '"', 'talk', 'keyword', 'insights', 'oncology', 'a', 'developing', 'computational', 'evaluating', 'symptom', 'detecting', 'and'}
"Developing and Evaluating a Natural Language Processing Keyword Library for Detecting Symptom Talk in Oncology Conversations: Insights and Limitations for Computational Models"	"Developing and Evaluating a Natural Language Processing Keyword Library for Detecting Symptom Talk in Oncology Conversations: Insights and Opportunities for Computational Models"	"Advancing Computational Approaches for Detecting Symptoms in Clinical Conversations: Performance Evaluation and Insights from a Keyword Library Analysis"	{':', 'library', 'for', 'conversations', 'evaluation', 'in', '"', 'keyword', 'analysis', 'insights', 'from', 'clinical', 'a', 'advancing', 'computational', 'approaches', 'symptoms', 'performance', 'detecting', 'and'}
"Developing and Evaluating a Natural Language Processing Keyword Library for Detecting Symptom Talk in Oncology Conversations: Insights and Limitations for Computational Models"	"Advancing Symptom Detection in Clinical Conversations: Development and Evaluation of a Natural Language Processing Keyword Library"	"Development and Evaluation of a Natural Language Processing Keyword Library for Detecting Symptom Talk in Oncology Conversations"	{'evaluation', 'language', 'for', 'in', 'processing', '"', 'talk', 'of', 'conversations', 'oncology', 'a', 'natural', 'keyword', 'detecting', 'library', 'symptom', 'development', 'and'}
"Developing and Evaluating a Natural Language Processing Keyword Library for Detecting Symptom Talk in Oncology Conversations: Insights and Limitations for Computational Models"	"Advancing Symptom Detection in Clinical Conversations: Development and Evaluation of a Natural Language Processing Keyword Library"	"Developing and Evaluating a Natural Language Processing Keyword Library for Detecting Symptom Talk in Oncology Conversations: Insights and Implications for Future Computational Models"	{':', 'for', 'library', 'conversations', 'future', 'in', 'models', '"', 'talk', 'keyword', 'insights', 'processing', 'oncology', 'a', 'natural', 'developing', 'language', 'computational', 'evaluating', 'symptom', 'detecting', 'implications', 'and'}
"Developing and Evaluating a Natural Language Processing Keyword Library for Detecting Symptom Talk in Oncology Conversations: Insights and Limitations for Computational Models"	"Developing and Evaluating a Natural Language Processing Keyword Library for Detecting Symptom Talk in Oncology Conversations: Insights for Future Model Building"	"Advancing Computational Detection of Symptom Talk in Oncology Conversations: Development of a Keyword Library and Insights for Future Model Building"	{'building', ':', 'for', 'library', 'development', 'conversations', 'future', 'in', 'model', '"', 'talk', 'detection', 'keyword', 'insights', 'of', 'oncology', 'a', 'advancing', 'computational', 'symptom', 'and'}
"Developing and Evaluating a Natural Language Processing Keyword Library for Detecting Symptom Talk in Oncology Conversations: Insights and Limitations for Computational Models"	"Developing a Natural Language Processing Keyword Library for Detecting Symptom Talk in Oncology Conversations: Insights and Limitations for Computational Models"	"Developing and Evaluating a Natural Language Processing Keyword Library for Detecting Symptom Talk in Oncologist-Patient Conversations: Insights for Future Model Building"	{'building', 'oncologist-patient', ':', 'for', 'library', 'conversations', 'future', 'in', 'model', '"', 'talk', 'keyword', 'insights', 'processing', 'a', 'natural', 'developing', 'language', 'evaluating', 'symptom', 'detecting', 'and'}
"Developing and Evaluating a Natural Language Processing Keyword Library for Detecting Symptom Talk in Oncology Conversations: Insights and Limitations for Computational Models"	"Developing and Evaluating a Natural Language Processing Keyword Library for Detecting Symptom Talk in Oncology Conversations: Insights for Computational Models and Future Directions"	"Insights Into Detecting Symptom Talk: A Natural Language Processing Approach in Oncologist-Patient Conversations"	{'into', 'language', 'approach', 'oncologist-patient', 'in', ':', 'processing', '"', 'talk', 'a', 'natural', 'symptom', 'detecting', 'conversations', 'insights'}
"Developing and Evaluating a Natural Language Processing Keyword Library for Detecting Symptom Talk in Oncology Conversations: Insights and Limitations for Computational Models"	"Developing and Evaluating a Natural Language Processing Keyword Library for Detecting Symptom Talk in Oncology Conversations: Insights from a Secondary Analysis of the Communication in Oncologist-Patient Encounters Trial"	"Developing and Evaluating a Natural Language Processing Keyword Library for Detecting Symptom Talk in Oncology Conversations: Insights from a Secondary Analysis"	{':', 'for', 'library', 'conversations', 'in', '"', 'talk', 'keyword', 'analysis', 'insights', 'from', 'secondary', 'processing', 'oncology', 'a', 'natural', 'developing', 'language', 'evaluating', 'symptom', 'detecting', 'and'}
"Developing and Evaluating a Natural Language Processing Keyword Library for Detecting Symptom Talk in Oncology Conversations: Insights and Limitations for Computational Models"	"Developing a Keyword Library for Detecting Symptom Talk in Oncology Conversations: Insights for Computational Models and Real-Time Detection"	"Developing a Keyword Library for Symptom Detection in Oncology Conversations: Insights and Limitations from a Computational Analysis"	{'for', 'in', ':', '"', 'conversations', 'computational', 'and', 'oncology', 'limitations', 'a', 'detection', 'keyword', 'symptom', 'library', 'developing', 'analysis', 'insights', 'from'}
"Developing and Evaluating a Natural Language Processing Keyword Library for Detecting Symptom Talk in Oncology Conversations: Insights and Limitations for Computational Models"	"Developing and Evaluating a Natural Language Processing Keyword Library for Detecting Symptom Talk in Oncology Conversations: Insights for Future Model Building"	"Developing and Evaluating a Keyword Library for Detecting Symptom Talk in Clinical Conversations: Insights for Computational Models and Future Directions"	{':', 'for', 'library', 'conversations', 'future', 'directions', 'in', 'models', '"', 'talk', 'keyword', 'insights', 'clinical', 'a', 'developing', 'computational', 'evaluating', 'symptom', 'detecting', 'and'}
"Developing and Evaluating a Natural Language Processing Keyword Library for Detecting Symptom Talk in Oncology Conversations: Insights and Limitations for Computational Models"	"Advancing Symptom Detection in Clinical Conversations: Development and Evaluation of a Natural Language Processing Keyword Library"	"Uncovering Symptom Communication through Natural Language Processing: Development and Evaluation of a Keyword Library"	{'evaluation', 'language', 'processing', ':', '"', 'uncovering', 'communication', 'of', 'through', 'natural', 'a', 'symptom', 'keyword', 'library', 'development', 'and'}
"Developing and Evaluating a Natural Language Processing Keyword Library for Detecting Symptom Talk in Oncology Conversations: Insights and Limitations for Computational Models"	"Developing and Evaluating a Natural Language Processing Keyword Library for Detecting Symptom Talk in Oncology Conversations"	"Developing a Keyword Library for Detecting Symptom Talk in Oncology Conversations: Insights and Limitations for Computational Models"	{'for', 'in', ':', 'models', '"', 'talk', 'conversations', 'and', 'oncology', 'computational', 'limitations', 'a', 'detecting', 'keyword', 'symptom', 'library', 'developing', 'insights'}
"Developing and Evaluating a Natural Language Processing Keyword Library for Detecting Symptom Talk in Oncology Conversations: Insights and Limitations for Computational Models"	"Developing and Evaluating a Natural Language Processing Keyword Library for Detecting Symptom Talk in Oncology Conversations: Insights and Limitations for Computational Models"	"Developing a Keyword Library for Identifying Symptom Talk in Oncology Conversations: Insights from the Communication in Oncologist-Patient Encounters Trial"	{'encounters', 'oncologist-patient', ':', 'for', 'library', 'conversations', 'in', '"', 'talk', 'the', 'keyword', 'insights', 'from', 'communication', 'identifying', 'oncology', 'a', 'developing', 'trial', 'symptom'}
"Developing and Evaluating a Natural Language Processing Keyword Library for Detecting Symptom Talk in Oncology Conversations: Insights and Limitations for Computational Models"	"Advancing Computational Methods for Detecting Symptom Talk in Clinical Conversations: Development and Evaluation of a Natural Language Processing Keyword Library"	"The Development and Evaluation of a Natural Language Processing Keyword Library for Detecting Symptom Talk in Clinical Conversations: Insights from Oncology Patients"	{':', 'for', 'library', 'development', 'conversations', 'evaluation', 'in', '"', 'talk', 'the', 'keyword', 'insights', 'from', 'clinical', 'processing', 'of', 'oncology', 'a', 'natural', 'language', 'symptom', 'detecting', 'and', 'patients'}
"Developing and Evaluating a Natural Language Processing Keyword Library for Detecting Symptom Talk in Oncology Conversations: Insights and Limitations for Computational Models"	"Developing and Evaluating a Natural Language Processing Keyword Library for Detecting Symptom Talk in Oncology Conversations: Insights and Limitations for Future Model Building"	"Improving the Detection of Symptom Talk in Oncology Conversations Using Natural Language Processing: Insights from a Keyword Library Analysis"	{'improving', ':', 'library', 'conversations', 'in', '"', 'talk', 'the', 'detection', 'keyword', 'analysis', 'insights', 'from', 'using', 'processing', 'of', 'oncology', 'natural', 'a', 'language', 'symptom'}
"Developing and Evaluating a Natural Language Processing Keyword Library for Detecting Symptom Talk in Oncology Conversations: Insights and Limitations for Computational Models"	"Developing and Evaluating a Natural Language Processing Keyword Library for Detecting Symptom Talk in Oncology Conversations"	"Developing a Keyword Library for Detecting Symptom Talk in Oncology Conversations: Performance Evaluation and Insights for Future Model Building"	{'building', ':', 'for', 'library', 'conversations', 'evaluation', 'future', 'in', 'model', '"', 'talk', 'keyword', 'insights', 'oncology', 'a', 'developing', 'performance', 'symptom', 'detecting', 'and'}
"Developing and Evaluating a Natural Language Processing Keyword Library for Detecting Symptom Talk in Oncology Conversations: Insights and Limitations for Computational Models"	"Developing and Evaluating a Natural Language Processing Keyword Library for Detecting Symptom Talk in Oncology Conversations: Insights and Limitations for Computational Models"	"Developing and Evaluating a Natural Language Processing Keyword Library for Detecting Symptom Talk in Oncology Conversations: Insights for Future Model Building"	{'building', ':', 'for', 'library', 'conversations', 'future', 'in', 'model', '"', 'talk', 'keyword', 'insights', 'processing', 'oncology', 'a', 'natural', 'developing', 'language', 'evaluating', 'symptom', 'detecting', 'and'}
"Developing and Evaluating a Natural Language Processing Keyword Library for Detecting Symptom Talk in Oncology Conversations: Insights and Limitations for Computational Models"	"Developing and Evaluating a Natural Language Processing Keyword Library for Detecting Symptom Talk in Oncology Conversations: Insights for Future Model Building"	"Unlocking the Ambiguity of Symptom Communication: A Natural Language Processing Approach in Oncology Patient-Provider Conversations"	{'language', 'approach', 'unlocking', 'in', ':', 'processing', '"', 'communication', 'of', 'the', 'ambiguity', 'oncology', 'a', 'natural', 'symptom', 'patient-provider', 'conversations'}
"Developing and Evaluating a Natural Language Processing Keyword Library for Detecting Symptom Talk in Oncology Conversations: Insights and Limitations for Computational Models"	"Developing a Keyword Library for Detecting Symptom Talk in Oncology Conversations: Insights and Limitations from a Natural Language Processing Study"	"Advancing Symptom Detection in Oncology Conversations: Development and Evaluation of a Natural Language Processing Library"	{'evaluation', 'language', 'in', ':', 'processing', 'library', '"', 'of', 'and', 'oncology', 'a', 'detection', 'advancing', 'symptom', 'natural', 'development', 'conversations'}
"Developing and Evaluating a Natural Language Processing Keyword Library for Detecting Symptom Talk in Oncology Conversations: Insights and Limitations for Computational Models"	"Developing and Evaluating a Natural Language Processing Keyword Library for Detecting Symptom Talk in Oncology Conversations: Insights for Future Model Building"	"Unlocking Patient Suffering: Developing and Evaluating a Natural Language Processing Keyword Library for Detecting Symptom Talk in Oncology Conversations"	{':', 'for', 'library', 'conversations', 'unlocking', 'in', '"', 'talk', 'suffering', 'keyword', 'processing', 'oncology', 'a', 'natural', 'developing', 'language', 'evaluating', 'symptom', 'detecting', 'patient', 'and'}
"Developing and Evaluating a Natural Language Processing Keyword Library for Detecting Symptom Talk in Oncology Conversations: Insights and Limitations for Computational Models"	"Developing and Evaluating a Keyword Library for Detecting Symptom Talk in Clinical Conversations: Insights for Future Computational Models"	"Improving Detection of Symptoms in Oncology Conversations Through Natural Language Processing: Development and Evaluation of a Keyword Library in the Context of Patient-Reported Outcomes"	{'improving', ':', 'context', 'library', 'development', 'conversations', 'evaluation', 'outcomes', 'in', '"', 'through', 'the', 'detection', 'keyword', 'processing', 'of', 'oncology', 'natural', 'a', 'patient-reported', 'language', 'symptoms', 'and'}
"Developing and Evaluating a Natural Language Processing Keyword Library for Detecting Symptom Talk in Oncology Conversations: Insights and Limitations for Computational Models"	"Developing and Evaluating a Natural Language Processing Keyword Library for Detecting Symptom Talk in Oncology Conversations: Insights and Limitations for Computational Models"	"Developing and Evaluating a Natural Language Processing Keyword Library for Detecting Symptom Talk in Oncology Conversations: Insights for Future Model Building and Improvements in Computational Methods"	{'building', ':', 'for', 'library', 'conversations', 'future', 'in', 'model', '"', 'talk', 'keyword', 'insights', 'methods', 'processing', 'oncology', 'a', 'natural', 'developing', 'language', 'computational', 'improvements', 'evaluating', 'symptom', 'detecting', 'and'}
"Developing and Evaluating a Natural Language Processing Keyword Library for Detecting Symptom Talk in Oncology Conversations: Insights and Limitations for Computational Models"	"Developing and Evaluating a Natural Language Processing Keyword Library for Detecting Symptom Talk in Clinical Conversations: Insights from an Oncology Setting"	"Exploring the Utility and Limitations of a Keyword Library for Detecting Symptom Talk in Oncology Conversations: A Computational Approach"	{':', 'limitations', 'for', 'library', 'conversations', 'in', '"', 'talk', 'the', 'keyword', 'utility', 'exploring', 'of', 'oncology', 'a', 'approach', 'computational', 'symptom', 'detecting', 'and'}
"Developing and Evaluating a Natural Language Processing Keyword Library for Detecting Symptom Talk in Oncology Conversations: Insights and Limitations for Computational Models"	"Developing and Validating a Keyword Library for Detecting Symptom Talk in Oncology Conversations: Insights and Limitations from a Natural Language Processing Approach"	"Developing and Evaluating a Keyword Library for Detecting Symptom Talk in Oncology Conversations: Insights and Challenges for Computational Models"	{':', 'for', 'library', 'conversations', 'in', 'models', '"', 'talk', 'keyword', 'insights', 'oncology', 'a', 'developing', 'challenges', 'computational', 'evaluating', 'symptom', 'detecting', 'and'}
"Developing and Evaluating a Natural Language Processing Keyword Library for Detecting Symptom Talk in Oncology Conversations: Insights and Limitations for Computational Models"	"Developing and Evaluating a Keyword Library for Detecting Symptom Talk in Oncology Conversations: Insights and Limitations for Computational Models"	"Natural Language Processing for Detecting Symptom Talk in Oncology Conversations: Developing and Evaluating a Keyword Library"	{'language', 'in', 'processing', ':', 'library', '"', 'talk', 'and', 'oncology', 'evaluating', 'natural', 'detecting', 'symptom', 'a', 'for', 'keyword', 'developing', 'conversations'}
"Developing and Evaluating a Natural Language Processing Keyword Library for Detecting Symptom Talk in Oncology Conversations: Insights and Limitations for Computational Models"	"Developing and Evaluating a Natural Language Processing Keyword Library for Detecting Symptom Talk in Oncology Conversations: Insights and Limitations for Computational Models"	"Uncovering Symptom Communication in Oncology Conversations: Developing and Validating a Natural Language Processing Keyword Library"	{'language', 'in', ':', 'processing', '"', 'uncovering', 'communication', 'and', 'oncology', 'validating', 'a', 'natural', 'symptom', 'keyword', 'library', 'developing', 'conversations'}
"Developing and Evaluating a Natural Language Processing Keyword Library for Detecting Symptom Talk in Oncology Conversations: Insights and Limitations for Computational Models"	"Developing and Evaluating a Natural Language Processing Keyword Library for Detecting Symptom Talk in Oncology Conversations: Insights for Future Computational Models"	"Exploring the Utility of a Keyword Library for Detecting Symptom Talk in Clinical Conversations: Insights from an Outpatient Oncology Setting"	{':', 'for', 'library', 'conversations', 'an', 'in', '"', 'talk', 'the', 'keyword', 'utility', 'exploring', 'insights', 'from', 'clinical', 'setting', 'of', 'oncology', 'outpatient', 'a', 'symptom', 'detecting'}
"Developing and Evaluating a Natural Language Processing Keyword Library for Detecting Symptom Talk in Oncology Conversations: Insights and Limitations for Computational Models"	"Developing and Evaluating a Natural Language Processing Keyword Library for Detecting Symptom Talk in Oncology Conversations: Insights for Future Computational Models"	"Developing and Evaluating a Natural Language Processing Keyword Library for Detecting Symptom Talk in Clinical Conversations: Insights and Considerations for Computational Models"	{':', 'for', 'library', 'conversations', 'in', 'models', '"', 'talk', 'keyword', 'insights', 'clinical', 'processing', 'a', 'natural', 'developing', 'considerations', 'language', 'computational', 'evaluating', 'symptom', 'detecting', 'and'}
"Developing and Evaluating a Natural Language Processing Keyword Library for Detecting Symptom Talk in Oncology Conversations: Insights and Limitations for Computational Models"	"Developing and Evaluating a Natural Language Processing Keyword Library for Detecting Symptom Talk in Oncology Conversations: Insights and Limitations for Computational Models"	"Uncovering Symptom Communication in Oncologist-Patient Conversations through Natural Language Processing: Developing and Evaluating a PRO-CTCAE-Focused Keyword Library"	{'oncologist-patient', ':', 'library', 'conversations', 'in', '"', 'uncovering', 'through', 'keyword', 'processing', 'communication', 'natural', 'a', 'developing', 'language', 'pro-ctcae-focused', 'evaluating', 'symptom', 'and'}
"Developing and Evaluating a Natural Language Processing Keyword Library for Detecting Symptom Talk in Oncology Conversations: Insights and Limitations for Computational Models"	"Developing and Evaluating a Natural Language Processing Keyword Library for Detecting Symptom Talk in Oncology Conversations: Insights from a Secondary Analysis of the Communication in Oncologist-Patient Encounters Trial"	"Developing and Evaluating a Keyword Library for Detecting Symptom Talk in Clinical Conversations: Insights from an Oncology Outpatient Setting"	{':', 'for', 'library', 'conversations', 'an', 'in', '"', 'talk', 'keyword', 'insights', 'from', 'clinical', 'setting', 'oncology', 'outpatient', 'a', 'developing', 'evaluating', 'symptom', 'detecting', 'and'}
"Developing and Evaluating a Natural Language Processing Keyword Library for Detecting Symptom Talk in Oncology Conversations: Insights and Limitations for Computational Models"	"Developing and Evaluating a Natural Language Processing Keyword Library for Detecting Symptom Talk in Clinical Conversations: Insights from an Oncology Setting"	"Developing a Keyword Library for Detecting Symptom Talk in Clinical Conversations: A Secondary Analysis of Oncology Patient Encounters"	{'encounters', ':', 'for', 'library', 'conversations', 'in', '"', 'talk', 'keyword', 'analysis', 'clinical', 'secondary', 'of', 'oncology', 'a', 'developing', 'symptom', 'detecting', 'patient'}
"Developing and Evaluating a Natural Language Processing Keyword Library for Detecting Symptom Talk in Oncology Conversations: Insights and Limitations for Computational Models"	"Developing and Evaluating a Natural Language Processing Keyword Library for Detecting Symptom Talk in Oncology Conversations: Insights and Limitations"	"Developing a Keyword Library for Detecting Symptom Talk in Oncology Conversations: Insights and Limitations for Computational Models"	{'for', 'in', ':', 'models', '"', 'talk', 'conversations', 'and', 'oncology', 'computational', 'limitations', 'a', 'detecting', 'keyword', 'symptom', 'library', 'developing', 'insights'}
"Developing and Evaluating a Natural Language Processing Keyword Library for Detecting Symptom Talk in Oncology Conversations: Insights and Limitations for Computational Models"	"Developing and Evaluating a Natural Language Processing Keyword Library for Detecting Symptom Talk in Oncology Conversations: Insights for Future Computational Models"	"Advancing Symptom Detection in Clinical Conversations: Development and Evaluation of a Natural Language Processing Keyword Library"	{'evaluation', 'language', 'clinical', 'in', ':', 'processing', 'library', '"', 'of', 'and', 'a', 'detection', 'advancing', 'symptom', 'natural', 'keyword', 'development', 'conversations'}
"Developing and Evaluating a Natural Language Processing Keyword Library for Detecting Symptom Talk in Oncology Conversations: Insights and Limitations for Computational Models"	"Developing and Evaluating a Natural Language Processing Keyword Library for Detecting Symptom Talk in Oncology Conversations: Insights and Limitations"	"Advancing Detection of Symptom Communication in Clinical Conversations: Development and Performance Evaluation of a Natural Language Processing Keyword Library"	{':', 'library', 'development', 'conversations', 'evaluation', 'in', '"', 'detection', 'keyword', 'clinical', 'processing', 'communication', 'of', 'a', 'advancing', 'natural', 'language', 'performance', 'symptom', 'and'}
"Developing and Evaluating a Natural Language Processing Keyword Library for Detecting Symptom Talk in Oncology Conversations: Insights and Limitations for Computational Models"	"Developing and Evaluating a Keyword Library for Detecting Symptom Talk in Oncology Conversations: Insights and Limitations for Computational Models"	"Generating a Keyword Library for Detecting Symptom Talk in Oncologist-Patient Conversations: Insights and Limitations for Computational Models"	{'generating', 'oncologist-patient', 'for', 'in', ':', 'models', '"', 'talk', 'computational', 'and', 'limitations', 'a', 'detecting', 'keyword', 'symptom', 'library', 'conversations', 'insights'}
"Developing and Evaluating a Natural Language Processing Keyword Library for Detecting Symptom Talk in Oncology Conversations: Insights and Limitations for Computational Models"	"Developing and Evaluating a Natural Language Processing Keyword Library for Detecting Symptom Talk in Oncology Conversations: Insights for Future Model Building"	"Developing and Evaluating a Keyword Library for Detecting Symptom Talk in Oncology Conversations: Insights and Limitations from a Transcription Analysis"	{'transcription', ':', 'limitations', 'for', 'library', 'conversations', 'in', '"', 'talk', 'keyword', 'analysis', 'insights', 'from', 'oncology', 'a', 'developing', 'evaluating', 'symptom', 'detecting', 'and'}
"Developing and Evaluating a Natural Language Processing Keyword Library for Detecting Symptom Talk in Oncology Conversations: Insights and Limitations for Computational Models"	"Developing and Evaluating a Keyword Library for Detecting Symptom Talk in Oncology Conversations: Insights and Limitations for Computational Models"	"Towards Improved Detection of Symptom Talk in Clinical Conversations: Developing and Evaluating a Natural Language Processing Keyword Library"	{':', 'towards', 'library', 'conversations', 'improved', 'in', '"', 'talk', 'detection', 'keyword', 'clinical', 'processing', 'of', 'a', 'natural', 'developing', 'language', 'evaluating', 'symptom', 'and'}
"Developing and Evaluating a Natural Language Processing Keyword Library for Detecting Symptom Talk in Oncology Conversations: Insights and Limitations for Computational Models"	"Advancing Symptom Detection in Clinical Conversations: Development and Evaluation of a Natural Language Processing Keyword Library"	"Advances in Natural Language Processing for Detecting Symptom Talk in Clinical Conversations: Development, Evaluation, and Insights from a Keyword Library"	{':', ',', 'for', 'library', 'development', 'conversations', 'evaluation', 'in', '"', 'talk', 'keyword', 'insights', 'from', 'clinical', 'processing', 'natural', 'a', 'language', 'advances', 'symptom', 'detecting', 'and'}
"Developing and Evaluating a Natural Language Processing Keyword Library for Detecting Symptom Talk in Oncology Conversations: Insights and Limitations for Computational Models"	"Developing and Evaluating a Natural Language Processing Keyword Library for Detecting Symptom Talk in Oncology Conversations: Insights for Future Model Building"	"Assessing the Performance of a Natural Language Processing Keyword Library in Detecting Symptom Talk: Insights and Limitations from Oncology Patient-Provider Conversations"	{':', 'limitations', 'library', 'conversations', 'in', '"', 'talk', 'the', 'keyword', 'patient-provider', 'insights', 'from', 'processing', 'assessing', 'of', 'oncology', 'a', 'natural', 'language', 'performance', 'symptom', 'detecting', 'and'}
"Developing and Evaluating a Natural Language Processing Keyword Library for Detecting Symptom Talk in Oncology Conversations: Insights and Limitations for Computational Models"	"Developing and Evaluating a Natural Language Processing Keyword Library for Detecting Symptom Talk in Oncology Conversations: Insights and Limitations for Computational Models"	"Developing and Evaluating a Natural Language Processing Keyword Library for Detecting Symptom Talk in Oncology Conversations: Insights for Future Model Building"	{'building', ':', 'for', 'library', 'conversations', 'future', 'in', 'model', '"', 'talk', 'keyword', 'insights', 'processing', 'oncology', 'a', 'natural', 'developing', 'language', 'evaluating', 'symptom', 'detecting', 'and'}
"Developing and Evaluating a Natural Language Processing Keyword Library for Detecting Symptom Talk in Oncology Conversations: Insights and Limitations for Computational Models"	"Developing and Evaluating a Keyword Library for Detecting Symptom Talk in Clinical Conversations: Insights and Limitations from an Oncology Setting"	"Improving Symptom Detection in Clinical Conversations: A Natural Language Processing Approach Using a PRO-CTCAE-Focused Keyword Library"	{'improving', 'language', 'clinical', 'approach', 'in', ':', 'processing', 'library', '"', 'pro-ctcae-focused', 'a', 'detection', 'symptom', 'natural', 'keyword', 'conversations', 'using'}
"Developing and Evaluating a Natural Language Processing Keyword Library for Detecting Symptom Talk in Oncology Conversations: Insights and Limitations for Computational Models"	"Developing and Evaluating a Natural Language Processing Keyword Library for Detecting Symptom Talk in Oncology Conversations: Insights and Limitations for Computational Models"	"Utilizing Natural Language Processing to Detect Symptom Talk in Transcribed Oncology Conversations: Development and Evaluation of a PRO-CTCAE Keyword Library"	{':', 'library', 'development', 'conversations', 'evaluation', 'in', '"', 'talk', 'keyword', 'transcribed', 'processing', 'to', 'of', 'oncology', 'natural', 'a', 'utilizing', 'language', 'detect', 'symptom', 'pro-ctcae', 'and'}
"Developing and Evaluating a Natural Language Processing Keyword Library for Detecting Symptom Talk in Oncology Conversations: Insights and Limitations for Computational Models"	"Developing and Evaluating a Keyword Library for Detecting Symptom Talk in Clinical Conversations: Insights and Limitations for Computational Models"	"Developing and Evaluating a Natural Language Processing Keyword Library for Detecting Symptom Talk in Oncology Conversations: Insights from an Analysis of 121 Transcripts"	{':', 'transcripts', 'for', 'library', '121', 'conversations', 'an', 'in', '"', 'talk', 'keyword', 'analysis', 'insights', 'from', 'processing', 'of', 'oncology', 'a', 'natural', 'developing', 'language', 'evaluating', 'symptom', 'detecting', 'and'}
"Developing and Evaluating a Natural Language Processing Keyword Library for Detecting Symptom Talk in Oncology Conversations: Insights and Limitations for Computational Models"	"Developing and Evaluating a Natural Language Processing Keyword Library for Detecting Symptom Talk in Oncology Conversations: Insights and Limitations for Computational Models"	"Building a Keyword Library for Detecting Symptom Talk in Oncology Conversations: Insights and Limitations from a Computational Approach"	{'building', ':', 'limitations', 'for', 'library', 'conversations', 'in', '"', 'talk', 'keyword', 'insights', 'from', 'oncology', 'a', 'approach', 'computational', 'symptom', 'detecting', 'and'}
"Developing and Evaluating a Natural Language Processing Keyword Library for Detecting Symptom Talk in Oncology Conversations: Insights and Limitations for Computational Models"	"Developing and Evaluating a Natural Language Processing Keyword Library for Detecting Symptom Talk in Oncology Conversations: Insights for Future Model Building"	"Developing a Natural Language Processing Keyword Library for Detecting Symptom Talk in Clinical Conversations: Insights and Limitations"	{':', 'limitations', 'for', 'library', 'conversations', 'in', '"', 'talk', 'keyword', 'insights', 'clinical', 'processing', 'natural', 'a', 'developing', 'language', 'symptom', 'detecting', 'and'}
"Developing and Evaluating a Natural Language Processing Keyword Library for Detecting Symptom Talk in Oncology Conversations: Insights and Limitations for Computational Models"	"Developing a Keyword Library for Detecting Symptom Talk in Oncology Conversations: Insights for Computational Models"	"Developing and Evaluating a Natural Language Processing Keyword Library for Detecting Symptom Talk in Oncology Conversations"	{'language', 'for', 'in', 'processing', '"', 'talk', 'conversations', 'and', 'oncology', 'evaluating', 'a', 'natural', 'keyword', 'detecting', 'library', 'symptom', 'developing'}
"Developing and Evaluating a Natural Language Processing Keyword Library for Detecting Symptom Talk in Oncology Conversations: Insights and Limitations for Computational Models"	"Advancing Computational Methods for Detecting Symptom Talk in Clinical Conversations: A Keyword Library Approach"	"Developing and Evaluating a Natural Language Processing Keyword Library for Detecting Symptom Talk in Oncology Conversations: Insights for Future Model Building"	{'building', ':', 'for', 'library', 'conversations', 'future', 'in', 'model', '"', 'talk', 'keyword', 'insights', 'processing', 'oncology', 'a', 'natural', 'developing', 'language', 'evaluating', 'symptom', 'detecting', 'and'}
"Developing and Evaluating a Natural Language Processing Keyword Library for Detecting Symptom Talk in Oncology Conversations: Insights and Limitations for Computational Models"	"Developing and Evaluating a Natural Language Processing Keyword Library for Detecting Symptom Talk in Oncology Conversations"	"Developing a Keyword Library for Detecting Symptom Talk in Oncology Conversations: Insights and Limitations from a Natural Language Processing Study"	{':', 'limitations', 'for', 'library', 'conversations', 'study', 'in', '"', 'talk', 'keyword', 'insights', 'from', 'processing', 'oncology', 'a', 'natural', 'developing', 'language', 'symptom', 'detecting', 'and'}
"Developing and Evaluating a Natural Language Processing Keyword Library for Detecting Symptom Talk in Oncology Conversations: Insights and Limitations for Computational Models"	"Advancing Symptom Detection in Clinical Conversations: Developing and Evaluating a Natural Language Processing Keyword Library"	"Advancing the Detection of Symptom Talk in Oncology Conversations: A Natural Language Processing Approach"	{'language', 'approach', 'in', ':', 'processing', '"', 'talk', 'of', 'the', 'oncology', 'a', 'detection', 'advancing', 'symptom', 'natural', 'conversations'}
"Developing and Evaluating a Natural Language Processing Keyword Library for Detecting Symptom Talk in Oncology Conversations: Insights and Limitations for Computational Models"	"Developing and Evaluating a Natural Language Processing Keyword Library for Detecting Symptom Talk in Oncology Conversations: Insights and Limitations for Computational Models"	"Developing and Evaluating a Natural Language Processing Keyword Library for Detecting Symptom Talk in Oncology Conversations"	{'language', 'for', 'in', 'processing', '"', 'talk', 'conversations', 'and', 'oncology', 'evaluating', 'a', 'natural', 'keyword', 'detecting', 'library', 'symptom', 'developing'}
"Developing and Evaluating a Natural Language Processing Keyword Library for Detecting Symptom Talk in Oncology Conversations: Insights and Limitations for Computational Models"	"Developing and Evaluating a Natural Language Processing Keyword Library for Detecting Symptom Talk in Oncology Conversations: Insights and Opportunities for Future Computational Models"	"Exploring the Use of Natural Language Processing to Detect Symptom Talk in Oncology Conversations: Development and Evaluation of a Keyword Library"	{':', 'library', 'development', 'conversations', 'evaluation', 'in', '"', 'use', 'talk', 'the', 'keyword', 'exploring', 'processing', 'of', 'to', 'oncology', 'natural', 'a', 'language', 'detect', 'symptom', 'and'}
"Developing and Evaluating a Natural Language Processing Keyword Library for Detecting Symptom Talk in Oncology Conversations: Insights and Limitations for Computational Models"	"Developing and Evaluating a Natural Language Processing Keyword Library for Detecting Symptom Talk: Insights from Outpatient Oncology Conversations"	"Developing and Evaluating a Keyword Library for Detecting Symptom Talk in Oncology Conversations"	{'for', 'in', '"', 'talk', 'conversations', 'and', 'oncology', 'evaluating', 'a', 'detecting', 'keyword', 'symptom', 'library', 'developing'}
"Developing and Evaluating a Natural Language Processing Keyword Library for Detecting Symptom Talk in Oncology Conversations: Insights and Limitations for Computational Models"	"Developing and Evaluating a Natural Language Processing Keyword Library for Detecting Symptom Talk in Oncology Conversations"	"Advancing Symptom Detection in Oncology Conversations: A Natural Language Processing Keyword Library Approach"	{'language', 'approach', 'in', ':', 'processing', 'library', '"', 'oncology', 'a', 'detection', 'advancing', 'symptom', 'natural', 'keyword', 'conversations'}
"Developing and Evaluating a Natural Language Processing Keyword Library for Detecting Symptom Talk in Oncology Conversations: Insights and Limitations for Computational Models"	"Developing and Evaluating a Natural Language Processing Keyword Library for Detecting Symptom Talk in Oncology Conversations: Insights and Limitations"	"Developing and Evaluating a Keyword Library for Detecting Symptom Talk in Clinical Conversations: Insights from an Oncology Patient Study"	{':', 'for', 'library', 'conversations', 'study', 'an', 'in', '"', 'talk', 'keyword', 'insights', 'from', 'clinical', 'oncology', 'a', 'developing', 'evaluating', 'symptom', 'detecting', 'patient', 'and'}
"Developing and Evaluating a Natural Language Processing Keyword Library for Detecting Symptom Talk in Oncology Conversations: Insights and Limitations for Computational Models"	"Developing a Keyword Library for Detecting Symptom Talk in Oncology Conversations: Insights and Limitations from a Computational Analysis"	"Developing a Natural Language Processing Keyword Library for Detecting Symptom Talk in Oncology Conversations: Insights for Future Computational Models"	{':', 'for', 'library', 'conversations', 'future', 'in', 'models', '"', 'talk', 'keyword', 'insights', 'processing', 'oncology', 'natural', 'a', 'developing', 'language', 'computational', 'symptom', 'detecting'}
"Developing and Evaluating a Natural Language Processing Keyword Library for Detecting Symptom Talk in Oncology Conversations: Insights and Limitations for Computational Models"	"Developing and Evaluating a Natural Language Processing Keyword Library for Detecting Symptom Talk in Oncology Conversations: Insights for Future Model Building"	"Advancing Symptom Detection in Patient-Provider Conversations: A Keyword Library Approach for Computational Analysis"	{'approach', 'for', 'in', ':', 'library', '"', 'computational', 'a', 'detection', 'advancing', 'symptom', 'keyword', 'patient-provider', 'conversations', 'analysis'}
"Developing and Evaluating a Natural Language Processing Keyword Library for Detecting Symptom Talk in Oncology Conversations: Insights and Limitations for Computational Models"	"Developing and Evaluating a Natural Language Processing Keyword Library for Detecting Symptom Talk in Oncology Conversations: Insights and Limitations"	"Developing and Evaluating a Keyword Library for Detecting Symptom Talk in Clinical Conversations: Insights from an Oncology Patient Population"	{':', 'for', 'library', 'conversations', 'an', 'in', '"', 'talk', 'keyword', 'insights', 'from', 'clinical', 'oncology', 'a', 'developing', 'evaluating', 'symptom', 'detecting', 'patient', 'and', 'population'}
"Developing and Evaluating a Natural Language Processing Keyword Library for Detecting Symptom Talk in Oncology Conversations: Insights and Limitations for Computational Models"	"Developing and Evaluating a Natural Language Processing Keyword Library for Detecting Symptom Talk in Oncology Conversations: Insights and Limitations"	"Developing and Evaluating a Natural Language Processing Keyword Library for Detecting Symptom Talk in Oncology Conversations"	{'language', 'for', 'in', 'processing', '"', 'talk', 'conversations', 'and', 'oncology', 'evaluating', 'a', 'natural', 'keyword', 'detecting', 'library', 'symptom', 'developing'}
"Developing and Evaluating a Natural Language Processing Keyword Library for Detecting Symptom Talk in Oncology Conversations: Insights and Limitations for Computational Models"	"Developing and Evaluating a Natural Language Processing Keyword Library for Detecting Symptom Talk in Oncology Conversations: Insights and Challenges"	"Developing and Evaluating a Natural Language Processing Keyword Library for Detecting Symptom Talk: Insights from a Secondary Analysis of Oncology Conversations"	{':', 'for', 'library', 'conversations', '"', 'talk', 'keyword', 'analysis', 'insights', 'from', 'secondary', 'processing', 'of', 'oncology', 'a', 'natural', 'developing', 'language', 'evaluating', 'symptom', 'detecting', 'and'}
"Developing and Evaluating a Natural Language Processing Keyword Library for Detecting Symptom Talk in Oncology Conversations: Insights and Limitations for Computational Models"	"Developing and Evaluating a Natural Language Processing Keyword Library for Detecting Symptom Talk in Oncology Conversations: Insights and Limitations for Computational Models"	"Towards Enhanced Symptom Detection in Clinical Conversations: Developing and Evaluating a Natural Language Processing Keyword Library Using the PRO-CTCAE Framework"	{':', 'towards', 'library', 'conversations', 'in', '"', 'the', 'enhanced', 'detection', 'keyword', 'using', 'clinical', 'processing', 'a', 'natural', 'developing', 'framework', 'language', 'evaluating', 'symptom', 'pro-ctcae', 'and'}
"Developing and Evaluating a Natural Language Processing Keyword Library for Detecting Symptom Talk in Oncology Conversations: Insights and Limitations for Computational Models"	"Advancing Symptom Detection in Clinical Conversations: Development and Evaluation of a Natural Language Processing Keyword Library"	"Developing and Evaluating a Natural Language Processing Keyword Library for Detecting Symptom Talk in Oncology Conversations"	{'language', 'for', 'in', 'processing', '"', 'talk', 'conversations', 'and', 'oncology', 'evaluating', 'a', 'natural', 'keyword', 'detecting', 'library', 'symptom', 'developing'}
"Developing and Evaluating a Natural Language Processing Keyword Library for Detecting Symptom Talk in Oncology Conversations: Insights and Limitations for Computational Models"	"Developing and Evaluating a Natural Language Processing Keyword Library for Detecting Symptom Talk in Oncology Conversations"	"The Development and Evaluation of a Keyword Library for Detecting Symptom Talk in Oncology Conversations: Insights for Future Computational Models and Real-Time Detection"	{':', 'for', 'library', 'development', 'conversations', 'evaluation', 'future', 'in', 'models', '"', 'talk', 'the', 'detection', 'keyword', 'real-time', 'insights', 'of', 'oncology', 'a', 'computational', 'symptom', 'detecting', 'and'}
"Developing and Evaluating a Natural Language Processing Keyword Library for Detecting Symptom Talk in Oncology Conversations: Insights and Limitations for Computational Models"	"Developing a Keyword Library for Detecting Symptom Talk in Oncology Conversations: Performance Evaluation and Insights for Future Model Building"	"Developing and Evaluating a Natural Language Processing Keyword Library for Detecting Symptom Talk in Oncology Conversations"	{'language', 'for', 'in', 'processing', '"', 'talk', 'conversations', 'and', 'oncology', 'evaluating', 'a', 'natural', 'keyword', 'detecting', 'library', 'symptom', 'developing'}
"Developing and Evaluating a Natural Language Processing Keyword Library for Detecting Symptom Talk in Oncology Conversations: Insights and Limitations for Computational Models"	"Developing and Evaluating a Natural Language Processing Keyword Library for Detecting Symptom Talk in Oncology Conversations: Insights and Limitations"	"Advancing Symptom Detection in Clinical Conversations: Development and Evaluation of a Natural Language Processing Keyword Library"	{'evaluation', 'language', 'clinical', 'in', ':', 'processing', 'library', '"', 'of', 'and', 'a', 'detection', 'advancing', 'symptom', 'natural', 'keyword', 'development', 'conversations'}
"Developing and Evaluating a Natural Language Processing Keyword Library for Detecting Symptom Talk in Oncology Conversations: Insights and Limitations for Computational Models"	"Advancing Symptom Detection in Clinical Conversations: Development and Evaluation of a Natural Language Processing Keyword Library"	"Advancing Computational Methods for Detecting Symptom Talk: Development and Evaluation of a Natural Language Processing Keyword Library"	{':', 'library', 'for', 'development', 'evaluation', '"', 'talk', 'keyword', 'methods', 'processing', 'of', 'a', 'advancing', 'natural', 'language', 'computational', 'symptom', 'detecting', 'and'}
"Developing and Evaluating a Natural Language Processing Keyword Library for Detecting Symptom Talk in Oncology Conversations: Insights and Limitations for Computational Models"	"Advancing Symptom Detection in Clinical Conversations: Development and Evaluation of a Natural Language Processing Keyword Library"	"Developing and Evaluating a Keyword Library for Detecting Symptom Talk in Oncology Conversations: Insights and Limitations from a Secondary Analysis"	{':', 'limitations', 'for', 'library', 'conversations', 'in', '"', 'talk', 'keyword', 'analysis', 'insights', 'from', 'secondary', 'oncology', 'a', 'developing', 'evaluating', 'symptom', 'detecting', 'and'}
"Developing and Evaluating a Natural Language Processing Keyword Library for Detecting Symptom Talk in Oncology Conversations: Insights and Limitations for Computational Models"	"Developing and Evaluating a Natural Language Processing Keyword Library for Detecting Symptom Talk in Oncology Conversations: Insights and Limitations for Computational Models"	"Utilizing Natural Language Processing for Detecting Symptom Talk in Clinical Conversations: Development and Evaluation of a PRO-CTCAE Focused Keyword Library"	{':', 'for', 'focused', 'development', 'conversations', 'library', 'evaluation', 'in', '"', 'talk', 'keyword', 'clinical', 'processing', 'of', 'natural', 'a', 'utilizing', 'language', 'symptom', 'pro-ctcae', 'detecting', 'and'}
"Developing and Evaluating a Natural Language Processing Keyword Library for Detecting Symptom Talk in Oncology Conversations: Insights and Limitations for Computational Models"	"Developing and Evaluating a Natural Language Processing Keyword Library for Detecting Symptom Talk in Oncology Conversations"	"Uncovering the Ambiguity: Developing and Evaluating a Keyword Library for Detecting Symptoms in Clinical Conversations"	{'clinical', 'for', 'in', ':', '"', 'uncovering', 'conversations', 'and', 'the', 'ambiguity', 'evaluating', 'symptoms', 'a', 'detecting', 'keyword', 'library', 'developing'}
"Developing and Evaluating a Natural Language Processing Keyword Library for Detecting Symptom Talk in Oncology Conversations: Insights and Limitations for Computational Models"	"Developing and Evaluating a Natural Language Processing Keyword Library for Detecting Symptom Talk in Oncology Conversations: Insights and Limitations"	"Developing and Evaluating a Keyword Library for Detecting Symptom Talk in Oncology Conversations: Insights for Future Computational Models"	{':', 'for', 'library', 'conversations', 'future', 'in', 'models', '"', 'talk', 'keyword', 'insights', 'oncology', 'a', 'developing', 'computational', 'evaluating', 'symptom', 'detecting', 'and'}
"Developing and Evaluating a Natural Language Processing Keyword Library for Detecting Symptom Talk in Oncology Conversations: Insights and Limitations for Computational Models"	"Developing and Evaluating a Natural Language Processing Keyword Library for Detecting Symptom Talk in Oncology Conversations: Insights from a Secondary Analysis"	"Developing an Advanced Computational Model for Detecting Symptom Talk in Clinical Conversations: Insights from a Natural Language Processing Keyword Library and Qualitative Analysis"	{':', 'for', 'library', 'conversations', 'an', 'in', 'advanced', 'model', '"', 'talk', 'keyword', 'analysis', 'insights', 'from', 'clinical', 'processing', 'qualitative', 'a', 'natural', 'developing', 'language', 'computational', 'symptom', 'detecting', 'and'}
"Developing and Evaluating a Natural Language Processing Keyword Library for Detecting Symptom Talk in Oncology Conversations: Insights and Limitations for Computational Models"	"Developing and Evaluating a Natural Language Processing Keyword Library for Detecting Symptom Talk in Oncology Conversations: Insights and Limitations for Computational Models"	"Developing and Evaluating a Natural Language Processing Keyword Library for Detecting Symptom Talk in Oncology Conversations: Insights and Limitations"	{':', 'limitations', 'for', 'library', 'conversations', 'in', '"', 'talk', 'keyword', 'insights', 'processing', 'oncology', 'a', 'natural', 'developing', 'language', 'evaluating', 'symptom', 'detecting', 'and'}
"Developing and Evaluating a Natural Language Processing Keyword Library for Detecting Symptom Talk in Oncology Conversations: Insights and Limitations for Computational Models"	"Developing and Evaluating a Natural Language Processing Keyword Library for Detecting Symptom Talk in Oncology Conversations: Insights and Limitations for Computational Models"	"Developing a Keyword Library for Detecting Symptom Talk in Oncology Conversations: Insights from a Computational Study"	{'study', 'for', 'in', ':', '"', 'talk', 'conversations', 'computational', 'oncology', 'a', 'detecting', 'keyword', 'symptom', 'library', 'developing', 'insights', 'from'}
"Developing and Evaluating a Natural Language Processing Keyword Library for Detecting Symptom Talk in Oncology Conversations: Insights and Limitations for Computational Models"	"Advancing Computational Methods for Detecting Symptom Talk in Oncology Conversations: A Natural Language Processing Approach"	"Advancing Symptom Detection in Clinical Conversations through Natural Language Processing: A Case Study in Oncology Care"	{'language', 'clinical', 'in', 'processing', ':', '"', 'through', 'case', 'oncology', 'natural', 'detection', 'advancing', 'symptom', 'a', 'conversations', 'care', 'study'}
"Developing and Evaluating a Natural Language Processing Keyword Library for Detecting Symptom Talk in Oncology Conversations: Insights and Limitations for Computational Models"	"Developing and Evaluating a Natural Language Processing Keyword Library for Detecting Symptom Talk in Oncology Conversations: Insights for Future Computational Models"	"Developing a Natural Language Processing Keyword Library for Detecting Symptom Talk from Transcribed Clinical Conversations"	{'language', 'clinical', 'for', 'processing', '"', 'talk', 'conversations', 'natural', 'a', 'keyword', 'detecting', 'library', 'symptom', 'developing', 'transcribed', 'from'}
"Developing and Evaluating a Natural Language Processing Keyword Library for Detecting Symptom Talk in Oncology Conversations: Insights and Limitations for Computational Models"	"Developing and Evaluating a Natural Language Processing Keyword Library for Detecting Symptom Talk in Oncology Conversations: Insights for Future Model Building"	"Advancing Computational Methods for Detecting Symptoms in Clinical Conversations: A Natural Language Processing Approach"	{'methods', 'clinical', 'language', 'approach', 'in', ':', 'processing', 'computational', '"', 'symptoms', 'detecting', 'advancing', 'a', 'natural', 'for', 'conversations'}
"Developing and Evaluating a Natural Language Processing Keyword Library for Detecting Symptom Talk in Oncology Conversations: Insights and Limitations for Computational Models"	"Advancing Symptom Detection in Clinical Conversations: Development and Evaluation of a Natural Language Processing Keyword Library"	"Developing a Natural Language Processing Keyword Library for Detecting Symptom Talk in Transcribed Oncology Conversations: Insights and Limitations from a Computational Analysis"	{':', 'limitations', 'for', 'library', 'conversations', 'in', '"', 'talk', 'keyword', 'analysis', 'insights', 'transcribed', 'from', 'processing', 'oncology', 'natural', 'a', 'developing', 'language', 'computational', 'symptom', 'detecting', 'and'}
"Developing and Evaluating a Natural Language Processing Keyword Library for Detecting Symptom Talk in Oncology Conversations: Insights and Limitations for Computational Models"	"Developing and Evaluating a Natural Language Processing Keyword Library for Detecting Symptom Talk in Oncology Conversations: Insights and Limitations"	"Identifying and Classifying Symptom Talk in Clinical Conversations: Evaluation of a Natural Language Processing Keyword Library and Insights for Future Model Building"	{'building', ':', 'library', 'for', 'conversations', 'evaluation', 'future', 'in', 'classifying', 'model', '"', 'talk', 'keyword', 'insights', 'clinical', 'processing', 'identifying', 'of', 'a', 'natural', 'language', 'symptom', 'and'}
"Developing and Evaluating a Natural Language Processing Keyword Library for Detecting Symptom Talk in Oncology Conversations: Insights and Limitations for Computational Models"	"Developing and Evaluating a Natural Language Processing Keyword Library for Detecting Symptom Talk in Oncology Conversations: Insights and Limitations for Computational Models"	"Exploring the Utility and Limitations of a Natural Language Processing Keyword Library for Detecting Symptom Talk in Clinical Conversations: Insights from an Oncology Setting"	{':', 'limitations', 'for', 'library', 'conversations', 'an', 'in', '"', 'talk', 'the', 'keyword', 'utility', 'exploring', 'insights', 'from', 'clinical', 'processing', 'setting', 'of', 'oncology', 'a', 'natural', 'language', 'symptom', 'detecting', 'and'}
"Developing and Evaluating a Natural Language Processing Keyword Library for Detecting Symptom Talk in Oncology Conversations: Insights and Limitations for Computational Models"	"Developing and Evaluating a Natural Language Processing Keyword Library for Detecting Symptom Talk in Oncology Conversations: Insights and Limitations for Computational Models"	"Advancing Computational Methods for Detecting Symptom Talk: Development and Evaluation of a Natural Language Processing Keyword Library"	{':', 'library', 'for', 'development', 'evaluation', '"', 'talk', 'keyword', 'methods', 'processing', 'of', 'a', 'advancing', 'natural', 'language', 'computational', 'symptom', 'detecting', 'and'}
"Developing and Evaluating a Natural Language Processing Keyword Library for Detecting Symptom Talk in Oncology Conversations: Insights and Limitations for Computational Models"	"Developing and Evaluating a Natural Language Processing Keyword Library for Detecting Symptom Talk in Oncology Conversations: Insights for Future Computational Models"	"Developing and Testing a Keyword Library for Detecting Symptom Talk in Oncology Conversations: Insights and Limitations from a Natural Language Processing Analysis"	{':', 'limitations', 'for', 'library', 'conversations', 'testing', 'in', '"', 'talk', 'keyword', 'analysis', 'insights', 'from', 'processing', 'oncology', 'a', 'natural', 'developing', 'language', 'symptom', 'detecting', 'and'}
"Developing and Evaluating a Natural Language Processing Keyword Library for Detecting Symptom Talk in Oncology Conversations: Insights and Limitations for Computational Models"	"Advancing Symptom Detection in Clinical Conversations: Development and Evaluation of a Natural Language Processing Keyword Library"	"Developing and Evaluating a Keyword Library for Detecting Symptom Talk in Oncology Conversations: Implications for Computational Models and Real-Time Application"	{':', 'for', 'library', 'conversations', 'in', 'models', '"', 'talk', 'keyword', 'real-time', 'oncology', 'a', 'application', 'developing', 'computational', 'evaluating', 'symptom', 'detecting', 'implications', 'and'}
"Developing and Evaluating a Natural Language Processing Keyword Library for Detecting Symptom Talk in Oncology Conversations: Insights and Limitations for Computational Models"	"Developing and Evaluating a Natural Language Processing Keyword Library for Detecting Symptom Talk: Insights from an Oncology Conversation Dataset"	"Developing and Evaluating a Natural Language Processing Keyword Library for Detecting Symptom Talk in Oncology Conversations: Insights for Future Model Building"	{'building', ':', 'for', 'library', 'conversations', 'future', 'in', 'model', '"', 'talk', 'keyword', 'insights', 'processing', 'oncology', 'a', 'natural', 'developing', 'language', 'evaluating', 'symptom', 'detecting', 'and'}
"Developing and Evaluating a Natural Language Processing Keyword Library for Detecting Symptom Talk in Oncology Conversations: Insights and Limitations for Computational Models"	"Developing and Evaluating a Keyword Library for Detecting Symptom Talk in Oncology Conversations: Insights and Limitations for Computational Models"	"Developing and Evaluating a Natural Language Processing Keyword Library for Symptom Detection in Oncology Conversations: Insights from a Secondary Analysis"	{':', 'for', 'library', 'conversations', 'in', '"', 'detection', 'keyword', 'analysis', 'insights', 'from', 'secondary', 'processing', 'oncology', 'a', 'natural', 'developing', 'language', 'evaluating', 'symptom', 'and'}
"Developing and Evaluating a Natural Language Processing Keyword Library for Detecting Symptom Talk in Oncology Conversations: Insights and Limitations for Computational Models"	"Developing and Evaluating a Natural Language Processing Keyword Library for Symptom Detection in Oncology Conversations"	"Developing and Evaluating a Natural Language Processing Keyword Library for Detecting Symptom Talk in Oncology Conversations: Insights from a Secondary Analysis of the Communication in Oncologist-Patient Encounters Trial"	{'encounters', 'oncologist-patient', ':', 'for', 'library', 'conversations', 'in', '"', 'talk', 'the', 'keyword', 'analysis', 'insights', 'from', 'secondary', 'processing', 'communication', 'of', 'oncology', 'a', 'natural', 'developing', 'language', 'trial', 'evaluating', 'symptom', 'detecting', 'and'}
"Developing and Evaluating a Natural Language Processing Keyword Library for Detecting Symptom Talk in Oncology Conversations: Insights and Limitations for Computational Models"	"Developing and Evaluating a Natural Language Processing Keyword Library for Detecting Symptom Talk in Oncology Conversations: Insights and Limitations for Computational Models"	"Towards Automatic Symptom Detection: Developing and Evaluating a Natural Language Processing Keyword Library for Clinical Conversations"	{'language', 'clinical', 'for', ':', 'processing', 'library', '"', 'automatic', 'conversations', 'and', 'evaluating', 'towards', 'a', 'detection', 'symptom', 'natural', 'keyword', 'developing'}
"Developing and Evaluating a Natural Language Processing Keyword Library for Detecting Symptom Talk in Oncology Conversations: Insights and Limitations for Computational Models"	"Developing and Evaluating a Natural Language Processing Keyword Library for Detecting Symptom Talk in Oncology Conversations: Insights and Limitations from a Secondary Analysis"	"Developing and Evaluating a Natural Language Processing Keyword Library for Detecting Symptom Talk in Oncologist-Patient Conversations"	{'language', 'oncologist-patient', 'for', 'in', 'processing', '"', 'talk', 'conversations', 'and', 'evaluating', 'a', 'natural', 'keyword', 'detecting', 'library', 'symptom', 'developing'}
"Developing and Evaluating a Natural Language Processing Keyword Library for Detecting Symptom Talk in Oncology Conversations: Insights and Limitations for Computational Models"	"Advancing Computational Methods for Detecting Symptom Talk in Oncology Conversations: Development and Evaluation of a Natural Language Processing Keyword Library"	"Utilizing Natural Language Processing to Detect Symptom Talk in Clinical Conversations: Development and Evaluation of a Keyword Library"	{':', 'library', 'development', 'conversations', 'evaluation', 'in', '"', 'talk', 'keyword', 'clinical', 'processing', 'to', 'of', 'natural', 'a', 'utilizing', 'language', 'detect', 'symptom', 'and'}
"Developing and Evaluating a Natural Language Processing Keyword Library for Detecting Symptom Talk in Oncology Conversations: Insights and Limitations for Computational Models"	"Developing and Evaluating a Natural Language Processing Keyword Library for Detecting Symptom Talk in Oncology Conversations: Insights for Future Model Building"	"Symptom Talk Detection in Oncology Conversations: Development and Evaluation of a Natural Language Processing Keyword Library"	{'evaluation', 'language', 'in', ':', 'processing', 'library', '"', 'talk', 'of', 'and', 'oncology', 'a', 'detection', 'symptom', 'natural', 'keyword', 'development', 'conversations'}
"Developing and Evaluating a Natural Language Processing Keyword Library for Detecting Symptom Talk in Oncology Conversations: Insights and Limitations for Computational Models"	"Developing and Evaluating a Natural Language Processing Keyword Library for Detecting Symptom Talk in Oncology Conversations: Insights and Limitations for Future Computational Models"	"Developing and Testing a Natural Language Processing Keyword Library for Detecting Symptom Talk in Clinical Conversations: Insights from an Oncology Database"	{':', 'for', 'library', 'conversations', 'an', 'database', 'testing', 'in', '"', 'talk', 'keyword', 'insights', 'from', 'clinical', 'processing', 'oncology', 'a', 'natural', 'developing', 'language', 'symptom', 'detecting', 'and'}
"Developing and Evaluating a Natural Language Processing Keyword Library for Detecting Symptom Talk in Oncology Conversations: Insights and Limitations for Computational Models"	"Developing and Evaluating a Natural Language Processing Keyword Library for Detecting Symptom Talk in Oncology Conversations: Insights for Future Model Building"	"Developing and Evaluating a Natural Language Processing Keyword Library for Detecting Symptom Talk in Oncology Conversations: Insights and Limitations"	{':', 'limitations', 'for', 'library', 'conversations', 'in', '"', 'talk', 'keyword', 'insights', 'processing', 'oncology', 'a', 'natural', 'developing', 'language', 'evaluating', 'symptom', 'detecting', 'and'}
"Developing and Evaluating a Natural Language Processing Keyword Library for Detecting Symptom Talk in Oncology Conversations: Insights and Limitations for Computational Models"	"Developing and Evaluating a Natural Language Processing Keyword Library for Detecting Symptom Talk in Oncology Conversations"	"Developing and Evaluating a Keyword Library for Computational Detection of Symptom Talk in Oncology Conversations: Insights from a Secondary Analysis"	{':', 'for', 'library', 'conversations', 'in', '"', 'talk', 'detection', 'keyword', 'analysis', 'insights', 'from', 'secondary', 'of', 'oncology', 'a', 'developing', 'computational', 'evaluating', 'symptom', 'and'}
"Developing and Evaluating a Natural Language Processing Keyword Library for Detecting Symptom Talk in Oncology Conversations: Insights and Limitations for Computational Models"	"Developing a Natural Language Processing Keyword Library for Detecting Symptom Talk in Oncology Conversations: Insights from a Secondary Analysis of the Communication in Oncologist-Patient Encounters Trial"	"Detecting Symptom Talk in Oncology Conversations: Development and Performance Evaluation of a Natural Language Processing Keyword Library"	{':', 'library', 'development', 'conversations', 'evaluation', 'in', '"', 'talk', 'keyword', 'processing', 'of', 'oncology', 'a', 'natural', 'language', 'performance', 'symptom', 'detecting', 'and'}
"Developing and Evaluating a Natural Language Processing Keyword Library for Detecting Symptom Talk in Oncology Conversations: Insights and Limitations for Computational Models"	"Developing and Evaluating a Keyword Library for Detecting Symptom Talk in Oncology Conversations: Insights and Limitations for Computational Models"	"Developing and Evaluating a Natural Language Processing Keyword Library for Detecting Symptom Talk: Insights from Transcribed Clinical Conversations in Oncology"	{':', 'for', 'library', 'conversations', 'in', '"', 'talk', 'keyword', 'transcribed', 'insights', 'from', 'clinical', 'processing', 'oncology', 'a', 'natural', 'developing', 'language', 'evaluating', 'symptom', 'detecting', 'and'}
"Developing and Evaluating a Natural Language Processing Keyword Library for Detecting Symptom Talk in Oncology Conversations: Insights and Limitations for Computational Models"	"Developing and Evaluating a Keyword Library for Detecting Symptom Talk in Oncology Conversations: Insights and Limitations for Computational Models"	"Developing a Keyword Library for Detecting Symptom Talk in Oncology Conversations: Insights and Limitations from a Natural Language Processing Study"	{':', 'limitations', 'for', 'library', 'conversations', 'study', 'in', '"', 'talk', 'keyword', 'insights', 'from', 'processing', 'oncology', 'a', 'natural', 'developing', 'language', 'symptom', 'detecting', 'and'}
"Developing and Evaluating a Natural Language Processing Keyword Library for Detecting Symptom Talk in Oncology Conversations: Insights and Limitations for Computational Models"	"Developing and Evaluating a Natural Language Processing Keyword Library for Detecting Symptom Talk in Oncology Conversations"	"Developing and Evaluating a Natural Language Processing Keyword Library for Detecting Symptom Talk in Oncology Conversations: Insights for Future Model Building"	{'building', ':', 'for', 'library', 'conversations', 'future', 'in', 'model', '"', 'talk', 'keyword', 'insights', 'processing', 'oncology', 'a', 'natural', 'developing', 'language', 'evaluating', 'symptom', 'detecting', 'and'}
"Developing and Evaluating a Natural Language Processing Keyword Library for Detecting Symptom Talk in Oncology Conversations: Insights and Limitations for Computational Models"	"Developing and Evaluating a Natural Language Processing Keyword Library for Detecting Symptom Talk in Oncology Conversations: Insights and Limitations for Future Model Building"	"Developing and Evaluating a Natural Language Processing Keyword Library for Symptom Detection in Oncology Conversations: Insights and Limitations from a Secondary Analysis"	{':', 'limitations', 'for', 'library', 'conversations', 'in', '"', 'detection', 'keyword', 'analysis', 'insights', 'from', 'secondary', 'processing', 'oncology', 'a', 'natural', 'developing', 'language', 'evaluating', 'symptom', 'and'}
"Developing and Evaluating a Natural Language Processing Keyword Library for Detecting Symptom Talk in Oncology Conversations: Insights and Limitations for Computational Models"	"Developing and Evaluating a Natural Language Processing Keyword Library for Detecting Symptom Talk in Oncology Conversations"	"Developing and Evaluating a Natural Language Processing Keyword Library for Detecting Symptom Talk in Oncology Conversations: Insights from a Secondary Analysis of 121 Transcripts"	{':', 'transcripts', 'for', 'library', '121', 'conversations', 'in', '"', 'talk', 'keyword', 'analysis', 'insights', 'from', 'secondary', 'processing', 'of', 'oncology', 'a', 'natural', 'developing', 'language', 'evaluating', 'symptom', 'detecting', 'and'}
"Developing and Evaluating a Natural Language Processing Keyword Library for Detecting Symptom Talk in Oncology Conversations: Insights and Limitations for Computational Models"	"Developing and Evaluating a Natural Language Processing Keyword Library for Detecting Symptom Talk in Oncology Conversations: Insights and Limitations for Future Computational Models"	"Creating and Evaluating a Natural Language Processing Keyword Library for Detecting Symptoms in Oncology Conversations"	{'language', 'for', 'in', 'processing', '"', 'conversations', 'creating', 'symptoms', 'evaluating', 'oncology', 'a', 'natural', 'keyword', 'detecting', 'library', 'and'}
"Developing and Evaluating a Natural Language Processing Keyword Library for Detecting Symptom Talk in Oncology Conversations: Insights and Limitations for Computational Models"	"Developing and Evaluating a Natural Language Processing Keyword Library for Detecting Symptom Talk: Insights from an Oncology Conversation Dataset"	"Unlocking the Potential of Natural Language Processing to Detect Symptom Talk in Outpatient Oncology Conversations: A Keyword Library Development and Evaluation Study"	{':', 'library', 'development', 'conversations', 'study', 'evaluation', 'unlocking', 'in', '"', 'talk', 'the', 'keyword', 'processing', 'of', 'to', 'oncology', 'outpatient', 'natural', 'a', 'potential', 'language', 'detect', 'symptom', 'and'}
