# Supplementary material for: The Temperature Feature of ChatGPT: Modifying Creativity for Clinical Research
Source: JMIR Hum Factors. 2024 Mar 8;11:e53559. doi: 10.2196/53559 (PMC10960206; doi:10.2196/53559)
Supplement: Multimedia Appendix 1 [file humanfactors_v11i1e53559_app1.zip › Appendix/gpt-3.5-turbo-instruct_tweet.csv]

0.0	0.5	1.0	tokenized_tweets
"New study uses natural language processing to develop a keyword library for detecting symptom talk in oncology conversations. Results show potential for advanced computational models to improve patient care. #symptomdetection #oncology #computationalmethods"	"New study shows the potential of computational methods in detecting patient symptoms. Keyword library developed and tested on oncology conversations, revealing insights for future model building. Exciting possibilities for real-time detection at scale! #healthtech #patientsymptoms"	"Computational methods for detecting symptoms are crucial in improving patient care. This study developed & tested a keyword library to detect symptom talk in oncology conversations. Insights for model building & advancements in speech-to-text for real-time detection. #PatientCare #SymptomDetection"	{'methods', 'computational', '#symptomdetection', 'oncology', 'in', 'real-time', 'patient', 'study', 'talk', '"', 'this', 'advancements', 'conversations', 'model', 'detection', '&', '.', 'care', 'detecting', 'detect', 'symptom', 'a', 'keyword', 'to', 'library', 'building', 'speech-to-text', 'are', 'crucial', 'tested', 'developed', 'insights', '#patientcare', 'improving', 'symptoms', 'for'}
"New study uses natural language processing to develop a keyword library for detecting symptom talk in oncology conversations. Results show potential for advanced computational models to improve patient care. #symptomdetection #oncology #computationalmethods"	"Computational methods for detecting symptoms can help us better understand patient suffering. This study developed a keyword library and found that physical symptoms are easier to detect than psychological ones. More advanced models are needed for accurate detection. #healthcare #symptomdetection"	"Finding and addressing patient suffering is crucial in healthcare. Our study developed and tested a keyword library to detect symptoms in oncology conversations, showing potential for improving patient care. Let's continue to use technology for better health outcomes. #PatientCare #HealthTech"	{'#healthtech', 'finding', 'oncology', "let's", 'in', 'continue', 'suffering', 'patient', 'outcomes', 'study', '"', 'use', 'and', 'health', 'conversations', '.', 'healthcare', 'care', 'detect', ',', 'a', 'keyword', 'to', 'library', 'addressing', 'potential', 'crucial', 'tested', 'developed', 'for', 'better', 'technology', 'improving', '#patientcare', 'is', 'our', 'symptoms', 'showing'}
"New study uses natural language processing to develop a keyword library for detecting symptom talk in oncology conversations. Results show potential for advanced computational models to improve patient care. #symptomdetection #oncology #computationalmethods"	"New study shows how computational methods can help detect patient suffering through symptom talk. Findings suggest the need for advanced models to capture the complexity of symptom communication. #healthcare #computationalmethods #patientcare"	"New study shows natural language processing can help detect symptoms in patient conversations. With 1320 keywords and an F1 score of 0.82, this could improve patient care and advance computational models. Exciting potential for real-time detection!" #healthtech #patientcare #computationalmethods	{'exciting', '#computationalmethods', 'computational', '#healthtech', 'processing', '1320', 'can', 'in', 'real-time', 'patient', 'f1', 'study', '"', 'help', 'this', 'and', 'an', 'new', 'keywords', 'shows', 'conversations', 'detection', '.', 'score', 'care', 'detect', 'advance', ',', 'models', 'potential', 'natural', 'with', '0.82', '#patientcare', 'language', 'of', 'symptoms', 'improve', '!', 'co…
"New study uses natural language processing to develop a keyword library for detecting symptom talk in oncology conversations. Results show potential for advanced computational models to improve patient care. #symptomdetection #oncology #computationalmethods"	"New study develops keyword library to detect symptom talk in oncology conversations, providing insights for future model building and improving patient care. #computationalmethods #patientoutcomes #oncologyresearch"	"Uncovering patient suffering through technology: A new keyword library shows promising results in detecting symptoms from transcribed cancer conversations. But with linguistic ambiguity and the need for advanced models, there's still ground to cover in improving patient care. #PatientSymptoms #AI #HealthTech"	{'promising', 'advanced', '#healthtech', 'transcribed', 'but', 'in', 'the', 'suffering', 'patient', '"', 'need', 'linguistic', 'uncovering', 'cancer', 'and', '#ai', 'new', 'shows', 'conversations', '.', 'cover', 'care', 'through', 'detecting', 'still', ',', 'a', 'keyword', 'models', 'to', 'library', "there's", 'results', 'ambiguity', 'with', '#patientsymptoms', 'technology', 'improving', 'symptom…
"New study uses natural language processing to develop a keyword library for detecting symptom talk in oncology conversations. Results show potential for advanced computational models to improve patient care. #symptomdetection #oncology #computationalmethods"	"New study uses natural language processing to detect symptoms in patient conversations, providing insights for future model building. Results show potential for advanced computational methods to improve symptom detection in clinical settings. #healthtech #naturallanguageprocessing"	"Computational methods to detect symptoms enhance patient care - new study develops keyword library for accurate detection and insight generation. #oncology #patientcare #research"	{'methods', 'computational', 'insight', 'enhance', 'patient', 'study', '"', '#oncology', 'accurate', 'and', 'new', 'detection', '.', 'care', 'generation', 'detect', 'keyword', 'to', 'library', '#research', '-', '#patientcare', 'symptoms', 'develops', 'for'}
"New study uses natural language processing to develop a keyword library for detecting symptom talk in oncology conversations. Results show potential for advanced computational models to improve patient care. #symptomdetection #oncology #computationalmethods"	"New study develops keyword library to detect patient symptoms in oncology conversations, highlighting the need for advanced computational models in healthcare. #PatientCare #HealthTech #Oncology"	"Attention healthcare providers! Our study shows the power of computational methods in detecting symptom talk to improve patient care. Our keyword library has high accuracy, but the complexity of symptom communication calls for more advanced models to assist in real-time detection. #PatientCare #ComputationalMethods #SymptomDetection."	{'methods', '#computationalmethods', 'computational', 'complexity', '#symptomdetection', 'advanced', 'accuracy', 'but', 'in', 'the', 'attention', 'patient', 'real-time', 'study', 'talk', '"', 'shows', 'detection', '.', 'healthcare', 'care', 'communication', 'providers', 'detecting', 'symptom', ',', 'keyword', 'models', 'more', 'to', 'library', 'has', 'power', 'assist', '#patientcare', 'calls', 'o…
"New study uses natural language processing to develop a keyword library for detecting symptom talk in oncology conversations. Results show potential for advanced computational models to improve patient care. #symptomdetection #oncology #computationalmethods"	"New study uses computational methods to detect symptom talk in oncology conversations, revealing insights for future model building. Ambiguity in symptom communication poses challenges, but advancements in speech-to-text could improve real-time detection. #oncology #healthtech"	"Attention doctors and researchers! New study uses natural language processing to detect patient symptoms and gain insights for future models. Ambiguity in symptom communication found, emphasizing need for advanced computational methods in clinical conversations. #PatientCare #NLP #SymptomDetection"	{'methods', 'computational', '#symptomdetection', 'advanced', 'processing', 'uses', 'future', 'in', 'attention', 'patient', 'study', '"', 'need', 'doctors', 'clinical', 'and', 'new', 'conversations', '.', 'communication', 'detect', 'emphasizing', 'symptom', ',', '#nlp', 'researchers', 'models', 'to', 'ambiguity', 'natural', 'gain', 'insights', 'found', '#patientcare', 'language', 'symptoms', '!',…
"New study uses natural language processing to develop a keyword library for detecting symptom talk in oncology conversations. Results show potential for advanced computational models to improve patient care. #symptomdetection #oncology #computationalmethods"	"New study uses natural language processing to detect symptom talk in oncology conversations, providing insights for future model building and improving patient care. #NLP #PatientCare #Oncology"	"Our study developed a keyword library using natural language processing to detect symptom talk in oncology conversations, but the ambiguity of symptoms limits the effectiveness of rule-based methods. Future advancements in computational models and speech-to-text technology can help clinicians better attend to patient suffering. #symptoms #oncology #computationalmethods"	{'methods', '#computationalmethods', 'computational', 'processing', 'future', 'oncology', 'can', 'but', 'in', 'the', 'patient', 'suffering', 'study', 'talk', '"', 'help', 'using', '#oncology', 'advancements', 'and', 'conversations', 'attend', '.', 'detect', 'symptom', ',', 'a', 'keyword', 'rule-based', 'models', 'to', 'library', '#symptoms', 'speech-to-text', 'ambiguity', 'developed', 'natural', …
"New study uses natural language processing to develop a keyword library for detecting symptom talk in oncology conversations. Results show potential for advanced computational models to improve patient care. #symptomdetection #oncology #computationalmethods"	"New study uses natural language processing to develop keyword library for detecting symptom talk in oncology conversations. Results show potential for advanced computational models to improve patient care. #symptomdetection #oncology #healthcare"	"Our study found that a keyword library developed through a combination of techniques can effectively detect symptom talk in clinical conversations with an F1 score of 0.82. However, challenges in detecting psychological symptoms show the need for advanced computational models in addressing patient suffering. #healthtech #patientcare #symptomdetection"	{'computational', '#symptomdetection', 'advanced', '#healthtech', 'can', 'in', 'the', 'patient', 'suffering', 'combination', 'f1', 'study', 'talk', '"', 'need', 'clinical', 'an', 'conversations', '.', 'score', 'through', 'detecting', 'detect', 'symptom', 'that', 'a', 'keyword', ',', 'challenges', 'models', 'library', 'addressing', 'developed', 'for', 'with', '0.82', 'found', '#patientcare', 'effe…
"New study uses natural language processing to develop a keyword library for detecting symptom talk in oncology conversations. Results show potential for advanced computational models to improve patient care. #symptomdetection #oncology #computationalmethods"	"New study shows potential for computational methods to detect and track patient symptoms through natural language processing. Exciting insights and opportunities for future models to improve symptom communication in healthcare. #healthtech #NLP #patientcare"	"New study shows the power of #computational methods in detecting and understanding patient suffering. Exciting developments in natural language processing for symptom talk detection could lead to more targeted treatment. #patientcare #oncology"	{'methods', 'exciting', '#computational', 'targeted', 'processing', 'in', 'the', 'suffering', 'patient', 'study', 'talk', '"', '#oncology', 'and', 'new', 'shows', 'detection', '.', 'developments', 'lead', 'detecting', 'symptom', 'more', 'to', 'natural', 'power', 'understanding', '#patientcare', 'language', 'of', 'treatment', 'could', 'for'}
"New study uses natural language processing to develop a keyword library for detecting symptom talk in oncology conversations. Results show potential for advanced computational models to improve patient care. #symptomdetection #oncology #computationalmethods"	"Computational methods for detecting symptoms can improve patient care. This study developed a keyword library for symptom talk and found that physical symptoms are easier to detect than psychological ones. More advanced models could revolutionize symptom detection in clinical conversations. #healthtech #patientcare"	Exciting new research shows the potential for computational methods to help detect symptoms during patient conversations. Via natural language processing, a library of keywords was created, leading to improved detection of physical symptoms but also revealing limitations in capturing psychological symptoms. #HealthTech #PatientCare	{'methods', 'exciting', 'improved', 'computational', '#healthtech', 'processing', 'revealing', 'but', 'in', 'the', 'patient', 'help', 'was', 'new', 'shows', 'keywords', 'during', 'conversations', 'physical', 'detection', '.', 'detect', ',', 'a', 'research', 'to', 'library', 'capturing', 'potential', 'natural', 'limitations', 'leading', '#patientcare', 'created', 'language', 'via', 'symptoms', 'of…
"New study uses natural language processing to develop a keyword library for detecting symptom talk in oncology conversations. Results show potential for advanced computational models to improve patient care. #symptomdetection #oncology #computationalmethods"	"New study uses natural language processing to detect symptom talk in clinical conversations, shedding light on patient suffering and potential for advanced computational models. #healthtech #patientsupport #NLP"	"Is #computationalmethod the key to better #patientsuffering? A new natural language processing keyword library shows promise in detecting symptom talk in cancer conversations, paving the way for more advanced models to improve patient care. #PROCTCAE #oncology #healthtech"	{'promise', 'advanced', '#healthtech', 'processing', '#computationalmethod', '#patientsuffering', 'in', 'the', 'paving', 'patient', 'talk', '"', '#oncology', 'cancer', 'new', '?', 'shows', 'conversations', '.', 'care', 'detecting', 'key', 'symptom', ',', 'a', 'keyword', 'models', 'more', 'to', 'library', 'natural', 'better', '#proctcae', 'way', 'language', 'is', 'improve', 'for'}
"New study uses natural language processing to develop a keyword library for detecting symptom talk in oncology conversations. Results show potential for advanced computational models to improve patient care. #symptomdetection #oncology #computationalmethods"	"New study uses natural language processing to detect symptom talk in patient-doctor conversations, highlighting the need for advanced computational models to improve patient care. #healthtech #patientcommunication #computationalmethods"	"New study shows that a natural language processing keyword library can effectively detect symptoms in oncology conversations, providing insights for future model building. #cancerresearch #NLP #patientcare"	{'processing', 'future', 'oncology', 'can', 'in', 'study', '"', 'new', 'shows', 'conversations', 'model', '#cancerresearch', '.', 'detect', 'that', 'a', 'keyword', ',', '#nlp', 'library', 'building', 'natural', 'insights', 'providing', '#patientcare', 'language', 'effectively', 'symptoms', 'for'}
"New study uses natural language processing to develop a keyword library for detecting symptom talk in oncology conversations. Results show potential for advanced computational models to improve patient care. #symptomdetection #oncology #computationalmethods"	"New study shows how computational methods can help detect symptoms in patient conversations, but challenges remain in accurately capturing psychological symptoms. Exciting potential for advanced models to improve real-time detection. #patientcare #computationalmethods #symptomdetection"	"New study uses natural language processing to detect symptom talk in oncology conversations and potentially improve patient care. Findings show a promising keyword library and pinpoint challenging areas for future model-building. #computationalmethods #patientcare"	{'promising', '#computationalmethods', 'processing', 'uses', 'future', 'oncology', 'in', 'patient', 'study', 'talk', '"', 'challenging', 'and', 'model-building', 'new', 'conversations', '.', 'care', 'pinpoint', 'detect', 'potentially', 'symptom', 'findings', 'a', 'keyword', 'to', 'library', 'areas', 'natural', '#patientcare', 'language', 'improve', 'show', 'for'}
"New study uses natural language processing to develop a keyword library for detecting symptom talk in oncology conversations. Results show potential for advanced computational models to improve patient care. #symptomdetection #oncology #computationalmethods"	"New study uses computational methods to detect symptom talk in patient-doctor conversations, providing insights for future model building. Results show potential for advanced models to improve detection of physical and psychological symptoms. #healthcare #NLP"	"New study reveals the power of computational methods in detecting patient symptoms. Keyword library developed with high accuracy, but speech ambiguity proves challenging. Future research aims to improve real-time detection in clinical conversations. #symptoms #computationalmethods #patientcare"	{'methods', '#computationalmethods', 'computational', 'proves', 'accuracy', 'future', 'but', 'in', 'the', 'real-time', 'patient', 'study', '"', 'challenging', 'clinical', 'new', 'conversations', 'detection', '.', 'detecting', ',', 'keyword', 'research', 'to', 'library', 'aims', '#symptoms', 'ambiguity', 'developed', 'with', 'power', '#patientcare', 'speech', 'of', 'symptoms', 'high', 'improve', '…
"New study uses natural language processing to develop a keyword library for detecting symptom talk in oncology conversations. Results show potential for advanced computational models to improve patient care. #symptomdetection #oncology #computationalmethods"	"New study uses natural language processing to develop keyword library for detecting patient symptoms in oncology conversations. Findings reveal challenges in detecting psychological symptoms and potential for advanced models to improve symptom communication. #healthtech #oncology #naturallanguageprocessing"	"New study uses natural language processing to develop a keyword library for detecting symptom talk in oncology conversations. Results show promise for better addressing patient suffering. #PatientCare #HealthTech"	{'develop', 'promise', '#healthtech', 'processing', 'uses', 'oncology', 'in', 'patient', 'suffering', 'study', 'talk', '"', 'new', 'conversations', '.', 'detecting', 'symptom', 'a', 'keyword', 'to', 'library', 'addressing', 'results', 'natural', 'better', '#patientcare', 'language', 'show', 'for'}
"New study uses natural language processing to develop a keyword library for detecting symptom talk in oncology conversations. Results show potential for advanced computational models to improve patient care. #symptomdetection #oncology #computationalmethods"	"New study uses natural language processing to develop a keyword library for detecting symptom talk in oncology conversations. Findings reveal challenges in detecting psychological symptoms and opportunities for advanced computational models. #healthtech #oncology"	"Breakthrough research! A new natural language processing keyword library has been developed to detect symptom talk in patient-doctor conversations, providing insights for better model building. Exciting potential for improving patient care. #healthtech #PatientCare"	{'exciting', '#healthtech', 'processing', 'in', 'patient', 'talk', '"', 'new', 'conversations', 'breakthrough', 'model', '.', 'care', 'detect', 'symptom', ',', 'a', 'keyword', 'research', 'patient-doctor', 'to', 'library', 'building', 'has', 'potential', 'natural', 'developed', 'better', 'insights', 'providing', '#patientcare', 'improving', 'language', 'been', '!', 'for'}
"New study uses natural language processing to develop a keyword library for detecting symptom talk in oncology conversations. Results show potential for advanced computational models to improve patient care. #symptomdetection #oncology #computationalmethods"	"New study shows the potential of computational methods in detecting patient symptoms through natural language processing. Exciting insights from analyzing 121 oncology conversations could lead to better understanding and treatment of suffering. #NLP #patientcare"	"Just in: new study uses natural language processing to detect patient symptoms in oncology conversations, paving the way for better understanding of patient suffering. #computationalmethods #patientsymptoms #realtime"	{'#computationalmethods', 'processing', 'uses', 'oncology', 'in', 'the', 'paving', 'patient', 'suffering', 'study', '"', 'new', 'conversations', '.', 'just', 'detect', ',', '#realtime', 'to', 'natural', 'better', '#patientsymptoms', 'understanding', 'way', 'language', 'of', 'symptoms', ':', 'for'}
"New study uses natural language processing to develop a keyword library for detecting symptom talk in oncology conversations. Results show potential for advanced computational models to improve patient care. #symptomdetection #oncology #computationalmethods"	"New study shows how computational methods can improve detection of patient symptoms in clinical conversations. Keyword library developed and tested on 121 oncology transcripts, revealing insights for future models. #symptomdetection #clinicalconversations"	"Just in: New study shows potential for computational methods to improve symptom detection in patient conversations. Keyword library tested on oncology transcripts, but challenges remain in identifying psychological symptoms. Exciting possibilities for future models and real-time detection at scale! #symptomdetection #patientcare #computationalmethods"	{'methods', 'exciting', '#computationalmethods', 'computational', '#symptomdetection', 'future', 'oncology', 'but', 'in', 'real-time', 'patient', 'study', '"', 'remain', 'scale', 'possibilities', 'and', 'new', 'shows', 'conversations', 'detection', '.', 'transcripts', 'identifying', 'just', 'at', 'symptom', ',', 'keyword', 'challenges', 'models', 'to', 'library', 'potential', 'tested', '!', '#pat…
"New study uses natural language processing to develop a keyword library for detecting symptom talk in oncology conversations. Results show potential for advanced computational models to improve patient care. #symptomdetection #oncology #computationalmethods"	"New study uses natural language processing to develop a keyword library for detecting symptom talk in oncology conversations. Results show promise for improving patient care, but challenges remain in detecting psychological symptoms. #computationalmethods #oncology #patientcare"	"Detecting and addressing patient suffering is essential in healthcare. Our study developed and evaluated a natural language processing keyword library for detecting symptom talk, revealing insights for future model building. Our findings call for advanced computational methods to improve real-time detection of symptoms in clinical conversations. #healthcare #symptomdetection #computationalmethod…	{'methods', '#computationalmethods', 'computational', '#symptomdetection', 'advanced', 'processing', 'revealing', 'future', 'in', 'real-time', 'suffering', 'patient', 'study', 'talk', '"', 'call', 'and', 'clinical', 'conversations', 'model', 'detection', '.', 'healthcare', 'evaluated', 'detecting', 'findings', 'symptom', ',', 'a', 'keyword', 'to', 'library', 'addressing', 'building', '#healthcare…
"New study uses natural language processing to develop a keyword library for detecting symptom talk in oncology conversations. Results show potential for advanced computational models to improve patient care. #symptomdetection #oncology #computationalmethods"	"New study develops keyword library for detecting symptom talk in oncology conversations, shedding light on the challenges of accurately capturing patient suffering. #computationalmethods #patientcare #oncologyresearch"	"Through innovative computational methods, this study developed a keyword library to accurately detect patient symptoms in oncology conversations. This could open doors for advanced models to improve symptom management and communication in healthcare. #computationalmethods #patientcare"	{'methods', '#computationalmethods', 'computational', 'advanced', 'oncology', 'in', 'patient', 'management', 'study', 'doors', '"', 'this', 'and', 'conversations', '.', 'healthcare', 'communication', 'through', 'detect', 'symptom', ',', 'a', 'keyword', 'open', 'models', 'to', 'library', 'accurately', 'developed', 'innovative', '#patientcare', 'symptoms', 'improve', 'could', 'for'}
"New study uses natural language processing to develop a keyword library for detecting symptom talk in oncology conversations. Results show potential for advanced computational models to improve patient care. #symptomdetection #oncology #computationalmethods"	"New study uses natural language processing to develop a keyword library for detecting symptom talk in oncologist-patient conversations. Findings show potential for advanced computational models to improve patient care. #NLP #PatientCare #Oncology"	"New study uses computational methods to develop keyword library for detecting symptom talk in oncology conversations, shedding light on patient suffering and paving the way for more advanced detection models. #cancerresearch #NLP"	{'methods', 'develop', 'computational', 'advanced', 'uses', 'oncology', 'in', 'the', 'paving', 'patient', 'suffering', 'study', 'talk', '"', 'and', 'new', 'conversations', '#cancerresearch', 'detection', '.', 'light', 'detecting', 'symptom', ',', 'keyword', '#nlp', 'models', 'more', 'to', 'library', 'way', 'shedding', 'on', 'for'}
"New study uses natural language processing to develop a keyword library for detecting symptom talk in oncology conversations. Results show potential for advanced computational models to improve patient care. #symptomdetection #oncology #computationalmethods"	"New study develops keyword library for detecting symptom talk in oncology conversations, highlighting the need for more advanced computational models to improve patient care. #oncology #patientcare #computationalmethods"	"Detecting symptoms just got easier! Researchers developed a natural language processing keyword library to accurately identify symptom talk in patient-doctor conversations. Findings suggest room for improvement in detecting psychological symptoms. #healthtech #patientcare"	{'room', '#healthtech', 'processing', 'in', 'suggest', 'identify', '"', 'talk', 'conversations', '.', 'got', 'detecting', 'just', 'findings', 'symptom', 'easier', 'a', 'keyword', 'researchers', 'patient-doctor', 'to', 'library', 'accurately', 'developed', 'natural', '#patientcare', 'language', 'symptoms', '!', 'psychological', 'improvement', 'for'}
"New study uses natural language processing to develop a keyword library for detecting symptom talk in oncology conversations. Results show potential for advanced computational models to improve patient care. #symptomdetection #oncology #computationalmethods"	"New study shows potential for computational methods to detect patient symptoms through natural language processing. Findings suggest need for more advanced models to accurately capture symptom talk in clinical conversations. #healthtech #patientcare"	"New study shows promising results for using natural language processing to detect symptoms in patient-doctor conversations. Findings suggest potential for more advanced models to improve care for those with physical and psychological symptoms. #healthtech #NLP #patientsfirst"	{'promising', 'advanced', '#healthtech', 'processing', 'in', 'suggest', 'study', '"', 'using', 'and', 'new', 'shows', 'conversations', 'physical', '.', 'care', 'detect', 'findings', '#nlp', 'models', 'more', 'patient-doctor', 'to', 'those', 'results', 'potential', 'natural', 'with', '#patientsfirst', 'language', 'symptoms', 'improve', 'psychological', 'for'}
"New study uses natural language processing to develop a keyword library for detecting symptom talk in oncology conversations. Results show potential for advanced computational models to improve patient care. #symptomdetection #oncology #computationalmethods"	"New study shows the potential of computational methods in detecting symptoms and improving patient care. Keyword library developed and tested on oncology conversations, highlighting the need for advanced models to capture the complexity of symptom communication. #patientcare #computationalmethods #oncology"	"Breaking ground in improving patient care! A new study introduces a natural language processing keyword library to better detect symptoms in clinical conversations. With further advancements, advanced computational models could lead to real-time detection and enhanced treatment. #PatientCare #HealthTech #ComputationalMethods"	{'breaking', 'computational', '#computationalmethods', 'advanced', '#healthtech', 'processing', 'in', 'real-time', 'patient', 'study', '"', 'advancements', 'clinical', 'and', 'new', 'enhanced', 'conversations', 'detection', '.', 'care', 'detect', ',', 'a', 'keyword', 'further', 'models', 'to', 'library', 'natural', 'with', 'better', '#patientcare', 'improving', 'language', 'introduces', 'symptoms…
"New study uses natural language processing to develop a keyword library for detecting symptom talk in oncology conversations. Results show potential for advanced computational models to improve patient care. #symptomdetection #oncology #computationalmethods"	"New study uses natural language processing to develop keyword library for detecting symptom talk in oncology conversations, providing insights for future model building and improving patient care. #healthtech #oncology #NLP"	"Just in: A new study has developed a keyword library to help detect symptoms through natural language processing in clinical conversations. Findings show potential for better patient care and insights for future model building. #healthtech #naturallanguageprocessing"	{'#healthtech', 'processing', 'future', 'in', 'patient', 'study', '"', 'help', '#naturallanguageprocessing', 'clinical', 'and', 'new', 'conversations', 'model', '.', 'care', 'through', 'just', 'detect', 'findings', 'a', 'keyword', 'to', 'library', 'building', 'has', 'potential', 'developed', 'natural', 'better', 'insights', 'language', 'symptoms', ':', 'show', 'for'}
"New study uses natural language processing to develop a keyword library for detecting symptom talk in oncology conversations. Results show potential for advanced computational models to improve patient care. #symptomdetection #oncology #computationalmethods"	"New study creates keyword library to detect symptom talk in oncology conversations, shedding light on patient suffering and paving the way for advanced computational models. #PatientCare #Oncology #ComputationalMethods"	"Computational methods for detecting patient suffering can improve care. New keyword library developed to identify symptoms in oncology conversations for better insight and model building. Ambiguity in symptom communication poses challenges, but potential for real-time detection at scale." #patientcare #oncology #computationalmethods #symptoms	{'methods', '#computationalmethods', 'computational', 'insight', 'poses', 'oncology', 'can', 'but', 'in', 'real-time', 'suffering', 'patient', 'identify', '"', 'scale', '#oncology', 'and', 'new', 'conversations', 'model', 'detection', '.', 'care', 'communication', 'detecting', 'at', 'symptom', ',', 'keyword', 'challenges', 'to', 'library', '#symptoms', 'building', 'potential', 'ambiguity', 'devel…
"New study uses natural language processing to develop a keyword library for detecting symptom talk in oncology conversations. Results show potential for advanced computational models to improve patient care. #symptomdetection #oncology #computationalmethods"	"New study shows the potential of computational methods in detecting patient symptoms. Findings reveal the need for advanced models to accurately capture symptom talk in clinical conversations. #healthtech #patientcare #computationalmethods"	"Using natural language processing, this study developed a keyword library to detect symptom talk in oncology conversations. Results suggest a need for more advanced computational models to capture the complexity of symptom communication and improve patient care. #medicalresearch #patientsuffering #computationalmethods"	{'#computationalmethods', 'computational', 'complexity', 'advanced', 'processing', 'oncology', '#patientsuffering', 'in', 'capture', 'suggest', 'the', 'patient', 'study', 'talk', '"', 'need', 'this', 'using', 'and', 'conversations', '.', 'communication', 'care', 'detect', 'symptom', ',', 'a', 'keyword', 'models', 'more', 'to', 'library', '#medicalresearch', 'results', 'natural', 'developed', 'lan…
"New study uses natural language processing to develop a keyword library for detecting symptom talk in oncology conversations. Results show potential for advanced computational models to improve patient care. #symptomdetection #oncology #computationalmethods"	"Computational methods for detecting symptoms can improve patient care. This study developed a keyword library to identify symptom talk in oncology conversations, but challenges remain due to the complexity and ambiguity of symptom communication. #healthtech #oncology"	"New study shows potential for computational methods to improve patient care by detecting symptom talk in clinical conversations. Findings reveal need for advanced models to better capture the complexity of symptom communication. #healthcare #patients #datascience"	{'methods', 'computational', 'complexity', 'advanced', 'by', 'in', 'capture', 'the', 'patient', 'study', 'talk', '"', 'need', 'clinical', 'new', 'shows', 'conversations', '.', 'care', 'communication', 'detecting', 'findings', 'symptom', 'models', 'to', 'potential', '#healthcare', 'better', '#patients', 'of', '#datascience', 'improve', 'for', 'reveal'}
"New study uses natural language processing to develop a keyword library for detecting symptom talk in oncology conversations. Results show potential for advanced computational models to improve patient care. #symptomdetection #oncology #computationalmethods"	"Computational methods for detecting symptoms can improve patient care. This study developed a keyword library for detecting symptom talk in oncology conversations and found that physical symptoms are easier to detect than psychological ones. More advanced models are needed for accurate detection. #healthtech #patientcare #oncology"	"Attention all health professionals! New study finds that a keyword library for detecting symptom talk in patient conversations has great potential to improve care. Let's harness the power of technology to better understand and attend to patient suffering. #HealthTech #PatientCare"	{'understand', '#healthtech', "let's", 'in', 'attention', 'the', 'patient', 'suffering', 'harness', 'study', 'talk', '"', 'all', 'and', 'new', 'health', 'conversations', 'attend', '.', 'care', 'detecting', 'symptom', 'that', 'a', 'keyword', 'great', 'to', 'library', 'has', 'potential', 'better', 'power', 'finds', 'technology', '#patientcare', 'professionals', 'of', 'improve', '!', 'for'}
"New study uses natural language processing to develop a keyword library for detecting symptom talk in oncology conversations. Results show potential for advanced computational models to improve patient care. #symptomdetection #oncology #computationalmethods"	"New study shows the potential of using computational methods to detect symptoms in patient conversations. Findings reveal challenges in accurately identifying psychological symptoms and highlight the need for more advanced models. #healthtech #patientcare"	"New study uses computational methods to develop a keyword library for detecting symptom talk in clinical conversations, shedding light on the complexity and ambiguity of patient communication. Exciting potential for improving patient care through advanced technology. #PatientCare #MedicalResearch"	{'methods', 'exciting', 'develop', 'computational', 'complexity', 'advanced', 'uses', 'in', 'the', 'patient', 'study', 'talk', '"', 'clinical', 'and', 'new', 'conversations', '.', 'light', 'communication', 'care', 'detecting', 'through', 'symptom', ',', 'a', 'keyword', 'to', 'library', '#medicalresearch', 'potential', 'ambiguity', 'technology', 'improving', '#patientcare', 'of', 'shedding', 'on',…
"New study uses natural language processing to develop a keyword library for detecting symptom talk in oncology conversations. Results show potential for advanced computational models to improve patient care. #symptomdetection #oncology #computationalmethods"	"Detecting patient symptoms through computational methods is crucial for better care. This study developed a keyword library for symptom talk and found that physical symptoms are easier to detect than psychological ones. Room for improvement, but a step towards more advanced models. #healthcare #computationalmethods #patientsymptoms"	"Using natural language processing, researchers have developed a keyword library to detect symptoms in patient conversations with high accuracy. This has potential for better addressing patient suffering and improving healthcare. #NLP #healthcare #symptomdetection"	{'#symptomdetection', 'processing', 'accuracy', 'in', 'patient', 'suffering', 'have', '"', 'this', 'using', 'and', 'conversations', '.', 'healthcare', 'detect', ',', 'a', 'keyword', '#nlp', 'researchers', 'to', 'library', 'addressing', 'has', 'potential', '#healthcare', 'natural', 'developed', 'with', 'better', 'improving', 'language', 'symptoms', 'high', 'for'}
"New study uses natural language processing to develop a keyword library for detecting symptom talk in oncology conversations. Results show potential for advanced computational models to improve patient care. #symptomdetection #oncology #computationalmethods"	"Computational methods for detecting symptoms can improve patient care. Our study developed a keyword library for detecting symptom talk in oncology conversations, with promising results. Let's continue to harness technology to better understand and address patient suffering. #healthtech #oncology #patientcare"	"Attention #healthcare professionals! New study shows promise for using #computational methods to detect symptoms in patient conversations. Let's continue to advance technology to better understand and address patient suffering. #healthtech #oncology"	{'methods', '#computational', 'promise', 'understand', '#healthtech', "let's", 'in', 'attention', 'continue', 'patient', 'suffering', 'study', '"', 'using', '#oncology', 'and', 'new', 'shows', 'conversations', '.', 'detect', 'advance', 'address', 'to', '#healthcare', 'better', 'technology', 'professionals', 'symptoms', '!', 'for'}
"New study uses natural language processing to develop a keyword library for detecting symptom talk in oncology conversations. Results show potential for advanced computational models to improve patient care. #symptomdetection #oncology #computationalmethods"	"New study uses natural language processing to detect symptom talk in oncology conversations, shedding light on patient suffering and potential for advanced computational models. #PatientCare #NLP #Oncology"	"New study finds natural language processing keyword library effective in detecting symptom talk in oncology conversations. Insightful findings reveal challenges in capturing psychological symptoms. Potential for improved patient care with advanced computational models in the future. #PatientSuffering #NLP #Oncology"	{'improved', 'computational', 'insightful', 'advanced', 'processing', 'future', 'oncology', '#patientsuffering', 'in', 'the', 'patient', 'study', 'talk', '"', '#oncology', 'new', 'conversations', '.', 'care', 'detecting', 'findings', 'symptom', 'keyword', '#nlp', 'challenges', 'models', 'library', 'capturing', 'potential', 'natural', 'for', 'with', 'finds', 'effective', 'language', 'symptoms', 'p…
"New study uses natural language processing to develop a keyword library for detecting symptom talk in oncology conversations. Results show potential for advanced computational models to improve patient care. #symptomdetection #oncology #computationalmethods"	"Detecting symptoms just got easier! A new study developed a natural language processing keyword library to identify symptom talk in oncology conversations. Findings suggest room for improvement, but potential for advanced models to improve patient care. #healthtech #oncology"	"New study shows the potential for natural language processing to improve symptom detection in patient conversations. Identifying 1320 keywords resulted in 0.82 F1 score against PRO-CTCAE standard. Exciting potential for advanced computational models in healthcare!" #NLP #SymptomDetection #Healthcare	{'exciting', 'computational', '#symptomdetection', 'advanced', 'processing', '1320', 'resulted', 'in', 'the', 'patient', 'f1', 'study', '"', 'pro-ctcae', 'new', 'shows', 'keywords', 'conversations', 'detection', '.', 'score', 'healthcare', 'identifying', 'against', 'symptom', '#nlp', 'models', 'to', 'potential', '#healthcare', 'natural', '0.82', 'language', 'improve', '!', 'standard', 'for'}
"New study uses natural language processing to develop a keyword library for detecting symptom talk in oncology conversations. Results show potential for advanced computational models to improve patient care. #symptomdetection #oncology #computationalmethods"	"New study uses natural language processing to develop keyword library for detecting symptom talk in oncology conversations, providing insights for future model building. #computationalmethods #patientcare #oncologyresearch"	"Breaking new ground in patient care: A natural language processing keyword library has been developed to detect symptom talk in outpatient oncology conversations. Exciting insights from our study could pave the way for advanced computational models to improve symptom detection in clinical settings. #healthtech #patientcare #oncology"	{'exciting', 'breaking', 'computational', 'advanced', '#healthtech', 'processing', 'outpatient', 'oncology', 'in', 'the', 'patient', 'pave', 'study', 'talk', '"', '#oncology', 'clinical', 'new', 'conversations', 'detection', '.', 'settings', 'care', 'detect', 'symptom', 'a', 'keyword', 'models', 'to', 'library', 'has', 'natural', 'developed', 'insights', '#patientcare', 'way', 'language', 'been',…
"New study uses natural language processing to develop a keyword library for detecting symptom talk in oncology conversations. Results show potential for advanced computational models to improve patient care. #symptomdetection #oncology #computationalmethods"	"New study shows how computational methods can help detect patient suffering by analyzing symptom talk in oncology conversations. Keyword library developed with high accuracy, but limitations in detecting psychological symptoms. Exciting potential for future models to improve patient care. #computationalmethods #patientsuffering #oncologyconversations"	"New study finds that using natural language processing can help detect symptoms in patient conversations. Keyword library identified physical symptoms well but struggled with psychological ones. Potential for advanced models to improve detection. #healthcare #technology #symptomdetection"	{'#symptomdetection', 'advanced', 'processing', 'can', 'but', 'in', 'patient', 'study', '"', 'help', 'using', 'struggled', 'new', 'ones', 'conversations', 'physical', 'detection', '.', 'detect', 'that', 'keyword', 'well', 'models', 'to', 'library', 'potential', '#healthcare', 'natural', 'identified', 'with', 'for', 'finds', 'language', 'symptoms', 'improve', '#technology', 'psychological'}
"New study uses natural language processing to develop a keyword library for detecting symptom talk in oncology conversations. Results show potential for advanced computational models to improve patient care. #symptomdetection #oncology #computationalmethods"	"New study shows the potential of using computational methods to detect patient symptoms in clinical conversations. Findings reveal the need for more advanced models to accurately capture the complexity of symptom communication. #healthtech #medicalresearch"	"New study develops keyword library for detecting symptom talk in clinical conversations, shedding light on patient suffering. Promising results but room for improvement in capturing ambiguity of symptom communication. More advanced computational models needed for real-time detection. #PatientCare #SymptomTalk #ComputationalMethods"	{'promising', '#computationalmethods', 'computational', 'room', 'advanced', '#symptomtalk', 'but', 'in', 'real-time', 'suffering', 'patient', 'study', 'talk', '"', 'clinical', 'new', 'conversations', 'detection', '.', 'light', 'communication', 'detecting', 'symptom', ',', 'keyword', 'models', 'more', 'library', 'capturing', 'results', 'ambiguity', '#patientcare', 'of', 'develops', 'needed', 'shed…
"New study uses natural language processing to develop a keyword library for detecting symptom talk in oncology conversations. Results show potential for advanced computational models to improve patient care. #symptomdetection #oncology #computationalmethods"	"New study develops keyword library for detecting symptom talk in oncology conversations, shedding light on the challenges and opportunities for using computational methods to improve patient care. #symptomdetection #oncology #computationalmethods"	"Our study used computational methods to develop a keyword library for detecting symptom talk in oncology conversations. While it shows promise, our findings also highlight the need for more advanced models to accurately capture the complexity and ambiguity of symptom communication. #computationalmedicine #oncology #symptomdetection"	{'methods', 'develop', 'while', 'computational', 'complexity', 'promise', '#symptomdetection', 'advanced', '#computationalmedicine', 'oncology', 'in', 'used', 'the', 'capture', 'study', 'talk', '"', 'need', 'highlight', '#oncology', 'and', 'shows', 'conversations', 'it', '.', 'communication', 'detecting', 'findings', 'symptom', ',', 'a', 'keyword', 'models', 'more', 'to', 'library', 'accurately',…
"New study uses natural language processing to develop a keyword library for detecting symptom talk in oncology conversations. Results show potential for advanced computational models to improve patient care. #symptomdetection #oncology #computationalmethods"	"New study uses natural language processing to detect symptom talk in patient-doctor conversations, providing insights for future model building and improving patient care. #healthtech #computationalmethods #patientcommunication"	"New study develops and tests a keyword library to detect symptoms in oncology conversations using computational methods. This can provide valuable insights for building future models and addressing patient suffering. #oncology #computationalmethods #patientsuffering"	{'methods', 'tests', 'computational', '#computationalmethods', 'future', 'oncology', 'can', '#patientsuffering', 'in', 'patient', 'suffering', 'study', '"', 'this', 'using', 'provide', '#oncology', 'and', 'new', 'conversations', '.', 'detect', 'a', 'keyword', 'models', 'to', 'library', 'addressing', 'valuable', 'building', 'insights', 'develops', 'symptoms', 'for'}
"New study uses natural language processing to develop a keyword library for detecting symptom talk in oncology conversations. Results show potential for advanced computational models to improve patient care. #symptomdetection #oncology #computationalmethods"	"New study shows the power of computational methods in detecting patient symptoms. Findings reveal a keyword library with 1320 terms can accurately identify symptom talk in oncology conversations. Exciting potential for improving patient care and advancing technology. #symptomdetection #computationalmethods"	"New research shows the potential of using #computational methods to detect symptoms in patient conversations. A keyword library had an 82% accuracy in identifying physical symptoms, but more advanced models are needed to capture the nuances of psychological symptoms. #patientcare #healthtech"	{'methods', '#computational', 'advanced', 'had', '#healthtech', 'accuracy', 'but', 'in', 'the', 'capture', 'patient', '"', 'using', '%', 'an', 'new', 'shows', 'conversations', 'physical', '.', 'identifying', 'detect', ',', 'a', 'keyword', 'models', 'research', 'more', 'to', 'library', 'nuances', 'potential', 'are', '#patientcare', 'of', 'symptoms', 'needed', '82', 'psychological'}
"New study uses natural language processing to develop a keyword library for detecting symptom talk in oncology conversations. Results show potential for advanced computational models to improve patient care. #symptomdetection #oncology #computationalmethods"	"New study develops keyword library to detect symptom talk in patient-doctor conversations, providing insights for future model building and improving patient care. #healthcare #computationalmethods #symptomdetection"	"Just imagine the possibilities of using computational methods to better detect and attend to patient suffering through natural language processing. This study developed a powerful keyword library for uncovering symptom talk in clinical conversations, shedding light on the complexity and potential for future advancements in this field. #symptommapping #computationalmedicine"	{'methods', 'computational', 'complexity', 'field', 'processing', '#computationalmedicine', 'future', 'in', 'the', 'suffering', 'patient', 'study', 'talk', '"', 'on', 'this', 'using', 'powerful', 'advancements', 'uncovering', 'possibilities', 'and', 'clinical', 'conversations', 'attend', '.', 'light', 'through', '#symptommapping', 'just', 'detect', 'symptom', ',', 'a', 'keyword', 'to', 'library',…
"New study uses natural language processing to develop a keyword library for detecting symptom talk in oncology conversations. Results show potential for advanced computational models to improve patient care. #symptomdetection #oncology #computationalmethods"	"New study uses natural language processing to detect symptom talk in oncology conversations, highlighting the need for advanced computational models to better attend to patient suffering. #healthtech #patientcare #oncologyresearch"	"By developing a keyword library and analyzing 121 conversations from a clinical trial, researchers found that computational methods can effectively detect symptom talk. However, challenges remain in accurately identifying psychological symptoms. Exciting potential for real-time detection and improved patient care. #symptomdetection #computationalmethods #patientcare"	{'methods', 'exciting', 'improved', '#computationalmethods', 'computational', '#symptomdetection', 'by', 'can', 'in', 'real-time', 'patient', 'talk', '"', 'remain', 'clinical', 'and', 'developing', 'conversations', 'detection', '.', 'identifying', 'care', 'detect', 'symptom', ',', 'keyword', 'a', 'analyzing', 'researchers', 'that', 'challenges', 'library', '121', 'accurately', 'potential', 'for',…
"New study uses natural language processing to develop a keyword library for detecting symptom talk in oncology conversations. Results show potential for advanced computational models to improve patient care. #symptomdetection #oncology #computationalmethods"	"New study shows promise in using natural language processing to detect symptom talk in oncology conversations. Results highlight need for more advanced models to capture psychological symptoms and improve real-time detection. #healthtech #oncology #NLP"	"Just imagine the potential impact of using computational methods to detect and attend to patient suffering through symptom talk. This study's innovative natural language processing keyword library shows promising results for accurately identifying symptoms in clinical conversations. #PatientCare #NLP #Innovation"	{'methods', 'promising', 'computational', '#innovation', 'processing', 'in', 'the', 'suffering', 'patient', 'talk', '"', 'this', 'using', 'clinical', 'and', 'shows', 'conversations', 'attend', '.', 'identifying', 'through', 'just', 'detect', 'symptom', 'keyword', '#nlp', 'to', 'library', 'results', 'potential', 'accurately', 'natural', 'innovative', 'impact', "study's", 'language', '#patientcare'…
"New study uses natural language processing to develop a keyword library for detecting symptom talk in oncology conversations. Results show potential for advanced computational models to improve patient care. #symptomdetection #oncology #computationalmethods"	"New study develops natural language processing keyword library to detect symptom talk in oncology conversations, highlighting potential for advanced computational models to improve patient care. #symptomdetection #oncology #healthtech"	"Discovering patient suffering through technology! A new natural language processing keyword library was developed to detect symptom talk in 121 oncology conversations. Results show potential for advanced models to revolutionize symptom communication and improve patient care. #HealthTech #PatientCommunication"	{'advanced', '#healthtech', 'processing', 'oncology', 'in', 'patient', 'suffering', 'talk', '"', 'was', 'and', 'new', 'conversations', 'discovering', '.', 'revolutionize', 'communication', 'through', 'care', 'detect', 'symptom', 'a', 'keyword', 'models', 'to', 'library', '121', 'results', 'potential', '#patientcommunication', 'natural', 'developed', 'technology', 'language', 'show', '!', 'improve…
"New study uses natural language processing to develop a keyword library for detecting symptom talk in oncology conversations. Results show potential for advanced computational models to improve patient care. #symptomdetection #oncology #computationalmethods"	"New research shows the potential of computational methods in detecting symptom talk in patient-doctor conversations. While a keyword library has been developed and tested, the complexity of symptom communication calls for more advanced models. Exciting possibilities for real-time detection at scale! #healthtech #patientsupport #communication"	"Computational methods for detecting symptom talk can better aid patient suffering. This study developed and tested a natural language processing keyword library for detecting symptoms in oncology conversations, revealing potential for advanced models to improve detection. #patientcare #HealthTech"	{'methods', 'computational', 'advanced', '#healthtech', 'processing', 'revealing', 'oncology', 'can', 'in', 'suffering', 'patient', 'study', 'talk', '"', 'this', 'and', 'conversations', 'detection', '.', 'detecting', 'symptom', ',', 'a', 'keyword', 'models', 'to', 'library', 'potential', 'tested', 'developed', 'natural', 'better', '#patientcare', 'language', 'symptoms', 'improve', 'aid', 'for'}
"New study uses natural language processing to develop a keyword library for detecting symptom talk in oncology conversations. Results show potential for advanced computational models to improve patient care. #symptomdetection #oncology #computationalmethods"	"New study reveals the potential of computational methods in detecting patient symptoms. Exciting findings from a keyword library developed and tested on oncology conversations. #PatientCare #ComputationalMethods #SymptomDetection"	"📊New study develops a natural language processing keyword library to help detect patient symptoms in oncology conversations, with an 82% accuracy. A step towards improving care and opening doors for advanced computational models. #PatientCare #NLP #Oncology"	{'towards', 'computational', 'advanced', 'processing', 'accuracy', 'oncology', 'in', 'patient', 'study', 'doors', '"', 'help', '#oncology', '%', 'an', 'and', 'new', 'conversations', 'opening', '.', 'care', 'detect', ',', 'a', 'keyword', '#nlp', 'models', 'to', 'library', 'step', '📊', 'natural', 'with', '#patientcare', 'improving', 'language', 'develops', 'symptoms', '82', 'for'}
"New study uses natural language processing to develop a keyword library for detecting symptom talk in oncology conversations. Results show potential for advanced computational models to improve patient care. #symptomdetection #oncology #computationalmethods"	"Detecting patient suffering through computational methods is crucial. This study developed a keyword library for identifying symptom talk in oncology conversations, revealing the complexity of symptom communication. #healthcare #computing #oncology"	"New research shows the potential for computer-based methods to detect patient symptoms in clinical conversations. This could lead to better patient care and future advancements in computational models. #symptomdetection #healthcare"	{'methods', 'computational', '#symptomdetection', 'future', 'in', 'the', 'patient', '"', 'this', 'advancements', 'clinical', 'and', 'new', 'shows', 'conversations', '.', 'lead', 'care', 'detect', 'models', 'research', 'to', 'potential', '#healthcare', 'better', 'symptoms', 'computer-based', 'could', 'for'}
"New study uses natural language processing to develop a keyword library for detecting symptom talk in oncology conversations. Results show potential for advanced computational models to improve patient care. #symptomdetection #oncology #computationalmethods"	"New study uses natural language processing to develop a keyword library for detecting symptom talk in clinical conversations. Results show potential for advanced computational models to improve patient care. #healthtech #patientsupport #NLP"	"Attention all healthcare providers! Exciting new study uses innovative natural language processing to detect patient symptoms in clinical conversations, providing insights for future models. Results show keyword library with 0.82 F1 score against gold standard. #patientcare #computationalmethods"	{'exciting', '#computationalmethods', 'processing', 'uses', 'future', 'in', 'attention', 'patient', 'f1', 'study', '"', 'all', 'clinical', 'new', 'gold', 'conversations', '.', 'healthcare', 'score', 'providers', 'detect', 'against', ',', 'keyword', 'models', 'to', 'library', 'results', 'natural', 'with', '0.82', 'insights', 'innovative', 'providing', '#patientcare', 'language', 'symptoms', 'show'…
"New study uses natural language processing to develop a keyword library for detecting symptom talk in oncology conversations. Results show potential for advanced computational models to improve patient care. #symptomdetection #oncology #computationalmethods"	"New study shows how computational methods can help identify patient suffering by detecting symptom talk in clinical conversations. Exciting potential for improving care and developing advanced models. #healthtech #patientcare"	Tweet: "Computational methods for detecting symptoms can help improve patient care. Our study developed a keyword library to identify symptom talk in oncology conversations and showed potential for future models. Real-time detection at scale could revolutionize symptom communication! #healthtech #patientcare"	{'methods', 'computational', '#healthtech', 'showed', 'future', 'oncology', 'can', 'in', 'real-time', 'patient', 'study', 'identify', '"', 'talk', 'help', 'scale', 'and', 'conversations', 'tweet', 'detection', '.', 'revolutionize', 'care', 'communication', 'detecting', 'at', 'symptom', 'a', 'keyword', 'models', 'to', 'library', 'potential', 'developed', '!', '#patientcare', 'symptoms', 'our', ':'…
"New study uses natural language processing to develop a keyword library for detecting symptom talk in oncology conversations. Results show potential for advanced computational models to improve patient care. #symptomdetection #oncology #computationalmethods"	"New study shows potential for computational methods to detect patient symptoms in clinical conversations. Keyword library captures most PRO-CTCAE-focused symptom talk, but challenges remain in detecting psychological symptoms. Exciting potential for real-time detection at scale. #healthtech #patientcare"	"Did you know that a new keyword library can help detect symptoms in patient conversations? This study showcases the potential for computational methods in improving the patient experience. #symptomdetection #healthtech"	{'methods', 'you', 'computational', '#symptomdetection', '#healthtech', 'can', 'in', 'the', 'patient', 'study', '"', 'help', 'this', 'experience', 'new', '?', 'know', 'conversations', '.', 'detect', 'that', 'a', 'keyword', 'showcases', 'library', 'potential', 'improving', 'did', 'symptoms', 'for'}
"New study uses natural language processing to develop a keyword library for detecting symptom talk in oncology conversations. Results show potential for advanced computational models to improve patient care. #symptomdetection #oncology #computationalmethods"	"New study uses natural language processing to detect symptom talk in oncology conversations, providing insights for future model building and improving patient care. #computationalmethods #patientcare #oncologyresearch"	"Exciting research using natural language processing to detect symptoms in oncology conversations sheds light on patient suffering and future model building. Findings suggest physical symptoms are easier to detect, but advances in computational methods could help with real-time detection. #healthtech #oncology"	{'methods', 'exciting', 'computational', '#healthtech', 'processing', 'future', 'oncology', 'but', 'in', 'suggest', 'suffering', 'patient', 'real-time', '"', 'help', 'using', '#oncology', 'and', 'conversations', 'model', 'physical', 'advances', '.', 'detection', 'light', 'detect', 'findings', ',', 'easier', 'research', 'to', 'building', 'are', 'natural', 'with', 'sheds', 'language', 'symptoms', '…
"New study uses natural language processing to develop a keyword library for detecting symptom talk in oncology conversations. Results show potential for advanced computational models to improve patient care. #symptomdetection #oncology #computationalmethods"	"New study uses natural language processing to develop keyword library for detecting symptom talk in oncology conversations, shedding light on the challenges and opportunities for improving patient care. #computationalmethods #patientcare #oncology"	"Finding ways to better understand and address patient suffering through computational methods. Learn about our study's development & evaluation of a keyword library for detecting symptom talk in oncology conversations. #computationalmethods #patientcare"	{'methods', '#computationalmethods', 'computational', 'understand', 'finding', 'oncology', 'in', 'suffering', 'patient', 'about', 'evaluation', '"', 'talk', 'ways', 'and', 'conversations', '.', '&', 'learn', 'through', 'detecting', 'address', 'symptom', 'a', 'keyword', 'to', 'library', 'development', 'better', '#patientcare', "study's", 'of', 'our', 'for'}
"New study uses natural language processing to develop a keyword library for detecting symptom talk in oncology conversations. Results show potential for advanced computational models to improve patient care. #symptomdetection #oncology #computationalmethods"	"New study uses natural language processing to detect symptom talk in oncology conversations, revealing insights for future model building and improving patient care. #NLP #oncology #patientcare"	"Computational methods for detecting patient symptoms can improve their care. Our study developed a keyword library with 1320 terms and tested it on 121 oncology conversations. Results show potential for advanced models to detect symptoms in real time. #PatientCare #HealthTech"	{'methods', 'terms', 'computational', 'advanced', '#healthtech', '1320', 'oncology', 'can', 'in', 'patient', 'study', '"', 'and', 'conversations', 'it', '.', 'care', 'detecting', 'detect', 'a', 'keyword', 'models', 'their', 'to', 'library', 'time', '121', 'results', 'potential', 'tested', 'developed', 'with', 'real', '#patientcare', 'symptoms', 'our', 'improve', 'show', 'on', 'for'}
"New study uses natural language processing to develop a keyword library for detecting symptom talk in oncology conversations. Results show potential for advanced computational models to improve patient care. #symptomdetection #oncology #computationalmethods"	"New study develops keyword library for detecting symptom talk in oncology conversations, providing insights for future model building. Results show promise, but limitations in rule-based methods and ambiguity in symptom communication call for advanced computational models. #healthcare #oncology #symptoms"	"Just in: new study shows promise in using computational methods to detect symptom expression in oncology patient conversations. Keyword library with 1320 terms identified symptom talk with 82% accuracy. Further advancements needed for real-time detection. #healthcare #computationalmethods"	{'methods', 'terms', '#computationalmethods', 'computational', 'promise', '1320', 'accuracy', 'oncology', 'in', 'real-time', 'patient', 'study', 'talk', '"', 'using', '%', 'advancements', 'new', 'shows', 'conversations', 'detection', '.', 'just', 'detect', 'symptom', 'keyword', 'further', 'to', 'library', '#healthcare', 'identified', 'with', 'needed', ':', '82', 'for', 'expression'}
"New study uses natural language processing to develop a keyword library for detecting symptom talk in oncology conversations. Results show potential for advanced computational models to improve patient care. #symptomdetection #oncology #computationalmethods"	"New study shows the potential of computational methods in detecting patient symptoms through natural language processing. Findings reveal the need for more advanced models to accurately capture symptom talk in clinical conversations. #NLP #PatientCare"	"New study uses natural language processing to detect symptom talk in patient conversations, providing insights for future model building. Findings also reveal challenges with detecting psychological symptoms and the need for advanced computational models. #healthcare #naturallanguageprocessing"	{'computational', 'advanced', 'processing', 'uses', 'future', 'in', 'the', 'patient', 'study', 'talk', '"', 'need', '#naturallanguageprocessing', 'and', 'new', 'conversations', 'model', '.', 'detecting', 'detect', 'findings', 'symptom', ',', 'challenges', 'models', 'to', 'building', '#healthcare', 'natural', 'with', 'insights', 'providing', 'language', 'symptoms', 'psychological', 'for', 'also', …
"New study uses natural language processing to develop a keyword library for detecting symptom talk in oncology conversations. Results show potential for advanced computational models to improve patient care. #symptomdetection #oncology #computationalmethods"	"New study uses natural language processing to detect symptom talk in oncology conversations, revealing insights for future model building and potential for real-time detection. #computationalmethods #patientcare #oncology"	"Attention patients! Our study shows how computational methods can improve symptom detection in healthcare. By developing a natural language processing keyword library, we were able to capture and analyze symptom talk for better insights and future model building. #healthcare #NLP"	{'methods', 'computational', 'processing', 'by', 'future', 'can', 'in', 'attention', 'capture', 'able', 'we', 'study', 'talk', '"', 'and', 'developing', 'shows', 'model', 'detection', '.', 'analyze', 'healthcare', 'symptom', ',', 'a', 'keyword', '#nlp', 'to', 'library', 'how', 'building', 'were', '#healthcare', 'natural', 'better', 'insights', 'language', 'our', 'improve', '!', 'patients', 'for'}
"New study uses natural language processing to develop a keyword library for detecting symptom talk in oncology conversations. Results show potential for advanced computational models to improve patient care. #symptomdetection #oncology #computationalmethods"	"New study shows that a keyword library developed through natural language processing can effectively detect symptoms in patient-doctor conversations. This could lead to better understanding and management of patient suffering. #symptomdetection #healthtech"	"New study shows the potential of #computational methods in detecting patient symptoms. With the development of a keyword library, researchers found success in identifying physical symptoms, but challenges remain in capturing psychological symptoms. #healthcare #technology"	{'methods', '#computational', 'but', 'in', 'the', 'patient', 'study', '"', 'remain', 'new', 'shows', 'physical', '.', 'identifying', 'detecting', ',', 'a', 'keyword', 'challenges', 'researchers', 'success', 'library', 'capturing', 'development', 'potential', '#healthcare', 'with', 'found', 'of', 'symptoms', '#technology', 'psychological'}
"New study uses natural language processing to develop a keyword library for detecting symptom talk in oncology conversations. Results show potential for advanced computational models to improve patient care. #symptomdetection #oncology #computationalmethods"	"New study develops keyword library for detecting symptom talk in clinical conversations, highlighting potential for advanced computational models to improve patient care. #symptomdetection #healthtech #patientcare"	"With the development of a natural language processing keyword library, detecting symptoms during patient-doctor conversations can greatly improve care. Our study reveals insights for future models and highlights the need for more advanced computational methods. #healthcare #technology #NLP"	{'methods', 'computational', 'advanced', 'processing', 'future', 'can', 'the', 'highlights', 'study', '"', 'need', 'and', 'during', 'conversations', '.', 'care', 'detecting', ',', 'a', 'keyword', '#nlp', 'models', 'more', 'patient-doctor', 'library', 'greatly', 'development', '#healthcare', 'natural', 'with', 'insights', 'language', 'of', 'symptoms', 'our', 'improve', '#technology', 'reveals', 'f…
"New study uses natural language processing to develop a keyword library for detecting symptom talk in oncology conversations. Results show potential for advanced computational models to improve patient care. #symptomdetection #oncology #computationalmethods"	"New study uses natural language processing to develop a keyword library for detecting symptom talk in oncology conversations. Findings suggest potential for advanced computational models to improve patient care. #symptomdetection #computationalmethods #oncology"	"Discovering the language of symptoms: A new natural language processing keyword library aims to improve detection of patient suffering in oncology conversations. Insights from our study could lead to more advanced models for real-time symptom detection at scale. #healthcare #oncology"	{'advanced', 'processing', 'oncology', 'in', 'the', 'real-time', 'suffering', 'patient', 'study', '"', 'scale', '#oncology', 'new', 'conversations', 'discovering', 'detection', '.', 'at', 'symptom', 'a', 'keyword', 'models', 'more', 'to', 'library', 'aims', '#healthcare', 'natural', 'for', 'insights', 'language', 'of', 'symptoms', 'our', ':', 'improve', 'could', 'from', 'lead'}
"New study uses natural language processing to develop a keyword library for detecting symptom talk in oncology conversations. Results show potential for advanced computational models to improve patient care. #symptomdetection #oncology #computationalmethods"	"New study uses natural language processing to develop keyword library for detecting symptom talk in oncology conversations, providing insights for future model building. #computationalmethods #patientcare #oncologyresearch"	"New research shows that computational methods for detecting symptoms in patient-doctor conversations are advancing. The development of a natural language processing keyword library has the potential to improve patient care and generate insights for future model building. #healthtech #patientcare #symptoms"	{'methods', 'computational', '#healthtech', 'processing', 'future', 'in', 'the', 'patient', '"', 'generate', 'and', 'new', 'shows', 'conversations', 'model', '.', 'care', 'detecting', 'that', 'a', 'keyword', 'research', 'patient-doctor', 'to', 'library', 'development', '#symptoms', 'building', 'has', 'potential', 'are', 'natural', 'insights', '#patientcare', 'language', 'of', 'symptoms', 'improve…
"New study uses natural language processing to develop a keyword library for detecting symptom talk in oncology conversations. Results show potential for advanced computational models to improve patient care. #symptomdetection #oncology #computationalmethods"	"New study develops keyword library to detect patient symptoms in oncology conversations with promising results. However, challenges remain in detecting psychological symptoms and addressing ambiguity. #computationalmethods #patientcare #oncologyresearch"	"New study develops natural language processing keyword library to detect symptom talk in oncology conversations, providing insights for future model-building. Results show promise but also highlight challenges in detecting psychological symptoms. #HealthTech #Oncology #ComputationalMethods"	{'#computationalmethods', 'promise', '#healthtech', 'processing', 'future', 'oncology', 'but', 'in', 'study', 'talk', '"', 'highlight', '#oncology', 'model-building', 'new', 'conversations', '.', 'detecting', 'detect', 'symptom', ',', 'keyword', 'challenges', 'to', 'library', 'results', 'natural', 'insights', 'providing', 'language', 'develops', 'symptoms', 'show', 'psychological', 'for', 'also'}
"New study uses natural language processing to develop a keyword library for detecting symptom talk in oncology conversations. Results show potential for advanced computational models to improve patient care. #symptomdetection #oncology #computationalmethods"	"New study develops keyword library for detecting symptoms in patient conversations, with promising results. Findings suggest room for advanced computational models to improve detection accuracy. #healthtech #patients #symptoms"	"Attention all healthcare professionals! A new study developed a keyword library for detecting symptoms in patient conversations. While successful, it also revealed the limitations of rule-based methods. Time for more advanced computational models to improve patient care. #healthtech #patientcare #symptoms"	{'methods', 'while', 'computational', 'advanced', '#healthtech', 'in', 'attention', 'the', 'patient', 'study', '"', 'successful', 'all', 'new', 'conversations', 'it', '.', 'healthcare', 'care', 'detecting', ',', 'a', 'keyword', 'rule-based', 'models', 'more', 'time', 'library', 'to', '#symptoms', 'developed', 'limitations', 'revealed', '#patientcare', 'professionals', 'symptoms', 'of', 'improve',…
"New study uses natural language processing to develop a keyword library for detecting symptom talk in oncology conversations. Results show potential for advanced computational models to improve patient care. #symptomdetection #oncology #computationalmethods"	"New study shows the potential of computational methods for detecting symptoms in patient conversations. With a keyword library of 1320 terms, the library has an F1 score of 0.82 against PRO-CTCAE gold standard. Exciting insights for future model building and improving patient care. #symptomdetection #healthcare #computationalmethods"	"New study uses natural language processing to create a keyword library for accurately detecting symptom talk in oncology conversations. This could revolutionize the way we attend to patient suffering and aid in building more advanced computational models. #PatientCare #HealthTech #NLP"	{'computational', 'advanced', '#healthtech', 'processing', 'uses', 'oncology', 'in', 'the', 'patient', 'suffering', 'we', 'study', 'talk', '"', 'this', 'and', 'new', 'conversations', 'attend', '.', 'revolutionize', 'detecting', 'symptom', 'a', 'keyword', '#nlp', 'models', 'more', 'to', 'library', 'building', 'accurately', 'natural', 'create', '#patientcare', 'way', 'language', 'could', 'aid', 'fo…
"New study uses natural language processing to develop a keyword library for detecting symptom talk in oncology conversations. Results show potential for advanced computational models to improve patient care. #symptomdetection #oncology #computationalmethods"	"New study uses natural language processing to detect symptom talk in oncology conversations, providing insights for future model building. Findings suggest need for more advanced computational methods to capture psychological symptoms. #healthtech #oncologyresearch"	"New study develops and tests natural language processing keyword library to detect symptoms in oncology conversations. Findings reveal limitations of rule-based methods and call for advanced computational models to better address patient suffering. #patientcare #naturallanguageprocessing"	{'methods', 'tests', 'computational', 'advanced', 'processing', 'oncology', 'in', 'patient', 'suffering', 'study', '"', '#naturallanguageprocessing', 'call', 'and', 'new', 'conversations', '.', 'detect', 'findings', 'address', 'keyword', 'rule-based', 'models', 'to', 'library', 'natural', 'limitations', 'better', '#patientcare', 'language', 'of', 'develops', 'symptoms', 'for', 'reveal'}
"New study uses natural language processing to develop a keyword library for detecting symptom talk in oncology conversations. Results show potential for advanced computational models to improve patient care. #symptomdetection #oncology #computationalmethods"	"New study shows the potential of using natural language processing to detect patient symptoms in oncology conversations. Findings suggest the need for more advanced computational models to accurately capture the complexity of symptom communication. #healthtech #oncology #NLP"	"Using natural language processing, researchers have developed a keyword library to accurately detect symptom talk in patient-doctor conversations. This has potential to greatly improve patient care and the future of symptom detection." #healthcare #NLP #patientsuffering	{'processing', 'future', '#patientsuffering', 'in', 'the', 'patient', 'have', 'talk', '"', 'this', 'using', 'and', 'conversations', 'detection', '.', 'care', 'detect', 'symptom', ',', 'a', 'keyword', '#nlp', 'researchers', 'patient-doctor', 'to', 'library', 'greatly', 'has', 'accurately', 'potential', '#healthcare', 'natural', 'developed', 'language', 'of', 'improve'}
"New study uses natural language processing to develop a keyword library for detecting symptom talk in oncology conversations. Results show potential for advanced computational models to improve patient care. #symptomdetection #oncology #computationalmethods"	"New study develops keyword library for detecting symptom talk in oncology conversations, providing insights for future model building and highlighting opportunities for advanced computational methods to improve patient care. #oncology #computationalmethods #patientsuffering"	"Exciting news for patient care! A new natural language processing keyword library has been developed to detect symptom talk in oncology conversations. This will improve our understanding of patient suffering and open doors for advanced computational models. #ImprovingPatientCare #NLP #Oncology"	{'exciting', 'computational', 'advanced', 'processing', 'oncology', 'in', 'patient', 'suffering', 'doors', 'talk', '"', 'this', '#oncology', 'news', 'and', 'new', 'conversations', '.', 'care', 'will', 'detect', 'symptom', 'a', 'keyword', 'open', 'models', '#nlp', 'to', 'library', '#improvingpatientcare', 'has', 'natural', 'developed', 'understanding', 'language', 'of', 'been', 'our', 'improve', '…
"New study uses natural language processing to develop a keyword library for detecting symptom talk in oncology conversations. Results show potential for advanced computational models to improve patient care. #symptomdetection #oncology #computationalmethods"	"New study shows the potential of computational methods in detecting patient symptoms. Exciting findings on the development of a keyword library and insights for future model building. #healthtech #patientcare #computationalmethods"	"New study shows the power of computational methods in detecting patient symptoms. With a keyword library of 1320 terms, F1 scores of 0.82 against a PRO-CTCAE gold standard were achieved. Let's work together for more advanced models to improve patient care. #computationalmethods #patientsymptoms"	{'methods', 'terms', '#computationalmethods', 'computational', 'advanced', '1320', 'work', 'scores', 'achieved', "let's", 'in', 'the', 'patient', 'f1', 'study', '"', 'pro-ctcae', 'new', 'shows', 'gold', '.', 'care', 'detecting', 'against', ',', 'a', 'keyword', 'models', 'more', 'to', 'library', 'together', 'were', 'with', '0.82', 'power', '#patientsymptoms', 'of', 'symptoms', 'improve', 'standard…
"New study uses natural language processing to develop a keyword library for detecting symptom talk in oncology conversations. Results show potential for advanced computational models to improve patient care. #symptomdetection #oncology #computationalmethods"	"New study shows the potential of computational methods in detecting patient symptoms through natural language processing. Exciting insights and opportunities for future models to improve symptom communication in clinical conversations. #healthtech #NLP #patientcare"	"New study develops keyword library for detecting symptoms in patient conversations, showcasing potential for advanced computational models to improve care. #symptomdetection #healthtech #patientsfirst"	{'showcasing', 'computational', '#symptomdetection', 'advanced', '#healthtech', 'in', 'patient', 'study', '"', 'new', 'conversations', '.', 'care', 'detecting', ',', 'keyword', 'models', 'to', 'library', 'potential', '#patientsfirst', 'develops', 'symptoms', 'improve', 'for'}
"New study uses natural language processing to develop a keyword library for detecting symptom talk in oncology conversations. Results show potential for advanced computational models to improve patient care. #symptomdetection #oncology #computationalmethods"	"New study uses natural language processing to develop a keyword library for detecting symptom talk in oncology conversations. Results show promise, but limitations remain in capturing psychological symptoms. Exciting potential for future computational models in improving patient care. #symptomdetection #oncology #computationalmethods"	"#Computational methods for detecting symptoms can improve patient care. Our study develops a natural language processing keyword library to detect symptom talk in oncology conversations. Findings highlight the need for advanced models and advancements in speech-to-text technology. #PatientCare #Oncology"	{'methods', '#computational', 'advanced', 'processing', 'oncology', 'can', 'in', 'the', 'patient', 'study', 'talk', '"', 'need', 'highlight', '#oncology', 'advancements', 'and', 'conversations', '.', 'care', 'detecting', 'detect', 'findings', 'symptom', 'a', 'keyword', 'models', 'to', 'library', 'speech-to-text', 'natural', 'technology', '#patientcare', 'language', 'symptoms', 'our', 'develops', …
"New study uses natural language processing to develop a keyword library for detecting symptom talk in oncology conversations. Results show potential for advanced computational models to improve patient care. #symptomdetection #oncology #computationalmethods"	"New study shows the potential of computational methods in detecting patient symptoms. With a library of 1320 keywords, researchers achieved an F1 score of 0.82 against a gold standard. Exciting insights for future model building and improving patient care! #symptomdetection #computationalmethods #patientcare"	" "Just in: A new study has developed a keyword library to help detect symptoms in patient conversations. Results show an F1 of 0.82 against a PRO-CTCAE gold standard, but limitations exist due to the ambiguity of symptom speech. Exciting potential for more advanced models in the future! #patientcare #healthtech"	{'exciting', 'exist', 'advanced', '#healthtech', 'future', 'but', 'in', 'the', 'patient', 'f1', 'study', '"', 'help', 'pro-ctcae', 'an', 'new', 'gold', 'conversations', '.', 'just', 'detect', 'against', 'symptom', ',', 'a', 'keyword', 'models', 'more', 'to', 'library', 'results', 'has', 'potential', 'ambiguity', 'developed', 'limitations', '0.82', '!', '#patientcare', 'speech', 'of', 'symptoms', …
"New study uses natural language processing to develop a keyword library for detecting symptom talk in oncology conversations. Results show potential for advanced computational models to improve patient care. #symptomdetection #oncology #computationalmethods"	"New study shows the power of computational methods in detecting patient symptoms. With a library of 1320 keywords, researchers achieved an F1 score of 0.82 against a PRO-CTCAE gold standard. Exciting potential for real-time detection in clinical conversations. #healthtech #patientcare"	"New study develops a keyword library using natural language processing to detect patient symptoms in oncology conversations. Findings show potential for advanced computational models to improve patient care. #oncology #symptomdetection #computationalmethods"	{'#computationalmethods', 'computational', '#symptomdetection', 'advanced', 'processing', 'oncology', 'in', 'patient', 'study', '"', 'using', '#oncology', 'new', 'conversations', '.', 'care', 'detect', 'findings', 'a', 'keyword', 'models', 'to', 'library', 'potential', 'natural', 'language', 'develops', 'symptoms', 'show', 'improve', 'for'}
"New study uses natural language processing to develop a keyword library for detecting symptom talk in oncology conversations. Results show potential for advanced computational models to improve patient care. #symptomdetection #oncology #computationalmethods"	"New study develops keyword library for detecting symptoms in patient conversations, highlighting potential for advanced computational models to improve symptom detection and patient care. #healthtech #patients #symptoms"	"Attention all healthcare professionals! Cutting-edge computational methods for detecting symptoms can improve patient care. Check out this study's natural language processing keyword library for identifying symptom talk and its potential for future model building. #patientsuffering #computationalmethods #cuttingedge"	{'methods', '#computationalmethods', 'computational', 'processing', 'future', 'its', 'can', 'check', '#patientsuffering', 'attention', 'patient', 'talk', '"', 'this', '#cuttingedge', 'all', 'and', 'model', '.', 'healthcare', 'care', 'identifying', 'detecting', 'symptom', 'keyword', 'library', 'cutting-edge', 'building', 'potential', 'natural', 'out', "study's", 'language', 'professionals', 'sympt…
"New study uses natural language processing to develop a keyword library for detecting symptom talk in oncology conversations. Results show potential for advanced computational models to improve patient care. #symptomdetection #oncology #computationalmethods"	"New study shows the potential of using computational methods to detect symptoms in patient conversations, providing valuable insights for future model building. #symptomdetection #computationalmethods #patientcare"	"Detecting pain and distress in patients just got easier! A new study developed a keyword library using natural language processing to identify symptom talk in oncology conversations. Exciting insights for future model building and potential real-time detection at scale. #healthtech #oncology #symptomdetection"	{'exciting', '#symptomdetection', 'pain', '#healthtech', 'processing', 'future', 'oncology', 'in', 'real-time', 'study', 'identify', '"', 'talk', 'scale', 'using', '#oncology', 'and', 'new', 'conversations', 'model', 'detection', '.', 'got', 'detecting', 'just', 'at', 'symptom', 'easier', 'a', 'keyword', 'to', 'library', 'building', 'potential', 'developed', 'natural', 'distress', 'insights', 'la…
"New study uses natural language processing to develop a keyword library for detecting symptom talk in oncology conversations. Results show potential for advanced computational models to improve patient care. #symptomdetection #oncology #computationalmethods"	"New study uses natural language processing to develop a keyword library for detecting symptom talk in clinical conversations, shedding light on the challenges and potential for advanced computational models to improve patient care. #symptomdetection #healthtech"	"Using advanced computational methods, this study developed a keyword library to detect symptoms in clinical conversations, allowing for better patient care. Results show potential for future models to detect even psychological symptoms. #healthcare #computationalmethods #patientsuffering"	{'methods', '#computationalmethods', 'computational', 'advanced', 'future', '#patientsuffering', 'in', 'patient', 'study', '"', 'this', 'using', 'clinical', 'conversations', '.', 'care', 'detect', ',', 'a', 'keyword', 'models', 'to', 'library', 'results', 'potential', 'allowing', 'developed', '#healthcare', 'better', 'symptoms', 'even', 'show', 'psychological', 'for'}
"New study uses natural language processing to develop a keyword library for detecting symptom talk in oncology conversations. Results show potential for advanced computational models to improve patient care. #symptomdetection #oncology #computationalmethods"	"New study uses natural language processing to detect symptom talk in oncology conversations, providing insights for future model building and improving patient care. #NLP #PatientCare #Oncology"	"Just in: A new study used computational methods to develop a keyword library and identify symptom talk in oncologist-patient conversations. Findings show potential for improving patient care and future model building. #PatientCare #ComputationalMethods #HealthTech"	{'methods', 'develop', '#computationalmethods', 'computational', '#healthtech', 'future', 'in', 'used', 'patient', 'study', 'identify', '"', 'talk', 'oncologist-patient', 'and', 'new', 'conversations', 'model', '.', 'care', 'just', 'findings', 'symptom', 'a', 'keyword', 'to', 'library', 'building', 'potential', '#patientcare', 'improving', ':', 'show', 'for'}
"New study uses natural language processing to develop a keyword library for detecting symptom talk in oncology conversations. Results show potential for advanced computational models to improve patient care. #symptomdetection #oncology #computationalmethods"	"New study shows potential for computational methods to detect patient symptoms in clinical conversations. Keyword library developed and tested with promising results, but challenges of ambiguity and generalizability remain. Exciting potential for real-time detection at scale. #PatientSymptoms #ComputationalMethods #HealthcareResearch"	"Did you know that computational methods can help detect patient suffering? A new study developed a natural language processing keyword library to identify symptom talk in oncology conversations. Findings suggest the need for more advanced models to better attend to patient symptoms. #PatientCare #HealthTech"	{'methods', 'you', 'computational', 'advanced', '#healthtech', 'processing', 'oncology', 'can', 'in', 'the', 'suggest', 'suffering', 'patient', 'study', 'identify', '"', 'talk', 'help', 'need', 'new', '?', 'know', 'conversations', 'attend', '.', 'detect', 'findings', 'symptom', 'that', 'a', 'keyword', 'models', 'more', 'to', 'library', 'developed', 'natural', 'better', '#patientcare', 'language',…
"New study uses natural language processing to develop a keyword library for detecting symptom talk in oncology conversations. Results show potential for advanced computational models to improve patient care. #symptomdetection #oncology #computationalmethods"	"New study uses natural language processing to develop a keyword library for detecting symptom talk in oncology conversations, providing insights for future model building. #computationalmethods #patientcare #oncologyresearch"	"Patients' symptom communication is crucial for effective care. This study developed a natural language processing library to detect symptom talk in oncology conversations, shedding light on the complexity of symptom expression and the need for advanced computational models. #patientcare #symptomdetection"	{'complexity', 'computational', '#symptomdetection', 'advanced', 'processing', 'oncology', 'in', 'the', 'study', 'talk', '"', 'need', 'this', 'and', 'conversations', '.', 'communication', 'care', 'light', 'detect', 'symptom', ',', 'a', 'models', 'to', 'library', 'crucial', 'developed', 'natural', 'effective', '#patientcare', 'language', 'is', 'of', 'shedding', 'patients', "'", 'on', 'for', 'expre…
"New study uses natural language processing to develop a keyword library for detecting symptom talk in oncology conversations. Results show potential for advanced computational models to improve patient care. #symptomdetection #oncology #computationalmethods"	"New study develops powerful keyword library to detect symptom talk in oncology conversations, paving the way for more advanced computational models to improve patient care. #symptomdetection #oncology #healthcare"	"New research shows the power of #computationalmethods in detecting symptoms and improving patient care. Learn how a keyword library was developed and tested to identify patient-reported symptoms in clinical conversations. #Healthcare #NLP"	{'#computationalmethods', 'in', 'the', 'patient', 'identify', '"', 'patient-reported', 'was', 'clinical', 'and', 'new', 'shows', 'conversations', '.', 'care', 'learn', 'detecting', 'a', 'keyword', '#nlp', 'research', 'to', 'library', 'how', 'tested', 'developed', '#healthcare', 'power', 'improving', 'of', 'symptoms'}
"New study uses natural language processing to develop a keyword library for detecting symptom talk in oncology conversations. Results show potential for advanced computational models to improve patient care. #symptomdetection #oncology #computationalmethods"	"New study develops keyword library for detecting symptom talk in oncology conversations, highlighting the need for advanced computational models to improve patient care. #symptomdetection #oncology #computationalmethods"	"#ComputationalMethods are revolutionizing the detection of #symptoms in clinical conversations. This study developed a keyword library to accurately identify symptom talk, shedding light on the challenges of communicating about physical and psychological symptoms. #HealthTech #NLP"	{'#computationalmethods', '#healthtech', 'in', 'the', 'about', 'study', 'identify', '"', 'talk', 'this', 'clinical', 'and', 'conversations', 'physical', 'detection', '.', 'light', 'communicating', 'symptom', ',', 'a', 'keyword', 'challenges', '#nlp', 'to', 'library', '#symptoms', 'revolutionizing', 'accurately', 'are', 'developed', 'of', 'symptoms', 'shedding', 'on', 'psychological'}
"New study uses natural language processing to develop a keyword library for detecting symptom talk in oncology conversations. Results show potential for advanced computational models to improve patient care. #symptomdetection #oncology #computationalmethods"	"New study shows how computational methods can help detect patient suffering through natural language processing. Keyword library identifies symptoms with high accuracy, but challenges remain in detecting psychological symptoms. Exciting potential for real-time detection in clinical conversations. #PatientCare #NLP #HealthTech"	"New study shows the potential of computational methods in detecting patient symptoms, leading to better care. Findings highlight the need for advanced models to accurately capture symptom talk in clinical conversations. #healthcare #computationalmethods #patientsymptoms"	{'methods', '#computationalmethods', 'computational', 'advanced', 'in', 'the', 'capture', 'patient', 'study', 'talk', '"', 'need', 'highlight', 'clinical', 'new', 'shows', 'conversations', '.', 'care', 'detecting', 'findings', 'symptom', ',', 'models', 'to', 'potential', 'accurately', '#healthcare', 'better', '#patientsymptoms', 'leading', 'of', 'symptoms', 'for'}
"New study uses natural language processing to develop a keyword library for detecting symptom talk in oncology conversations. Results show potential for advanced computational models to improve patient care. #symptomdetection #oncology #computationalmethods"	"Computational methods for detecting symptoms in patient conversations can improve care. Our study developed a keyword library for symptom talk and found physical symptoms are easier to detect than psychological ones. More advanced models are needed for accurate detection. #healthcare #computationalmethods"	"Our study's keyword library greatly improved detection of symptom talk in oncology patient consultations. However, challenges with ambiguity in symptom communication highlight the need for advanced computational models to accurately track patient suffering. #cancer #communication #patientsuffering"	{'improved', 'computational', 'advanced', 'oncology', '#patientsuffering', 'in', 'the', 'consultations', 'patient', 'suffering', '#cancer', 'talk', '"', 'need', '#communication', 'highlight', 'detection', '.', 'communication', 'symptom', ',', 'keyword', 'challenges', 'models', 'to', 'library', 'greatly', 'accurately', 'ambiguity', 'with', "study's", 'of', 'our', 'however', 'track', 'for'}
"New study uses natural language processing to develop a keyword library for detecting symptom talk in oncology conversations. Results show potential for advanced computational models to improve patient care. #symptomdetection #oncology #computationalmethods"	"New study develops keyword library to detect symptom talk in clinical conversations, shedding light on patient suffering and potential for advanced computational models. #healthcare #computationalmethods"	"New study develops innovative keyword library for detecting symptoms in patient conversations using computational methods. Insights from #oncology data shed light on challenges and potential for advanced models. #healthtech #patientcare"	{'methods', 'computational', 'advanced', '#healthtech', 'in', 'patient', 'study', '"', 'on', 'using', '#oncology', 'and', 'new', 'conversations', '.', 'data', 'light', 'detecting', 'keyword', 'challenges', 'models', 'library', 'potential', 'insights', 'innovative', '#patientcare', 'develops', 'symptoms', 'shed', 'from', 'for'}
"New study uses natural language processing to develop a keyword library for detecting symptom talk in oncology conversations. Results show potential for advanced computational models to improve patient care. #symptomdetection #oncology #computationalmethods"	"New study develops keyword library for detecting symptom talk in patient-doctor conversations. Findings show potential for improved patient care through advanced computational models. #symptomdetection #healthtech"	"Exciting new study uses natural language processing to detect symptoms in doctor-patient conversations, providing insights for improved patient care. Read about the development and evaluation of a keyword library for identifying symptom talk. #healthcare #computationalmethods #semanticanalysis"	{'exciting', 'improved', '#computationalmethods', 'processing', 'uses', 'in', 'the', 'patient', 'about', 'study', 'evaluation', '"', 'talk', '#semanticanalysis', 'and', 'new', 'conversations', 'read', '.', 'care', 'identifying', 'detect', 'symptom', ',', 'a', 'keyword', 'to', 'library', 'development', '#healthcare', 'natural', 'insights', 'providing', 'language', 'of', 'symptoms', 'doctor-patient…
"New study uses natural language processing to develop a keyword library for detecting symptom talk in oncology conversations. Results show potential for advanced computational models to improve patient care. #symptomdetection #oncology #computationalmethods"	"New study develops keyword library to detect symptom talk in oncology conversations, providing insights for future model building. #computationalmethods #patientcare #oncologyresearch"	"Computational methods can improve patient care by detecting symptoms in conversations. This study developed a keyword library and found that while it captures most physical symptoms, ambiguity remains. More advanced models are needed for real-time detection. #PatientCare #HealthTech"	{'methods', 'while', 'computational', 'most', 'advanced', '#healthtech', 'by', 'can', 'in', 'real-time', 'patient', 'remains', 'study', '"', 'captures', 'this', 'and', 'conversations', 'it', 'physical', 'detection', '.', 'care', 'detecting', 'that', 'a', 'keyword', ',', 'models', 'more', 'library', 'ambiguity', 'are', 'developed', 'found', '#patientcare', 'symptoms', 'needed', 'improve', 'for'}
"New study uses natural language processing to develop a keyword library for detecting symptom talk in oncology conversations. Results show potential for advanced computational models to improve patient care. #symptomdetection #oncology #computationalmethods"	"New study shows the power of computational methods in detecting patient symptoms. Findings highlight the need for more advanced models to improve symptom communication in clinical conversations. #healthtech #patientsupport #computationalmethods"	"Just in: A new study developed a powerful keyword library for detecting symptom talk in clinical conversations. Ambiguity in symptom communication highlights the need for advanced computational models. #PatientCare #HealthTech #MedicalResearch"	{'computational', 'advanced', '#healthtech', 'in', 'the', 'highlights', 'study', 'talk', '"', 'need', 'powerful', 'clinical', 'new', 'conversations', '.', 'communication', 'just', 'detecting', 'symptom', 'a', 'keyword', 'models', 'library', '#medicalresearch', 'ambiguity', 'developed', '#patientcare', ':', 'for'}
"New study uses natural language processing to develop a keyword library for detecting symptom talk in oncology conversations. Results show potential for advanced computational models to improve patient care. #symptomdetection #oncology #computationalmethods"	"New study uses computational methods to develop a keyword library for detecting symptom talk in oncology conversations. Results show potential for improved patient care, but limitations in detecting psychological symptoms highlight need for advanced models. #PatientCare #ComputationalMethods"	"Computational methods for detecting symptoms can greatly improve patient care. Discover how our natural language processing keyword library detected symptom talk in oncology conversations and insights for future model building. #healthtech #patientcare #computationalmethods"	{'methods', '#computationalmethods', 'computational', '#healthtech', 'processing', 'future', 'oncology', 'discover', 'can', 'in', 'patient', 'talk', '"', 'and', 'conversations', 'model', '.', 'care', 'detecting', 'symptom', 'keyword', 'detected', 'library', 'greatly', 'how', 'building', 'natural', 'insights', '#patientcare', 'language', 'symptoms', 'our', 'improve', 'for'}
"New study uses natural language processing to develop a keyword library for detecting symptom talk in oncology conversations. Results show potential for advanced computational models to improve patient care. #symptomdetection #oncology #computationalmethods"	"New study shows the potential of using computational methods to detect symptoms in patient conversations. Findings suggest the need for more advanced models to accurately capture physical and psychological symptoms. #healthtech #patientcare"	"Just in: a new study shows computational methods for detecting symptoms can improve patient care. Developed a keyword library to identify symptom talk in oncology conversations. Results suggest more research needed for advanced models to effectively capture the ambiguous nature of symptoms #patientcare #healthtech"	{'methods', 'computational', 'advanced', '#healthtech', 'oncology', 'can', 'in', 'capture', 'suggest', 'patient', 'the', 'study', 'identify', '"', 'talk', 'ambiguous', 'new', 'shows', 'conversations', '.', 'care', 'just', 'detecting', 'symptom', 'a', 'keyword', 'models', 'more', 'research', 'to', 'library', 'results', 'nature', 'developed', '#patientcare', 'effectively', 'of', 'symptoms', 'needed…
"New study uses natural language processing to develop a keyword library for detecting symptom talk in oncology conversations. Results show potential for advanced computational models to improve patient care. #symptomdetection #oncology #computationalmethods"	"New study shows the potential of computational methods in detecting patient symptoms. Keyword library developed and tested on oncology conversations, highlighting the need for more advanced models to accurately capture symptom talk. #healthtech #patientcare"	"Just imagine being able to better attend to patient suffering with the help of computational methods for symptom detection. This study developed and tested a keyword library for detecting symptom talk in oncologist-patient conversations. Let's explore the insights and potential for future models to improve patient care. #computationalmethods #patientcare #symptomdetection"	{'methods', '#computationalmethods', 'computational', '#symptomdetection', 'future', "let's", 'in', 'the', 'suffering', 'patient', 'able', 'study', 'talk', '"', 'help', 'oncologist-patient', 'this', 'and', 'conversations', 'detection', 'attend', '.', 'care', 'just', 'detecting', 'symptom', 'a', 'keyword', 'models', 'to', 'library', 'explore', 'being', 'potential', 'tested', 'developed', 'with', '…
"New study uses natural language processing to develop a keyword library for detecting symptom talk in oncology conversations. Results show potential for advanced computational models to improve patient care. #symptomdetection #oncology #computationalmethods"	"New study shows how computational methods can detect patient symptoms in clinical conversations. Keyword library captures most physical symptoms, but ambiguity remains. Exciting potential for advanced models to improve patient care. #PatientSymptoms #ComputationalMethods #Healthcare"	"New study shows how computational methods can improve patient care by detecting symptoms in clinical conversations. Findings highlight the need for more advanced models to accurately capture the nuances of symptom communication. Exciting potential for real-time detection at scale! #patientcare #computationalmethods #symptomdetection"	{'methods', 'exciting', '#computationalmethods', 'computational', '#symptomdetection', 'advanced', 'by', 'can', 'in', 'the', 'capture', 'patient', 'real-time', 'study', '"', 'need', 'scale', 'highlight', 'clinical', 'new', 'shows', 'conversations', 'detection', '.', 'care', 'communication', 'detecting', 'findings', 'symptom', 'at', 'models', 'more', 'to', 'how', 'nuances', 'accurately', 'potentia…
"New study uses natural language processing to develop a keyword library for detecting symptom talk in oncology conversations. Results show potential for advanced computational models to improve patient care. #symptomdetection #oncology #computationalmethods"	"New study uses natural language processing to develop a keyword library for detecting symptom talk in oncology conversations, shedding light on the complexities of patient suffering. #computationalmethods #patientcare #oncologyresearch"	"New study shows promise in using computational methods to detect patient suffering by analyzing keywords in oncology conversations. Results suggest a need for more advanced models to accurately capture psychological symptoms. #PatientCare #SymptomDetection #PrecisionMedicine"	{'methods', 'computational', '#symptomdetection', 'promise', 'advanced', 'by', 'oncology', 'in', 'capture', 'suggest', 'suffering', 'patient', 'study', '"', 'need', 'using', '#precisionmedicine', 'new', 'keywords', 'shows', 'conversations', '.', 'detect', 'a', 'analyzing', 'models', 'more', 'to', 'results', 'accurately', '#patientcare', 'symptoms', 'psychological', 'for'}
"New study uses natural language processing to develop a keyword library for detecting symptom talk in oncology conversations. Results show potential for advanced computational models to improve patient care. #symptomdetection #oncology #computationalmethods"	"New study uses natural language processing to detect symptom talk in oncology conversations, providing insights for future model building. Findings suggest a need for more advanced computational methods to accurately capture both physical and psychological symptoms. #healthtech #oncologyresearch"	"Computational methods for detecting symptoms are crucial in addressing patient suffering. This study developed a keyword library to detect symptom talk in oncology conversations, providing insights for future model building. Exciting possibilities for advanced computational models to improve symptom detection in clinical settings! #healthtech #oncology #symptomdetection"	{'methods', 'exciting', 'computational', '#symptomdetection', 'advanced', '#healthtech', 'future', 'oncology', 'in', 'suffering', 'patient', 'study', 'talk', '"', 'this', '#oncology', 'possibilities', 'clinical', 'conversations', 'model', 'detection', '.', 'settings', 'detecting', 'detect', 'symptom', ',', 'a', 'keyword', 'models', 'to', 'library', 'addressing', 'building', 'are', 'crucial', 'dev…
"New study uses natural language processing to develop a keyword library for detecting symptom talk in oncology conversations. Results show potential for advanced computational models to improve patient care. #symptomdetection #oncology #computationalmethods"	"New study develops keyword library for detecting patient symptoms in oncology conversations, highlighting the need for advanced computational models to improve patient care. #healthcare #oncology #computationalmethods"	"New study uses natural language processing to develop a keyword library for detecting symptom talk in oncology conversations, providing valuable insights for future models. Findings suggest room for improvement in detecting psychological symptoms and potential for real-time detection. #HealthTech #PatientCommunication"	{'develop', 'room', '#healthtech', 'processing', 'uses', 'future', 'oncology', 'in', 'suggest', 'real-time', 'study', 'talk', '"', 'and', 'new', 'conversations', 'detection', '.', 'detecting', 'findings', 'symptom', ',', 'a', 'keyword', 'models', 'to', 'library', 'valuable', 'potential', '#patientcommunication', 'natural', 'insights', 'providing', 'language', 'symptoms', 'psychological', 'improve…
"New study uses natural language processing to develop a keyword library for detecting symptom talk in oncology conversations. Results show potential for advanced computational models to improve patient care. #symptomdetection #oncology #computationalmethods"	"Computational methods for detecting symptoms in patient conversations can improve care. This study developed a keyword library for identifying symptom talk, revealing insights for future model building. Ambiguity in symptom communication calls for advanced methods. #healthtech #oncology"	"New study develops a keyword library to improve detection of symptom talk in patient-doctor conversations. Findings show promise, but limitations still exist. #symptomdetection #healthcare #NLP"	{'exist', '#symptomdetection', 'promise', 'but', 'in', 'study', 'talk', '"', 'new', 'conversations', 'detection', '.', 'still', 'findings', 'symptom', ',', 'a', 'keyword', '#nlp', 'patient-doctor', 'to', 'library', '#healthcare', 'limitations', 'of', 'develops', 'improve', 'show'}
"New study uses natural language processing to develop a keyword library for detecting symptom talk in oncology conversations. Results show potential for advanced computational models to improve patient care. #symptomdetection #oncology #computationalmethods"	"New study uses natural language processing to detect symptom talk in oncology conversations, providing insights for future model building and improving patient care. #NLP #cancer #patientcare"	"Our study shows the power of natural language processing in detecting symptom talk in oncology conversations, with a keyword library achieving an F1 of 0.82 against a PRO-CTCAE gold standard. Future advancements could bring real-time detection to improve patient care. #NLP #HealthTech #SymptomDetection"	{'bring', '#symptomdetection', '#healthtech', 'processing', 'future', 'oncology', 'in', 'the', 'real-time', 'patient', 'f1', 'study', 'talk', '"', 'pro-ctcae', 'advancements', 'an', 'shows', 'gold', 'conversations', 'detection', '.', 'could', 'care', 'detecting', 'against', 'symptom', ',', 'a', 'keyword', '#nlp', 'to', 'library', 'natural', 'with', '0.82', 'power', 'language', 'of', 'our', 'impro…
"New study uses natural language processing to develop a keyword library for detecting symptom talk in oncology conversations. Results show potential for advanced computational models to improve patient care. #symptomdetection #oncology #computationalmethods"	"New study uses natural language processing to detect symptom talk in oncology conversations, providing insights for future model building. Findings show potential for advanced computational models to improve patient care. #symptomdetection #oncology #computationalmethods"	"Attention all medical professionals: A new study has developed a keyword library using computational methods to detect symptom talk in cancer patient conversations with 82% accuracy. This insight could lead to better understanding and care for patients suffering from physical and psychological symptoms. #medicalresearch #cancer #symptomdetection"	{'methods', 'computational', 'insight', '#symptomdetection', 'accuracy', 'in', 'attention', 'patient', 'suffering', '#cancer', 'study', 'talk', '"', 'this', 'using', 'all', '%', 'cancer', 'and', 'new', 'conversations', 'physical', 'psychological', '.', 'care', 'detect', 'symptom', 'a', 'keyword', 'to', 'library', '#medicalresearch', 'has', 'medical', 'developed', 'for', 'with', 'better', 'patient…
"New study uses natural language processing to develop a keyword library for detecting symptom talk in oncology conversations. Results show potential for advanced computational models to improve patient care. #symptomdetection #oncology #computationalmethods"	"Computational methods for detecting symptoms in patient conversations can improve care. This study developed a keyword library to identify symptom talk and found that physical symptoms are easier to detect than psychological ones. More advanced models are needed for accurate detection. #healthcare #symptoms #technology"	"New study shows that using computational methods to detect symptoms in patient conversations can provide crucial insights for healthcare professionals. Learn how an innovative natural language processing keyword library was developed and its implications for future symptom communication. #patientcare #healthtech #computationalmethods"	{'methods', '#computationalmethods', 'computational', 'implications', '#healthtech', 'processing', 'future', 'its', 'can', 'in', 'patient', 'study', '"', 'provide', 'using', 'was', 'an', 'and', 'new', 'shows', 'conversations', '.', 'healthcare', 'learn', 'communication', 'detect', 'symptom', 'that', 'keyword', 'to', 'library', 'how', 'crucial', 'natural', 'developed', 'insights', 'innovative', '#…
"New study uses natural language processing to develop a keyword library for detecting symptom talk in oncology conversations. Results show potential for advanced computational models to improve patient care. #symptomdetection #oncology #computationalmethods"	"New study shows how computational methods can help detect symptoms in patient conversations. Keyword library developed and tested on oncology transcripts, highlighting need for more advanced models to accurately capture symptom communication. #PatientSuffering #HealthTech #NLP"	"Transcribed clinical conversations hold hidden insights for predicting patient suffering. With the development of a refined keyword library, we can better detect and understand symptoms in cancer patients. #computationalmethods #patientcare"	{'#computationalmethods', 'hidden', 'understand', 'transcribed', 'can', 'in', 'the', 'suffering', 'patient', 'refined', 'we', '"', 'predicting', 'clinical', 'and', 'cancer', 'conversations', '.', 'hold', 'detect', ',', 'a', 'keyword', 'library', 'development', 'with', 'better', 'insights', '#patientcare', 'of', 'symptoms', 'patients', 'for'}
"New study uses natural language processing to develop a keyword library for detecting symptom talk in oncology conversations. Results show potential for advanced computational models to improve patient care. #symptomdetection #oncology #computationalmethods"	"New study uses computational methods to detect symptom talk in oncology conversations, providing insights for future model building. Results show promise but highlight the need for more advanced techniques to capture the complexity of symptom communication. #healthcare #oncology #computationalmethods"	"Computational methods for detecting symptoms can improve patient care, but we must consider the limitations. This study developed a keyword library and found physical symptoms are easier to detect than psychological ones. Exciting opportunities for more advanced models in detecting symptom talk from clinical conversations. #healthtech #patientsupport #computationalmethods"	{'methods', 'exciting', '#computationalmethods', 'computational', 'opportunities', 'advanced', '#healthtech', 'can', 'but', 'in', 'the', 'consider', 'patient', 'we', 'study', 'talk', '"', 'must', 'this', 'clinical', 'and', 'ones', 'physical', 'conversations', '.', 'care', 'detecting', 'detect', 'symptom', ',', 'a', 'keyword', 'easier', 'models', 'more', 'to', 'library', 'are', 'developed', 'limit…
"New study uses natural language processing to develop a keyword library for detecting symptom talk in oncology conversations. Results show potential for advanced computational models to improve patient care. #symptomdetection #oncology #computationalmethods"	"Computational methods for detecting symptoms can enhance patient care. A new study developed a keyword library to identify symptom talk in oncology conversations, providing insights for future model building. Let's harness technology to better understand and attend to patient suffering. #healthcare #technology #symptoms"	"Computational methods for detecting symptoms may help us better understand patient suffering. This study developed a keyword library and found that physical symptoms are easier to detect than psychological ones. Exciting potential for advanced models to improve symptom communication in healthcare. #healthtech #naturallanguageprocessing"	{'methods', 'exciting', 'computational', 'understand', 'advanced', '#healthtech', 'in', 'suffering', 'patient', 'study', '"', 'help', 'this', '#naturallanguageprocessing', 'and', 'ones', 'physical', '.', 'healthcare', 'communication', 'detecting', 'detect', 'symptom', 'that', 'a', 'keyword', 'easier', 'models', 'us', 'to', 'library', 'potential', 'are', 'developed', 'than', 'better', 'found', 'sy…
